# Supplementary material for: The microbiota promotes social behavior by modulating microglial remodeling of forebrain neurons
Source: PLoS Biol. 2022 Nov 1;20(11):e3001838. doi: 10.1371/journal.pbio.3001838 (PMC9624426; doi:10.1371/journal.pbio.3001838)
Supplement: S1 Table — (XLSX) [file pbio.3001838.s013.xlsx]

## Sheet: CoreMicroglialFingerprint
Gene	Ensembl ID
adcy7	ENSDARG00000060070
apbb1ip	ENSDARG00000016505
apoeb	ENSDARG00000040295
arhgap22	ENSDARG00000021255
arhgap25	ENSDARG00000061784
arhgap4a	ENSDARG00000039265
arhgap4b	ENSDARG00000015003
blnk	ENSDARG00000042722
c1qa	ENSDARG00000044613
c1qb	ENSDARG00000044612
card9	ENSDARG00000067672
ccdc88b	ENSDARG00000076189
cd180	ENSDARG00000093750
cd4-1	ENSDARG00000070668
cebpa	ENSDARG00000036074
cmklr1	ENSDARG00000090890
csf1ra	ENSDARG00000102986
csf1rb	ENSDARG00000053624
csf2rb	ENSDARG00000076586
csf3r	ENSDARG00000045959
ctss2.2	ENSDARG00000013771
cybb	ENSDARG00000056615
dock8	ENSDARG00000055225
dok2	ENSDARG00000075818
fam110a	ENSDARG00000015293
fcer1g	ENSDARG00000103276
fmnl1a	ENSDARG00000055713
fybb	ENSDARG00000044694
gpr132b	ENSDARG00000103540
gpr183b	ENSDARG00000074302
grna	ENSDARG00000004954
hexb	ENSDARG00000034368
hk2	ENSDARG00000101482
ikzf1	ENSDARG00000013539
il1b	ENSDARG00000098700
il6r	ENSDARG00000104474
irf5	ENSDARG00000045681
irf8	ENSDARG00000056407
itgb2	ENSDARG00000016939
lcp2a	ENSDARG00000055955
lpcat2	ENSDARG00000053010
lrch4	ENSDARG00000068258
lsp1	ENSDARG00000027310
lyve1a	ENSDARG00000075833
mafb	ENSDARG00000076520
mpeg1.1	ENSDARG00000055290
mrc1a	ENSDARG00000102100
mrc1b	ENSDARG00000038822
mybpc3	ENSDARG00000011615
myo1f	ENSDARG00000078734
ncf1	ENSDARG00000033735
ncf4	ENSDARG00000040812
p2ry12	ENSDARG00000069945
p2ry13	ENSDARG00000069944
parvg	ENSDARG00000067711
pik3r5	ENSDARG00000102762
plxnb2a	ENSDARG00000094799
ptpn18	ENSDARG00000006308
rab3il1	ENSDARG00000007711
rasal3	ENSDARG00000089933
rhoh	ENSDARG00000070121
ripk3	ENSDARG00000090965
sall1a	ENSDARG00000074319
si:dkey-73n10.1	ENSDARG00000069168
slc7a7	ENSDARG00000055226
stab1	ENSDARG00000076484
stat6	ENSDARG00000015902
tcirg1b	ENSDARG00000105142
tlr1	ENSDARG00000100649
tnfaip8l2b	ENSDARG00000046148
unc13d	ENSDARG00000078249
unc93b1	ENSDARG00000069114
wasa	ENSDARG00000015149
wasb	ENSDARG00000026350
zfhx3	ENSDARG00000103057

## Sheet: cluster0
Ensembl ID	gene_NAME	cv_p_val_adj	cv_p_val	cv_avg_logFC	cv_pct.1	cv_pct.2	gf_p_val_adj	gf_p_val	gf_avg_logFC	gf_pct.1	gf_pct.2	max_pval	minimump_p_val
ENSDARG00000031683	fosab	0.0362544	1.64359e-06	-1.53635	0.139	0.604	1	0.000194227	-0.836644	0.225	0.586	0.000194227	3.28719e-06
ENSDARG00000092362	hsp70.2	0.114323	5.18282e-06	-1.25964	0.194	0.648	1	0.0442637	-0.662605	0.35	0.497	0.0442637	1.03656e-05
ENSDARG00000021924	hsp70.3	0.194652	8.82456e-06	-1.30149	0.167	0.597	1	0.00365074	-0.895814	0.2	0.471	0.00365074	1.7649e-05
ENSDARG00000000241	slc40a1	1	0.043826	-0.424306	0.167	0.365	1	0.466936	-0.454242	0.25	0.299	0.466936	0.0857313
ENSDARG00000000796	nr4a1	1	0.000852422	-0.723944	0	0.252	1	0.00226964	-0.583168	0.025	0.248	0.00226964	0.00170412
ENSDARG00000001889	tuba1a	1	0.101337	-0.504425	0.056	0.164	1	0.140613	-0.523963	0.05	0.134	0.140613	0.192405
ENSDARG00000002240	psmb6	1	0.0349094	-0.278061	0.25	0.535	1	0.0422216	-0.366827	0.175	0.382	0.0422216	0.0686001
ENSDARG00000002758	dedd1	1	0.000736545	-0.575458	0.083	0.415	1	0.00808853	-0.349627	0.075	0.293	0.00808853	0.00147255
ENSDARG00000003109	rcan1a	1	0.0657512	0.372692	0.056	0.195	1	0.110893	-0.285714	0.025	0.108	0.110893	0.127179
ENSDARG00000003127	zgc:123105	1	0.221251	-0.27236	0.056	0.132	1	0.0303448	-0.292799	0	0.108	0.221251	0.0597689
ENSDARG00000003564	dohh	1	0.0175065	-0.274051	0.056	0.245	1	0.00251502	-0.276896	0.025	0.248	0.0175065	0.00502372
ENSDARG00000003570	hsp90b1	1	0.88295	0.498305	0.25	0.327	1	0.64931	0.282341	0.2	0.28	0.88295	0.877017
ENSDARG00000003573	dctn5	1	0.013117	-0.499917	0.028	0.208	1	0.875878	0.53062	0.15	0.185	0.875878	0.0260619
ENSDARG00000003866	tm9sf2	1	0.815582	0.310935	0.222	0.245	1	0.00611391	-0.322949	0.025	0.217	0.815582	0.0121904
ENSDARG00000003931	cndp2	1	0.00580306	0.420418	0.806	0.698	1	0.0303801	0.335661	0.75	0.669	0.0303801	0.0115724
ENSDARG00000004588	sox4a	1	0.0113802	-0.726047	0	0.157	1	0.0178885	-0.345565	0	0.127	0.0178885	0.022631
ENSDARG00000004621	gpm6ab	1	0.350393	-0.388722	0.111	0.182	1	0.033507	-0.660253	0.05	0.191	0.350393	0.0658914
ENSDARG00000004954	grna	1	0.117528	-0.283329	0.222	0.396	1	0.113831	-0.283791	0.2	0.357	0.117528	0.214705
ENSDARG00000005481	nfkbiaa	1	0.0616278	-0.292771	0.222	0.453	1	0.0157867	-0.590052	0.15	0.369	0.0616278	0.0313242
ENSDARG00000005945	sart1	1	0.315404	0.297397	0.083	0.164	1	0.00348781	-0.390238	0	0.185	0.315404	0.00696346
ENSDARG00000006200	eif4g1a	1	0.0155873	-0.272996	0.028	0.201	1	0.00307415	-0.266194	0.025	0.242	0.0155873	0.00613885
ENSDARG00000006242	ptp4a1	1	0.00267026	-0.488254	0.111	0.421	1	0.0503354	-0.310924	0.125	0.299	0.0503354	0.00533339
ENSDARG00000006397	laptm4a	1	0.443252	0.408769	0.139	0.226	1	0.0111312	-0.297462	0.075	0.287	0.443252	0.0221384
ENSDARG00000006468	grap2a	1	0.0145165	-0.399709	0.083	0.296	1	0.266428	0.271434	0.15	0.274	0.266428	0.0288223
ENSDARG00000006487	anp32a	1	0.000782072	-0.339113	0.083	0.421	1	0.838859	0.26335	0.3	0.344	0.838859	0.00156353
ENSDARG00000006497	rtn1a	1	0.122171	-0.565011	0.083	0.195	1	0.00616653	-0.768181	0.025	0.21	0.122171	0.012295
ENSDARG00000006672	fam49a	1	0.0185313	-0.286335	0	0.138	1	0.0178885	-0.361614	0	0.127	0.0185313	0.035457
ENSDARG00000006915	arl8ba	1	0.980516	0.353041	0.25	0.302	1	0.736353	0.35335	0.225	0.242	0.980516	0.93049
ENSDARG00000007275	si:ch211-251b21.1	1	0.253023	-0.39738	0.111	0.201	1	0.01051	-0.860633	0.025	0.191	0.253023	0.0209096
ENSDARG00000007526	ndufs2	1	0.212972	0.563415	0.389	0.384	1	0.00476457	-0.265051	0.125	0.408	0.212972	0.00950645
ENSDARG00000009553	gng3	1	0.0271965	-0.505172	0.028	0.176	1	0.166555	-0.447798	0.05	0.127	0.166555	0.0536533
ENSDARG00000009978	icn	1	0.0364754	-0.796081	0.194	0.409	1	0.0999047	-0.476563	0.25	0.395	0.0999047	0.0716203
ENSDARG00000010008	vim	1	0.26996	-0.499112	0.056	0.119	1	0.452723	-0.264713	0.1	0.146	0.452723	0.467041
ENSDARG00000010194	eif4bb	1	0.127318	0.379312	0.194	0.409	1	0.445826	0.258019	0.3	0.287	0.445826	0.238427
ENSDARG00000010266	igf2bp3	1	0.96793	0.408749	0.167	0.201	1	0.00505563	-0.348672	0	0.172	0.96793	0.0100857
ENSDARG00000010625	clic2	1	0.452381	0.475614	0.389	0.44	1	0.0213217	-0.395715	0.175	0.389	0.452381	0.0421887
ENSDARG00000010641	slc20a1b	1	0.000852422	-0.429975	0	0.252	1	0.000271154	-0.597688	0	0.268	0.000852422	0.000542235
ENSDARG00000010956	sh3glb1b	1	0.971701	0.546452	0.167	0.201	1	0.266939	0.52677	0.2	0.153	0.971701	0.462621
ENSDARG00000011272	uqcc2	1	0.0290899	-0.322258	0.028	0.176	1	0.943386	0.271621	0.1	0.115	0.943386	0.0573335
ENSDARG00000012076	apoa1a	1	0.407903	0.263611	0.167	0.126	1	0.287508	-0.473573	0.075	0.14	0.407903	0.492355
ENSDARG00000012405	col1a1a	1	0.351949	0.273013	0.111	0.069	1	0.0361501	-0.587522	0	0.102	0.351949	0.0709934
ENSDARG00000012777	nucks1b	1	0.45412	0.362744	0.111	0.182	1	0.0293635	-0.267688	0.025	0.159	0.45412	0.0578648
ENSDARG00000012932	mat2b	1	0.00818299	-0.298628	0	0.17	1	0.0203266	-0.323993	0.025	0.172	0.0203266	0.016299
ENSDARG00000013430	bhmt	1	0.162627	-0.409162	0.167	0.296	1	0.384631	-0.348144	0.2	0.274	0.384631	0.298806
ENSDARG00000013598	tnfb	1	0.00621411	-0.690742	0.028	0.233	1	0.0200516	-0.47097	0.025	0.172	0.0200516	0.0123896
ENSDARG00000014329	npm1a	1	0.546435	0.32448	0.278	0.409	1	0.00894886	-0.510299	0.125	0.35	0.546435	0.0178176
ENSDARG00000014420	elavl3	1	0.162417	-0.460447	0.028	0.101	1	0.363846	-0.28663	0.075	0.127	0.363846	0.298454
ENSDARG00000014499	nutf2l	1	0.00122539	-0.571179	0	0.239	1	0.00564882	-0.368875	0.05	0.268	0.00564882	0.00244927
ENSDARG00000015050	calm2b	1	0.0117319	-0.396413	0.25	0.553	1	0.0901735	-0.400374	0.3	0.49	0.0901735	0.0233262
ENSDARG00000015551	fth1a	1	0.364996	-0.367713	0.611	0.818	1	0.542053	-0.257427	0.625	0.739	0.542053	0.596769
ENSDARG00000015757	tmem50a	1	0.535134	0.252675	0.222	0.346	1	0.284455	0.449803	0.3	0.274	0.535134	0.487995
ENSDARG00000015887	b2ml	1	0.275239	0.300054	0.528	0.572	1	0.00715759	-0.47776	0.25	0.522	0.275239	0.0142639
ENSDARG00000016016	dbnlb	1	0.00296132	-0.434147	0	0.208	1	0.00420184	-0.34485	0	0.178	0.00420184	0.00591388
ENSDARG00000016143	xiap	1	0.822408	0.324207	0.25	0.34	1	0.288131	0.401412	0.325	0.293	0.822408	0.493242
ENSDARG00000016255	chmp4ba	1	0.439168	0.364683	0.111	0.182	1	0.00874345	-0.365115	0	0.153	0.439168	0.0174105
ENSDARG00000016477	eif4a2	1	0.0750092	-0.312203	0.056	0.182	1	0.0135186	-0.455221	0.05	0.229	0.0750092	0.0268544
ENSDARG00000016548	eif5b	1	0.743162	0.385887	0.222	0.308	1	0.00306133	-0.442045	0.025	0.236	0.743162	0.0061133
ENSDARG00000016783	srsf6b	1	0.0213385	-0.264155	0.028	0.189	1	0.00711075	-0.362174	0.025	0.21	0.0213385	0.0141709
ENSDARG00000016793	crybb1l2	1	0.1865	-0.358326	0.056	0.138	1	0.714805	-0.338534	0.4	0.465	0.714805	0.338218
ENSDARG00000016904	bckdk	1	0.0113802	-0.398035	0	0.157	1	0.407439	0.285379	0.15	0.115	0.407439	0.022631
ENSDARG00000017314	CELA1 (1 of many)	1	0.26217	-0.36939	0.25	0.39	1	0.763034	0.251752	0.3	0.312	0.763034	0.455607
ENSDARG00000018898	zfand5a	1	0.0025621	-0.366345	0.056	0.321	1	0.0177803	-0.384908	0.1	0.299	0.0177803	0.00511764
ENSDARG00000018902	pes	1	0.0113354	-0.307408	0.028	0.214	1	0.010472	-0.416318	0	0.146	0.0113354	0.0208343
ENSDARG00000018961	gtpbp4	1	0.0305901	-0.331987	0.361	0.66	1	0.253989	-0.250524	0.525	0.637	0.253989	0.0602444
ENSDARG00000019081	DHDH	1	0.0017751	-0.525853	0.056	0.333	1	0.415111	0.324978	0.175	0.28	0.415111	0.00354704
ENSDARG00000019302	mid1ip1b	1	0.0587329	-0.251616	0.056	0.195	1	0.0668527	-0.273519	0.025	0.127	0.0668527	0.114016
ENSDARG00000019332	ndufb4	1	0.0172896	-0.262636	0.25	0.572	1	0.841925	0.301693	0.375	0.446	0.841925	0.0342802
ENSDARG00000019438	rnf13	1	0.00590855	-0.361596	0.028	0.239	1	0.0254528	-0.271324	0.025	0.166	0.0254528	0.0117822
ENSDARG00000019881	bsg	1	0.0296518	-0.269343	0.361	0.692	1	0.457444	0.355341	0.525	0.643	0.457444	0.0584244
ENSDARG00000020679	clpp	1	0.536589	0.348638	0.139	0.214	1	0.648903	0.608862	0.175	0.172	0.648903	0.78525
ENSDARG00000020708	mdkb	1	0.0430419	-0.412015	0.028	0.157	1	0.164151	-0.363302	0.075	0.166	0.164151	0.0842313
ENSDARG00000020984	slc16a10	1	0.697863	0.495281	0.25	0.277	1	0.0209011	-0.502218	0.075	0.248	0.697863	0.0413654
ENSDARG00000021143	rtn1b	1	0.095839	-0.268019	0.028	0.126	1	0.0361501	-0.581224	0	0.102	0.095839	0.0709934
ENSDARG00000021149	cbr1l	1	0.366279	0.335199	0.167	0.283	1	0.009963	-0.413873	0.075	0.28	0.366279	0.0198267
ENSDARG00000021975	ginm1	1	0.00146598	-0.431191	0	0.233	1	0.00861751	-0.34419	0.025	0.204	0.00861751	0.00292981
ENSDARG00000021984	ndufa2	1	0.10355	0.263633	0.167	0.365	1	0.692737	0.302826	0.2	0.197	0.692737	0.196378
ENSDARG00000022438	cox6a1	1	0.0706513	0.331951	0.75	0.711	1	0.0192758	0.291658	0.75	0.643	0.0706513	0.03818
ENSDARG00000023188	lcp1	1	0.00118604	-0.482172	0.361	0.748	1	0.306772	0.385383	0.575	0.567	0.306772	0.00237068
ENSDARG00000023583	coq9	1	0.0880098	-0.262688	0.056	0.176	1	0.0178885	-0.264992	0	0.127	0.0880098	0.035457
ENSDARG00000024746	hsp90aa1.2	1	0.000891552	-0.722711	0.167	0.491	1	0.000790474	-1.40078	0.125	0.395	0.000891552	0.00158032
ENSDARG00000025094	edem1	1	0.537838	0.264009	0.083	0.132	1	0.542555	0.261747	0.125	0.102	0.542555	0.786406
ENSDARG00000025903	lgals9l1	1	0.619337	0.429409	0.5	0.553	1	0.567588	0.533467	0.425	0.478	0.619337	0.81302
ENSDARG00000026350	wasb	1	0.244808	0.305088	0.583	0.667	1	0.0179026	0.458572	0.675	0.618	0.244808	0.0354848
ENSDARG00000026655	tspo	1	0.00382358	-0.30553	0.056	0.308	1	0.803053	0.251316	0.225	0.242	0.803053	0.00763255
ENSDARG00000026726	anxa1a	1	0.157843	0.4257	0.306	0.233	1	0.0381638	-0.526692	0.175	0.369	0.157843	0.074871
ENSDARG00000027529	hmox1a	1	0.104421	0.3053	0.139	0.302	1	0.622109	1.08761	0.25	0.242	0.622109	0.197938
ENSDARG00000027744	gadd45ba	1	0.0013485	-0.432544	0.056	0.346	1	0.0215404	-0.637216	0.1	0.287	0.0215404	0.00269519
ENSDARG00000027750	dpp7	1	0.423813	0.264818	0.556	0.629	1	0.257569	0.394672	0.55	0.573	0.423813	0.448796
ENSDARG00000028389	rab44	1	0.0080892	-0.345236	0.028	0.226	1	0.164862	-0.264103	0.075	0.172	0.164862	0.016113
ENSDARG00000029058	rbbp4	1	0.645606	0.364264	0.167	0.157	1	0.00729247	-0.5167	0	0.159	0.645606	0.0145318
ENSDARG00000029072	klf6a	1	0.005375	-0.516706	0.111	0.377	1	0.0286709	-0.345784	0.1	0.28	0.0286709	0.0107211
ENSDARG00000029688	hsp70.1	1	0.00311712	-1.14395	0.167	0.428	1	0.00102943	-1.35666	0.075	0.344	0.00311712	0.0020578
ENSDARG00000030440	rsrp1	1	0.00544454	-0.395447	0.194	0.509	1	0.000791447	-0.561054	0.175	0.516	0.00544454	0.00158227
ENSDARG00000030441	ppa1b	1	0.0069669	-0.324207	0.028	0.233	1	0.022094	-0.255788	0.05	0.217	0.022094	0.0138853
ENSDARG00000030479	hmgb1b	1	0.870141	0.357875	0.222	0.245	1	0.373799	-0.259128	0.2	0.287	0.870141	0.607872
ENSDARG00000030537	psmc1a	1	0.335568	0.290082	0.139	0.245	1	0.00525112	-0.341699	0.025	0.223	0.335568	0.0104747
ENSDARG00000031511	psmb2	1	0.0308346	-0.28327	0.25	0.547	1	0.720039	0.339423	0.35	0.401	0.720039	0.0607184
ENSDARG00000031745	si:busm1-266f07.2	1	0.246838	-0.275115	0.056	0.126	1	0.763544	0.396333	0.125	0.115	0.763544	0.432747
ENSDARG00000031776	fthl27	1	0.904963	0.271778	0.889	0.937	1	0.00622881	0.536877	0.9	0.834	0.904963	0.0124188
ENSDARG00000031795	abcf1	1	0.440918	0.277808	0.167	0.27	1	0.50081	0.347558	0.075	0.121	0.50081	0.687428
ENSDARG00000033450	nkap	1	0.454848	0.366851	0.194	0.308	1	0.81304	0.318336	0.2	0.204	0.81304	0.70281
ENSDARG00000033466	tagln2	1	0.00786328	-0.379859	0.028	0.226	1	0.0211713	-0.379198	0.025	0.172	0.0211713	0.0156647
ENSDARG00000033609	map1lc3a	1	0.0181707	-0.290204	0.056	0.245	1	0.0100228	-0.418732	0.05	0.242	0.0181707	0.0199452
ENSDARG00000034427	jpt2	1	0.156567	0.474349	0.5	0.566	1	0.0288276	0.561728	0.525	0.478	0.156567	0.0568243
ENSDARG00000034650	fabp7b	1	0.143009	0.785043	0.417	0.352	1	0.501258	0.692806	0.25	0.229	0.501258	0.265566
ENSDARG00000034957	hddc2	1	0.148142	0.320856	0.056	0.157	1	0.010472	-0.308389	0	0.146	0.148142	0.0208343
ENSDARG00000035559	tp53	1	0.546013	0.299935	0.111	0.17	1	0.0830947	-0.26493	0.05	0.159	0.546013	0.159285
ENSDARG00000035719	arl5c	1	0.00160345	-0.421685	0.056	0.34	1	0.0148784	-0.500655	0.15	0.376	0.0148784	0.00320432
ENSDARG00000036028	arrdc3b	1	0.00222518	-0.382216	0.056	0.327	1	0.0383509	-0.399498	0.075	0.236	0.0383509	0.0044454
ENSDARG00000036625	polr2f	1	0.810002	0.499206	0.194	0.264	1	0.937383	0.561655	0.225	0.293	0.937383	0.963901
ENSDARG00000036893	f13a1b	1	0.0562589	-0.337027	0.139	0.327	1	0.0229016	-0.412574	0.125	0.312	0.0562589	0.0452788
ENSDARG00000037980	elob	1	0.0287033	-0.273384	0.111	0.314	1	0.00345354	-0.271429	0.05	0.287	0.0287033	0.00689516
ENSDARG00000038559	h1f0	1	0.110635	-0.287815	0.139	0.289	1	0.0142844	-0.455925	0.125	0.35	0.110635	0.0283647
ENSDARG00000039005	trappc1	1	0.790409	0.253226	0.222	0.296	1	0.469815	0.295866	0.225	0.197	0.790409	0.718904
ENSDARG00000039162	rhebl1	1	0.76658	0.382391	0.111	0.145	1	0.65152	0.286314	0.125	0.108	0.76658	0.878562
ENSDARG00000039268	emc4	1	0.0186257	-0.330523	0.056	0.245	1	0.00197879	-0.373436	0	0.204	0.0186257	0.00395367
ENSDARG00000039490	pitpnaa	1	0.136168	0.488557	0.139	0.302	1	0.0940648	0.610446	0.275	0.178	0.136168	0.179281
ENSDARG00000040503	sb:cb81	1	0.896366	0.456157	0.25	0.302	1	0.149049	-0.279814	0.2	0.35	0.896366	0.275883
ENSDARG00000040861	tcf25	1	0.0411505	-0.276478	0	0.107	1	0.0213483	-0.258228	0	0.121	0.0411505	0.0422409
ENSDARG00000040971	zgc:92606	1	0.0140432	-0.353325	0.139	0.39	1	0.0107169	-0.456999	0.1	0.318	0.0140432	0.021319
ENSDARG00000041400	ndufa3	1	0.814711	0.255274	0.278	0.377	1	0.0126848	-0.44061	0.1	0.318	0.814711	0.0252087
ENSDARG00000041450	rab11a	1	0.757099	0.307089	0.194	0.258	1	0.896598	0.470376	0.2	0.229	0.896598	0.940999
ENSDARG00000041607	eif4ebp3l	1	0.960369	0.291155	0.333	0.421	1	0.000130577	-0.762022	0.075	0.42	0.960369	0.000261136
ENSDARG00000041691	bhlhe41	1	0.00692603	-0.546896	0.056	0.277	1	0.779525	0.250358	0.275	0.306	0.779525	0.0138041
ENSDARG00000041878	rab11ba	1	0.000644488	-0.446456	0.056	0.371	1	0.00522112	-0.466558	0.05	0.268	0.00522112	0.00128856
ENSDARG00000042322	si:dkey-177p2.6	1	0.00079804	-0.567326	0.056	0.358	1	0.00418196	-0.283158	0.075	0.325	0.00418196	0.00159544
ENSDARG00000042725	cebpb	1	0.0710341	-0.375715	0.472	0.673	1	0.089852	-0.482592	0.675	0.682	0.089852	0.137022
ENSDARG00000042933	bloc1s6	1	0.257582	0.355571	0.528	0.604	1	0.570673	0.330374	0.5	0.573	0.570673	0.448816
ENSDARG00000043009	fam43a	1	0.00590855	-0.321243	0.028	0.239	1	0.0251764	-0.418161	0.05	0.204	0.0251764	0.0117822
ENSDARG00000043485	si:ch211-22i13.2	1	0.0113802	-0.396321	0	0.157	1	0.0467209	-0.400508	0.025	0.14	0.0467209	0.022631
ENSDARG00000044254	anxa3b	1	0.00797942	0.568736	0.611	0.459	1	0.29668	0.256057	0.45	0.427	0.29668	0.0158952
ENSDARG00000044431	ppig	1	0.595196	0.252531	0.083	0.126	1	0.0213483	-0.363905	0	0.121	0.595196	0.0422409
ENSDARG00000044601	rtn4a	1	0.690797	0.316563	0.25	0.365	1	0.0385225	-0.29637	0.125	0.306	0.690797	0.075561
ENSDARG00000045075	tmem106a	1	0.12748	0.530309	0.306	0.239	1	0.37636	0.40392	0.2	0.166	0.37636	0.238709
ENSDARG00000045296	cops9	1	0.39658	0.472749	0.194	0.321	1	0.00165	-0.443267	0.025	0.261	0.39658	0.00329728
ENSDARG00000045359	elocb	1	0.235424	0.375791	0.222	0.415	1	0.0101245	-0.375911	0.075	0.287	0.235424	0.0201464
ENSDARG00000045598	si:dkey-180p18.9	1	0.718759	0.453051	0.278	0.321	1	0.752835	0.326075	0.2	0.268	0.752835	0.920904
ENSDARG00000045914	si:ch211-51e12.7	1	0.0275664	-0.251734	0.028	0.176	1	0.0457861	-0.253216	0.05	0.185	0.0457861	0.0543729
ENSDARG00000045928	psma4	1	0.903885	0.273818	0.389	0.522	1	0.321754	0.551014	0.35	0.344	0.903885	0.539982
ENSDARG00000046132	dynlt3	1	0.883362	0.253219	0.278	0.377	1	0.433082	0.392302	0.275	0.268	0.883362	0.678604
ENSDARG00000052712	suclg1	1	0.000265853	-0.420701	0.194	0.629	1	0.138802	0.327704	0.475	0.42	0.138802	0.000531636
ENSDARG00000052833	zfand3	1	0.00818299	-0.277483	0	0.17	1	0.0352285	-0.317297	0.025	0.153	0.0352285	0.016299
ENSDARG00000053370	eif3jb	1	0.205407	0.594676	0.333	0.302	1	0.082583	-0.324402	0.2	0.369	0.205407	0.158346
ENSDARG00000053404	PPP2CA	1	0.0232941	-0.258243	0.028	0.182	1	0.655619	0.288268	0.125	0.108	0.655619	0.0460455
ENSDARG00000053542	kctd12.2	1	0.851098	0.367168	0.361	0.415	1	0.915005	0.303727	0.325	0.395	0.915005	0.977828
ENSDARG00000053684	aldob	1	0.106991	-0.308889	0.361	0.579	1	0.422055	-0.300294	0.525	0.65	0.422055	0.202535
ENSDARG00000055064	prdx5	1	0.0213548	-0.494996	0.306	0.572	1	0.0143222	0.518574	0.575	0.471	0.0213548	0.0284392
ENSDARG00000055216	tuba1c	1	0.105791	-0.489913	0.139	0.283	1	0.0470802	-0.745741	0.15	0.312	0.105791	0.0919438
ENSDARG00000055400	si:dkey-56f14.7	1	0.882963	0.266637	0.194	0.245	1	0.36567	0.315373	0.275	0.242	0.882963	0.597625
ENSDARG00000055455	gpm6aa	1	0.169671	-0.692673	0.139	0.258	1	0.203076	-0.62222	0.1	0.185	0.203076	0.310554
ENSDARG00000055723	hsp70l	1	5.68591e-05	-1.29867	0.167	0.566	1	0.0112716	-1.01284	0.275	0.471	0.0112716	0.000113715
ENSDARG00000056186	eif5a2	1	0.702146	0.250612	0.361	0.535	1	0.766235	0.295724	0.35	0.408	0.766235	0.911283
ENSDARG00000056235	smndc1	1	0.91523	0.266459	0.222	0.283	1	0.00207699	-0.538072	0.025	0.248	0.91523	0.00414966
ENSDARG00000056410	fdx1	1	0.00965503	-0.2946	0	0.164	1	0.0443143	-0.262503	0.025	0.14	0.0443143	0.0192168
ENSDARG00000056532	serinc2	1	0.000622067	-0.405286	0.056	0.377	1	0.011531	-0.301046	0.075	0.287	0.011531	0.00124375
ENSDARG00000056725	hmgb3a	1	0.122206	-0.339469	0.139	0.277	1	0.372452	-0.518893	0.2	0.268	0.372452	0.229478
ENSDARG00000057234	chtopa	1	0.00964942	-0.286778	0.028	0.22	1	0.00729247	-0.272333	0	0.159	0.00964942	0.0145318
ENSDARG00000057630	galm	1	0.514036	0.394792	0.167	0.145	1	0.0405814	-0.260261	0.025	0.146	0.514036	0.079516
ENSDARG00000057949	slc43a3b	1	0.216873	-0.632849	0.056	0.132	1	0.233672	-0.559177	0.075	0.146	0.233672	0.386712
ENSDARG00000058062	magt1	1	0.77619	0.283272	0.306	0.434	1	0.493679	0.391192	0.325	0.344	0.77619	0.743639
ENSDARG00000058094	ciarta	1	0.00286925	-0.385078	0.139	0.465	1	0.0171443	-0.312165	0.175	0.433	0.0171443	0.00573027
ENSDARG00000058349	polr2l	1	0.69009	0.382723	0.139	0.195	1	0.015756	-0.31328	0.025	0.178	0.69009	0.0312637
ENSDARG00000059057	atpv0e2	1	0.109407	-0.366992	0.056	0.164	1	0.200966	-0.322907	0.05	0.121	0.200966	0.206844
ENSDARG00000059391	gyg1b	1	0.409999	-0.340245	0.056	0.101	1	0.618941	-0.253164	0.075	0.102	0.618941	0.651898
ENSDARG00000059725	hypk	1	0.00249329	-0.255324	0.083	0.377	1	0.0302226	-0.25479	0.15	0.363	0.0302226	0.00498036
ENSDARG00000059729	sec14l8	1	0.912576	0.456577	0.111	0.132	1	0.565861	0.341482	0.125	0.102	0.912576	0.811524
ENSDARG00000059906	sdc4	1	0.144126	-0.295999	0.361	0.566	1	0.220759	-0.467127	0.3	0.408	0.220759	0.267481
ENSDARG00000061187	cbx5	1	0.00196328	-0.550697	0.056	0.327	1	0.060322	-0.259981	0.075	0.217	0.060322	0.00392271
ENSDARG00000062592	myl10	1	0.266002	0.666571	0.139	0.088	1	0.0819232	-0.252334	0.025	0.121	0.266002	0.157135
ENSDARG00000063626	ddx21	1	0.0512792	-0.350928	0.25	0.491	1	0.0193407	-0.473462	0.3	0.548	0.0512792	0.0383074
ENSDARG00000063905	mt-co1	1	0.0648486	-0.326222	0.667	0.805	1	0.113439	-0.282186	0.675	0.796	0.113439	0.125492
ENSDARG00000063911	mt-atp6	1	0.143855	-0.485782	0.75	0.786	1	0.0972832	-0.398032	0.825	0.866	0.143855	0.185102
ENSDARG00000063914	mt-nd3	1	0.0113298	-0.369944	0.222	0.56	1	0.0501436	-0.327261	0.3	0.535	0.0501436	0.0225313
ENSDARG00000063921	mt-nd5	1	0.0259015	-0.272126	0.083	0.277	1	0.00315798	-0.488355	0.05	0.28	0.0259015	0.006306
ENSDARG00000063924	mt-cyb	1	0.00276639	-0.438193	0.694	0.868	1	0.113187	-0.344262	0.725	0.879	0.113187	0.00552512
ENSDARG00000068305	mrps14	1	0.000488959	-0.324493	0	0.27	1	0.00197879	-0.329069	0	0.204	0.00197879	0.00097768
ENSDARG00000068382	pglyrp5	1	0.293027	0.263376	0.083	0.164	1	0.0303448	-0.308783	0	0.108	0.293027	0.0597689
ENSDARG00000068507	crybb1	1	0.129176	-0.364123	0.111	0.233	1	0.145976	-0.478465	0.55	0.745	0.145976	0.241666
ENSDARG00000068628	rab8b	1	0.0041749	-0.385996	0.083	0.352	1	0.0156993	-0.264102	0.1	0.306	0.0156993	0.00833237
ENSDARG00000069142	aars	1	0.621453	0.343666	0.194	0.283	1	0.00534402	-0.336132	0.075	0.318	0.621453	0.0106595
ENSDARG00000070512	cnpy3	1	0.00146598	-0.404098	0	0.233	1	0.00197879	-0.379216	0	0.204	0.00197879	0.00292981
ENSDARG00000070866	tmem11	1	0.525431	0.393	0.167	0.252	1	0.603063	0.287373	0.175	0.159	0.603063	0.774784
ENSDARG00000071084	wipf1b	1	0.74356	0.318714	0.25	0.346	1	0.941699	0.324279	0.225	0.287	0.941699	0.934238
ENSDARG00000073893	dnase2	1	0.0041749	-0.280388	0.083	0.352	1	0.0201063	-0.323502	0.075	0.261	0.0201063	0.00833237
ENSDARG00000074246	rab14	1	0.967945	0.311955	0.278	0.371	1	0.00613121	-0.498569	0.075	0.299	0.967945	0.0122248
ENSDARG00000074340	serf2	1	0.0233211	-0.320126	0.333	0.679	1	0.0837435	-0.253255	0.45	0.688	0.0837435	0.0460983
ENSDARG00000074378	junba	1	0.000562203	-0.659168	0.111	0.459	1	8.45503e-05	-0.875949	0.075	0.42	0.000562203	0.000169093
ENSDARG00000074656	ctss2.1	1	0.183194	-0.275781	0.389	0.547	1	0.866185	-0.253115	0.525	0.541	0.866185	0.332828
ENSDARG00000074782	adgrg3	1	0.0305644	-0.319407	0.139	0.352	1	0.154906	-0.265042	0.15	0.274	0.154906	0.0601947
ENSDARG00000075709	ndufb3	1	0.649831	0.333802	0.333	0.509	1	0.851091	0.270836	0.25	0.325	0.851091	0.877382
ENSDARG00000075768	sdhb	1	0.870623	0.459704	0.361	0.472	1	0.6182	0.377764	0.325	0.382	0.870623	0.854229
ENSDARG00000075795	nol7	1	0.00965503	-0.32704	0	0.164	1	0.00607547	-0.287482	0	0.166	0.00965503	0.012114
ENSDARG00000075831	slc7a8a	1	0.00818924	-0.359449	0.111	0.371	1	0.0336703	-0.355779	0.15	0.344	0.0336703	0.0163114
ENSDARG00000075952	mbd2	1	0.661736	0.356663	0.194	0.195	1	0.566554	0.509576	0.175	0.166	0.661736	0.812124
ENSDARG00000076221	fthl28	1	0.575492	1.19065	0.111	0.164	1	0.705582	1.13203	0.125	0.108	0.705582	0.819793
ENSDARG00000076290	calr	1	0.00250337	-0.398128	0.028	0.27	1	0.0554105	-0.264382	0.05	0.178	0.0554105	0.00500046
ENSDARG00000076602	prss16	1	0.0167619	-0.264168	0.111	0.346	1	0.97493	0.410236	0.2	0.242	0.97493	0.0332428
ENSDARG00000076891	rfxap	1	0.936827	0.335695	0.139	0.151	1	0.603063	0.262779	0.175	0.159	0.936827	0.842441
ENSDARG00000077226	smarca4a	1	0.0151634	-0.367627	0.028	0.201	1	0.121202	-0.270405	0.05	0.146	0.121202	0.0300969
ENSDARG00000078164	znf576.2	1	0.856951	0.387939	0.139	0.176	1	0.636439	0.263203	0.1	0.14	0.856951	0.867823
ENSDARG00000079009	abca1b	1	0.0210504	-0.282656	0.028	0.189	1	0.027079	-0.268765	0.05	0.204	0.027079	0.0416576
ENSDARG00000079105	mhc2dab	1	0.705682	0.317295	0.167	0.157	1	0.337236	-0.287383	0.075	0.134	0.705682	0.560744
ENSDARG00000079391	mrpl42	1	0.390462	0.310996	0.167	0.277	1	0.857538	0.294557	0.175	0.217	0.857538	0.628463
ENSDARG00000079932	zgc:152830	1	0.0792655	0.563223	0.5	0.503	1	0.0522498	0.407585	0.45	0.357	0.0792655	0.10177
ENSDARG00000086842	dap1b	1	0.000532111	-0.699064	0.111	0.459	1	0.114898	-0.338023	0.325	0.503	0.114898	0.00106394
ENSDARG00000087765	crygm2d10	1	0.581281	-0.375429	0.139	0.182	1	0.00724309	-0.751759	0.35	0.637	0.581281	0.0144337
ENSDARG00000087897	h2afy2	1	0.0027864	-0.282934	0.083	0.371	1	0.19003	-0.264363	0.175	0.299	0.19003	0.00556504
ENSDARG00000089302	hnrnpa0a	1	0.00195427	-0.658736	0.028	0.277	1	0.0138286	-0.453293	0.075	0.274	0.0138286	0.00390472
ENSDARG00000089307	pmaip1	1	0.00138913	-0.413686	0.083	0.39	1	0.0141192	-0.596159	0.175	0.395	0.0141192	0.00277634
ENSDARG00000089836	MRPS12	1	0.000344929	-0.491181	0.056	0.39	1	0.0334935	-0.346385	0.1	0.28	0.0334935	0.000689739
ENSDARG00000089877	si:dkeyp-75h12.5	1	0.0299611	-0.296817	0	0.119	1	0.0178885	-0.454155	0	0.127	0.0299611	0.035457
ENSDARG00000090401	CABZ01020840.1	1	0.206226	-0.318163	0.083	0.176	1	0.194061	0.339119	0.175	0.108	0.206226	0.350462
ENSDARG00000090873	ccl34a.4	1	0.259414	0.287528	0.083	0.17	1	0.00337187	-0.604571	0.025	0.229	0.259414	0.00673236
ENSDARG00000091234	si:ch73-335l21.4	1	0.0157653	-0.369875	0	0.145	1	0.0379753	-0.511055	0.025	0.146	0.0379753	0.0312821
ENSDARG00000091656	lsm8	1	0.98961	0.330318	0.139	0.157	1	0.794181	0.401427	0.15	0.153	0.98961	0.957639
ENSDARG00000091996	tcnbb	1	0.38561	-0.271095	0.056	0.107	1	0.0254594	-0.721232	0	0.115	0.38561	0.0502707
ENSDARG00000092970	tmsb2	1	0.324852	-0.360197	0.056	0.113	1	0.0668527	-0.304259	0.025	0.127	0.324852	0.129236
ENSDARG00000093235	TST	1	0.320344	0.252382	0.056	0.119	1	0.0149777	-0.301921	0	0.134	0.320344	0.029731
ENSDARG00000093313	ubb	1	0.000131828	-0.552148	0.194	0.616	1	0.0116082	-0.536984	0.25	0.51	0.0116082	0.000263638
ENSDARG00000093608	ccl34b.1	1	0.195953	0.317726	0.694	0.679	1	0.0509377	0.45142	0.8	0.739	0.195953	0.0992807
ENSDARG00000095830	serpinb1l1	1	0.00978573	-0.291537	0.028	0.22	1	0.778893	0.437467	0.15	0.153	0.778893	0.0194757
ENSDARG00000096003	atp5md	1	0.713924	0.509658	0.361	0.522	1	0.0139353	-0.342044	0.175	0.427	0.713924	0.0276764
ENSDARG00000096249	ap1m1	1	0.00296132	-0.440072	0	0.208	1	0.00898726	-0.310782	0.025	0.204	0.00898726	0.00591388
ENSDARG00000096829	blvrb	1	0.0058246	-0.412667	0.028	0.239	1	0.659216	0.357523	0.1	0.14	0.659216	0.0116153
ENSDARG00000097630	si:ch211-282b22.1	1	0.0283193	-0.408831	0.028	0.176	1	0.00505563	-0.332813	0	0.172	0.0283193	0.0100857
ENSDARG00000097718	stard10	1	0.305032	0.528083	0.25	0.208	1	0.16579	0.525671	0.275	0.197	0.305032	0.304093
ENSDARG00000098293	si:dkey-27i16.2	1	0.244882	0.338386	0.583	0.604	1	0.19928	0.492225	0.55	0.561	0.244882	0.358848
ENSDARG00000098574	srsf11	1	0.00543562	-0.360222	0.111	0.39	1	0.0607649	-0.291999	0.125	0.287	0.0607649	0.0108417
ENSDARG00000098785	glrx3	1	0.0179995	-0.309147	0.028	0.195	1	0.856001	0.389895	0.125	0.153	0.856001	0.0356749
ENSDARG00000099175	hmgb1a	1	0.0676325	-0.316774	0.278	0.528	1	0.16872	-0.347533	0.325	0.49	0.16872	0.130691
ENSDARG00000099312	jpt1b	1	0.0157653	-0.534139	0	0.145	1	0.490031	0.35632	0.075	0.121	0.490031	0.0312821
ENSDARG00000099420	nme2b.2	1	0.212181	0.274266	0.472	0.421	1	0.105367	0.33345	0.4	0.287	0.212181	0.199631
ENSDARG00000099476	zgc:174863	1	0.000397162	-0.429791	0.056	0.384	1	0.0459182	-0.2864	0.075	0.223	0.0459182	0.000794166
ENSDARG00000099663	cox5ab	1	0.333756	0.286415	0.278	0.478	1	0.309913	0.284026	0.4	0.382	0.333756	0.52378
ENSDARG00000099776	glula	1	0.938655	0.3768	0.5	0.572	1	0.170918	0.352875	0.7	0.675	0.938655	0.312622
ENSDARG00000100083	sugt1	1	0.181874	0.252705	0.111	0.239	1	0.203582	-0.285433	0.075	0.159	0.203582	0.330671
ENSDARG00000100499	cpeb4b	1	0.00494912	-0.278912	0	0.189	1	0.0178885	-0.373516	0	0.127	0.0178885	0.00987375
ENSDARG00000100553	lsm14ab	1	0.157731	0.254004	0.083	0.201	1	0.139112	-0.299152	0.05	0.14	0.157731	0.258872
ENSDARG00000101127	map1lc3b	1	0.998564	0.255534	0.361	0.459	1	0.0282882	-0.30198	0.2	0.427	0.998564	0.0557763
ENSDARG00000101626	arf6a	1	0.784338	0.449393	0.278	0.333	1	0.891727	0.390145	0.225	0.261	0.891727	0.95349
ENSDARG00000102249	pepd	1	0.484146	0.259391	0.556	0.623	1	0.0241749	0.392905	0.7	0.561	0.484146	0.0477654
ENSDARG00000103032	rap2b	1	0.600614	0.330074	0.111	0.164	1	0.684192	0.3469	0.15	0.14	0.684192	0.840491
ENSDARG00000103127	gpn2	1	0.0351211	-0.253169	0	0.113	1	0.211566	0.280536	0.125	0.07	0.211566	0.0690087
ENSDARG00000103134	zgc:65873	1	0.646938	0.368441	0.167	0.239	1	0.0622158	-0.30219	0.075	0.217	0.646938	0.120561
ENSDARG00000103340	clic1	1	0.840634	0.499473	0.306	0.44	1	0.806089	0.288547	0.325	0.395	0.840634	0.962398
ENSDARG00000103566	tomm20b	1	0.0144737	-0.307664	0.278	0.61	1	0.0149712	-0.362518	0.175	0.439	0.0149712	0.0287378
ENSDARG00000103740	fundc2	1	0.411636	0.264472	0.139	0.233	1	0.0247774	-0.294151	0.025	0.166	0.411636	0.0489409
ENSDARG00000103919	si:ch73-1a9.3	1	0.210256	-0.308695	0.472	0.686	1	0.214375	-0.272398	0.5	0.688	0.214375	0.376305
ENSDARG00000104043	gng10	1	0.79637	0.316629	0.444	0.541	1	0.0103281	0.685587	0.55	0.446	0.79637	0.0205496
ENSDARG00000104227	nop10	1	0.0177338	-0.295091	0.167	0.428	1	0.00765342	-0.355351	0.175	0.439	0.0177338	0.0152483
ENSDARG00000104451	slc39a7	1	0.00248902	-0.28982	0	0.214	1	0.938958	0.277385	0.125	0.134	0.938958	0.00497185
ENSDARG00000104458	rnasekb	1	0.00494912	-0.722732	0	0.189	1	0.101485	-0.483655	0.025	0.108	0.101485	0.00987375
ENSDARG00000104945	sncb	1	0.109713	-0.33573	0.028	0.119	1	0.1631	-0.62069	0.05	0.127	0.1631	0.20739
ENSDARG00000105117	sdad1	1	0.01087	-0.411473	0.028	0.214	1	0.00505563	-0.287887	0	0.172	0.01087	0.0100857
ENSDARG00000105177	ilf3b	1	0.249744	0.250796	0.083	0.176	1	0.0347642	-0.31875	0.025	0.153	0.249744	0.0683199
ENSDARG00000105287	mpp1	1	0.383776	0.307867	0.417	0.434	1	0.0140539	0.526278	0.5	0.363	0.383776	0.0279104

## Sheet: cluster1
gene	gene_NAME	cv_p_val_adj	cv_p_val	cv_avg_logFC	cv_pct.1	cv_pct.2	gf_p_val_adj	gf_p_val	gf_avg_logFC	gf_pct.1	gf_pct.2	max_pval	minimump_p_val
ENSDARG00000038822	mrc1b	3.83113e-06	1.73684e-10	1.07892	0.733	0.2	0.00215311	9.76115e-08	0.75968	0.759	0.268	9.76115e-08	3.47369e-10
ENSDARG00000091692	havcr2	0.000241823	1.0963e-08	0.925093	0.6	0.164	0.855747	3.87953e-05	0.374117	0.517	0.161	3.87953e-05	2.19261e-08
ENSDARG00000040178	havcr1	0.00264121	1.19739e-07	1.0594	0.933	0.582	1	0.000446244	0.464622	0.966	0.673	0.000446244	2.39478e-07
ENSDARG00000094112	slc22a21	0.00650479	2.94895e-07	0.845122	0.9	0.491	0.920825	4.17456e-05	0.526997	0.897	0.524	4.17456e-05	5.89789e-07
ENSDARG00000103720	zgc:162730	0.00748098	3.39151e-07	0.847645	1	0.642	1	0.00174109	0.373948	0.931	0.649	0.00174109	6.78301e-07
ENSDARG00000098012	itgae.1	0.00764994	3.4681e-07	0.808572	0.767	0.315	0.0466626	2.11545e-06	0.904712	0.724	0.315	2.11545e-06	6.9362e-07
ENSDARG00000040528	lgals3bpb	0.0546993	2.47979e-06	1.21739	0.833	0.43	1	0.0366059	0.47814	0.724	0.452	0.0366059	4.95958e-06
ENSDARG00000079497	tcima	0.0839015	3.80368e-06	0.814391	0.9	0.533	1	0.000233368	0.52396	0.931	0.655	0.000233368	7.60734e-06
ENSDARG00000036967	smox	0.0844523	3.82865e-06	0.827008	0.833	0.424	1	0.00206343	0.359021	0.793	0.399	0.00206343	7.65728e-06
ENSDARG00000062991	abi1b	0.11093	5.02902e-06	0.748157	0.367	0.079	1	0.0131672	0.373663	0.172	0.048	0.0131672	1.0058e-05
ENSDARG00000008363	mcl1b	0.113434	5.14252e-06	0.615675	0.867	0.424	1	0.000264788	0.434103	0.862	0.452	0.000264788	1.0285e-05
ENSDARG00000002758	dedd1	0.131888	5.97915e-06	0.451034	0.7	0.291	1	0.000222276	0.530667	0.517	0.202	0.000222276	1.19583e-05
ENSDARG00000044155	mafaa	0.150709	6.8324e-06	0.342606	0.267	0.036	1	0.0012241	0.349196	0.138	0.018	0.0012241	1.36648e-05
ENSDARG00000075831	slc7a8a	0.189117	8.57364e-06	0.961474	0.633	0.267	1	0.000704722	0.502521	0.552	0.262	0.000704722	1.71472e-05
ENSDARG00000031683	fosab	0.215154	9.75399e-06	1.05974	0.833	0.461	0.0491706	2.22915e-06	0.807587	0.862	0.452	9.75399e-06	4.45829e-06
ENSDARG00000002196	bach1b	0.236762	1.07336e-05	0.581546	0.3	0.055	1	0.194105	0.282436	0.103	0.048	0.194105	2.14671e-05
ENSDARG00000068784	vsir	0.259781	1.17772e-05	0.93311	0.733	0.358	0.00778638	3.52996e-07	0.684242	0.862	0.345	1.17772e-05	7.05992e-07
ENSDARG00000093608	ccl34b.1	0.33567	1.52176e-05	1.28141	0.9	0.642	1	0.18906	0.317249	0.862	0.732	0.18906	3.0435e-05
ENSDARG00000069945	p2ry12	0.782363	3.54685e-05	0.524137	0.367	0.097	0.136672	6.19603e-06	0.370424	0.31	0.054	3.54685e-05	1.2392e-05
ENSDARG00000040295	apoeb	0.816777	3.70286e-05	1.84483	0.633	0.315	1	0.770514	-0.454086	0.345	0.292	0.770514	7.40559e-05
ENSDARG00000036107	txnipa	0.841468	3.8148e-05	0.529483	0.9	0.503	1	0.000447264	0.48165	0.862	0.506	0.000447264	7.62945e-05
ENSDARG00000000069	dap	1	0.680578	-0.294496	0.233	0.248	1	0.672327	-0.255245	0.138	0.173	0.680578	0.89263
ENSDARG00000000563	ttn.1	1	0.784963	-0.340773	0.167	0.188	1	0.785744	-0.324652	0.172	0.143	0.785744	0.953759
ENSDARG00000000588	grasp	1	0.101677	0.269081	0.433	0.309	1	0.000174673	0.343194	0.517	0.196	0.101677	0.000349316
ENSDARG00000000796	nr4a1	1	0.558078	0.313348	0.233	0.2	1	0.00939556	0.418225	0.379	0.173	0.558078	0.0187028
ENSDARG00000001889	tuba1a	1	0.181849	-0.595162	0.067	0.158	1	0.730315	-0.572804	0.103	0.119	0.730315	0.330629
ENSDARG00000001950	ak1	1	0.291197	-0.668445	0.5	0.552	1	0.0494374	-0.798237	0.345	0.476	0.291197	0.0964308
ENSDARG00000002193	rho	1	0.175129	-0.823365	0.267	0.358	1	0.5918	-0.564882	0.31	0.327	0.5918	0.319588
ENSDARG00000002369	UBB	1	0.000428536	0.628092	0.867	0.503	0.0625593	2.83613e-06	0.648826	0.862	0.369	0.000428536	5.67225e-06
ENSDARG00000002589	mylpfb	1	0.1476	-0.804581	0.433	0.533	1	0.95845	-0.66262	0.517	0.44	0.95845	0.273414
ENSDARG00000002768	pvalb2	1	0.0249598	-0.866836	1	1	0.188476	8.54456e-06	-1.04035	1	1	0.0249598	1.7089e-05
ENSDARG00000003151	skp1	1	0.813862	-0.31287	0.467	0.461	1	0.821096	-0.346756	0.517	0.476	0.821096	0.965353
ENSDARG00000003526	psma5	1	0.476463	-0.36751	0.533	0.388	1	0.782364	-0.352336	0.31	0.315	0.782364	0.725909
ENSDARG00000003860	cbx3a	1	0.455415	-0.259508	0.233	0.297	1	0.0934127	-0.565101	0.138	0.268	0.455415	0.178099
ENSDARG00000003920	setb	1	0.229598	-0.515713	0.367	0.442	1	0.985709	-0.341827	0.448	0.393	0.985709	0.406481
ENSDARG00000004621	gpm6ab	1	0.526953	-0.631246	0.133	0.176	1	0.0109125	-0.952297	0	0.19	0.526953	0.021706
ENSDARG00000006397	laptm4a	1	0.253073	-0.310214	0.133	0.224	1	0.886434	-0.266231	0.241	0.244	0.886434	0.4421
ENSDARG00000006427	fabp2	1	0.944064	-0.423807	0.2	0.182	1	0.746432	-0.268243	0.172	0.143	0.944064	0.935703
ENSDARG00000006497	rtn1a	1	0.788231	-0.44723	0.167	0.176	1	0.0341323	-0.742015	0.034	0.196	0.788231	0.0670996
ENSDARG00000006603	csrp1a	1	0.61989	-0.251588	0.233	0.267	1	0.287659	-0.298219	0.103	0.185	0.61989	0.492571
ENSDARG00000007276	ela3l	1	0.963782	-0.391773	0.133	0.127	1	0.720154	-0.4988	0.138	0.155	0.963782	0.921686
ENSDARG00000007576	crybb1l1	1	0.196121	-0.325592	0.133	0.061	1	0.623962	-0.419791	0.414	0.411	0.623962	0.353779
ENSDARG00000007823	atf3	1	0.105258	-0.420986	0.033	0.133	1	0.137636	0.338574	0.138	0.06	0.137636	0.199436
ENSDARG00000008920	mrpl53	1	0.0590926	-0.35673	0	0.109	1	0.0592228	0.254263	0.172	0.071	0.0592228	0.114693
ENSDARG00000009087	cd74a	1	0.585488	-0.911341	0.2	0.23	1	0.234974	0.260593	0.31	0.208	0.585488	0.414735
ENSDARG00000009350	atg3	1	0.00250176	0.418789	0.433	0.194	1	0.000684936	0.299266	0.448	0.173	0.00250176	0.0013694
ENSDARG00000009553	gng3	1	0.954688	-0.413977	0.167	0.145	1	0.142272	-0.624725	0.034	0.125	0.954688	0.264302
ENSDARG00000009978	icn	1	0.527464	-0.806121	0.333	0.376	1	0.493559	-0.517366	0.345	0.369	0.527464	0.743518
ENSDARG00000010008	vim	1	0.146786	-0.702008	0.033	0.121	1	0.221996	-0.493757	0.069	0.149	0.221996	0.272027
ENSDARG00000010317	gpr183a	1	0.0376929	0.258542	0.567	0.352	1	0.00770811	0.380433	0.483	0.262	0.0376929	0.0153568
ENSDARG00000010384	lpar5a	1	0.111615	0.343312	0.233	0.133	1	0.00487995	0.286888	0.345	0.143	0.111615	0.00973608
ENSDARG00000010641	slc20a1b	1	0.204584	0.446753	0.267	0.194	1	6.43279e-05	0.392335	0.483	0.167	0.204584	0.000128652
ENSDARG00000012076	apoa1a	1	0.692208	-0.371898	0.167	0.127	1	0.602058	-0.545981	0.103	0.131	0.692208	0.841642
ENSDARG00000012603	eif3ja	1	0.00854463	0.269027	0.4	0.206	1	0.0377394	0.343997	0.241	0.113	0.0377394	0.0170163
ENSDARG00000012972	cfl1l	1	0.0611402	-0.499655	0.1	0.255	1	0.282525	-0.922283	0.138	0.208	0.282525	0.118542
ENSDARG00000013016	pole4	1	0.0506274	-0.358911	0.033	0.17	1	0.0326319	0.293584	0.207	0.083	0.0506274	0.064199
ENSDARG00000013360	sh3gl3a	1	0.0202472	0.317354	0.2	0.073	1	0.0508598	0.298152	0.138	0.048	0.0508598	0.0400845
ENSDARG00000013430	bhmt	1	0.292517	-0.570256	0.2	0.285	1	0.189431	-0.651676	0.172	0.274	0.292517	0.342978
ENSDARG00000013576	gadd45bb	1	0.00346968	0.397027	0.433	0.2	0.190136	8.61982e-06	0.601241	0.448	0.119	0.00346968	1.72396e-05
ENSDARG00000014053	olfm1b	1	0.496454	-0.422398	0.067	0.103	1	0.576997	-0.278757	0.069	0.101	0.576997	0.746441
ENSDARG00000014914	lamp2	1	0.000681157	0.380863	0.433	0.164	1	0.755206	-0.28739	0.207	0.232	0.755206	0.00136185
ENSDARG00000015199	cblb	1	0.0108323	0.367806	0.2	0.067	1	0.0632308	0.251217	0.172	0.071	0.0632308	0.0215472
ENSDARG00000015314	zc4h2	1	0.43514	-0.342574	0.167	0.23	1	0.216434	-0.469125	0.103	0.19	0.43514	0.386025
ENSDARG00000015427	hdac1	1	0.708833	-0.304108	0.333	0.339	1	0.883001	-0.30152	0.276	0.28	0.883001	0.915222
ENSDARG00000015551	fth1a	1	0.103465	-0.494643	0.867	0.764	1	0.848605	-0.318341	0.862	0.69	0.848605	0.196226
ENSDARG00000015649	rap2c	1	0.0342969	0.286542	0.267	0.127	1	0.00408863	0.297947	0.276	0.095	0.0342969	0.00816055
ENSDARG00000015757	tmem50a	1	0.00132891	0.339433	0.567	0.279	1	0.591007	-0.276472	0.241	0.286	0.591007	0.00265606
ENSDARG00000016016	dbnlb	1	0.0760383	0.370975	0.267	0.152	0.0551716	2.5012e-06	0.520207	0.414	0.095	0.0760383	5.0024e-06
ENSDARG00000017180	npc1	1	0.000125405	0.384535	0.533	0.194	0.10048	4.55528e-06	0.491809	0.483	0.125	0.000125405	9.11053e-06
ENSDARG00000017314	CELA1 (1 of many)	1	0.612878	-0.615501	0.333	0.37	1	0.433251	-0.647224	0.276	0.315	0.612878	0.678796
ENSDARG00000017441	mylz3	1	0.201355	-0.692193	0.867	0.83	1	0.15725	-0.576063	0.931	0.851	0.201355	0.289773
ENSDARG00000017489	ifi45	1	0.247984	-0.296896	0.3	0.194	1	0.833665	-0.430107	0.241	0.238	0.833665	0.434472
ENSDARG00000017504	si:ch211-1o7.3	1	0.00189948	0.479292	0.8	0.491	1	8.77786e-05	0.296831	0.793	0.423	0.00189948	0.00017555
ENSDARG00000017624	krt4	1	0.735268	0.461018	0.6	0.576	1	0.213659	-0.807023	0.655	0.625	0.735268	0.381667
ENSDARG00000017794	sdr16c5b	1	0.00243012	0.278431	0.533	0.242	1	0.00457617	0.321657	0.621	0.339	0.00457617	0.00485433
ENSDARG00000018145	mid1ip1l	1	0.000210046	0.506866	0.733	0.388	1	0.00209158	0.262777	0.655	0.345	0.00209158	0.000420047
ENSDARG00000018562	cope	1	0.0336113	-0.575861	0.133	0.309	1	0.667312	-0.308294	0.241	0.268	0.667312	0.0660929
ENSDARG00000018627	arl5a	1	0.0671777	0.287942	0.233	0.115	1	0.000784839	0.276119	0.276	0.077	0.0671777	0.00156906
ENSDARG00000019353	sparc	1	0.234501	-0.699071	0.133	0.218	1	0.395388	-0.74959	0.207	0.25	0.395388	0.414011
ENSDARG00000019702	aldocb	1	0.415937	-0.572098	0.2	0.267	1	0.30584	-0.437825	0.138	0.22	0.415937	0.518141
ENSDARG00000020574	atp2a1	1	0.859705	-0.318841	0.433	0.394	1	0.88374	-0.661065	0.379	0.333	0.88374	0.980317
ENSDARG00000020609	snap25a	1	0.522221	-0.459967	0.1	0.139	1	0.188309	-0.535334	0.034	0.113	0.522221	0.341158
ENSDARG00000020625	jak1	1	0.0395905	0.386799	0.367	0.218	0.236581	1.07254e-05	0.357286	0.483	0.143	0.0395905	2.14507e-05
ENSDARG00000021113	ptmaa	1	0.113115	-0.430171	0.867	0.83	1	0.126431	-0.503478	0.966	0.792	0.126431	0.213434
ENSDARG00000021143	rtn1b	1	0.423333	-0.27676	0.067	0.115	1	0.695883	-0.255077	0.103	0.077	0.695883	0.667456
ENSDARG00000021924	hsp70.3	1	0.0247767	0.494022	0.733	0.479	1	8.32937e-05	0.439542	0.759	0.357	0.0247767	0.00016658
ENSDARG00000022165	mgst1.2	1	7.74575e-05	0.74324	0.667	0.358	1	0.000536593	0.383721	0.759	0.387	0.000536593	0.000154909
ENSDARG00000023290	fabp3	1	0.345393	-0.598647	0.367	0.424	1	0.244059	-0.641102	0.345	0.393	0.345393	0.428553
ENSDARG00000024047	tmem38a	1	0.697074	-0.295972	0.1	0.121	1	0.0748269	-0.403468	0	0.101	0.697074	0.144055
ENSDARG00000024433	pvalb4	1	0.459963	-0.771183	0.367	0.388	1	0.969762	-0.673402	0.31	0.274	0.969762	0.70836
ENSDARG00000024478	mpc2	1	0.424587	-0.282537	0.3	0.382	1	0.360023	-0.30918	0.276	0.375	0.424587	0.590429
ENSDARG00000024540	tspan36	1	0.000394981	0.513103	0.9	0.727	1	0.0608641	0.31708	0.931	0.75	0.0608641	0.000789807
ENSDARG00000024548	cryba4	1	0.0701019	-0.74878	0.067	0.206	1	0.326036	-0.593862	0.724	0.69	0.326036	0.135289
ENSDARG00000024746	hsp90aa1.2	1	0.0114273	0.41182	0.667	0.388	0.0739266	3.35147e-06	0.697004	0.724	0.274	0.0114273	6.70292e-06
ENSDARG00000024844	max	1	0.363679	-0.290288	0.333	0.418	1	0.312692	-0.293848	0.517	0.345	0.363679	0.527608
ENSDARG00000025254	s100a10b	1	0.21339	-0.42689	0.167	0.273	1	0.357236	-0.452927	0.207	0.268	0.357236	0.381245
ENSDARG00000025428	socs3a	1	0.0270065	0.262596	0.433	0.218	1	0.00608036	0.419248	0.517	0.256	0.0270065	0.0121237
ENSDARG00000025535	clint1a	1	0.347304	0.287872	0.167	0.115	1	0.00567544	0.327903	0.207	0.06	0.347304	0.0113187
ENSDARG00000027088	ptgdsb.1	1	0.706406	-0.454487	0.3	0.321	1	0.357427	-0.708037	0.276	0.327	0.706406	0.5871
ENSDARG00000027099	psmc4	1	0.399332	-0.296869	0.2	0.279	1	0.0694421	-0.541636	0.103	0.25	0.399332	0.134062
ENSDARG00000027899	sem1	1	0.422421	-0.321507	0.367	0.442	1	0.385552	-0.416797	0.31	0.363	0.422421	0.622454
ENSDARG00000028335	hmga1a	1	0.154953	-0.592583	0.4	0.473	1	0.0830715	-0.684832	0.379	0.476	0.154953	0.159242
ENSDARG00000029069	tnni2a.4	1	0.000783202	-0.906676	0.7	0.836	1	0.00519637	-0.947495	0.724	0.821	0.00519637	0.00156579
ENSDARG00000029072	klf6a	1	0.0308348	0.329521	0.5	0.297	1	0.00457829	0.420621	0.448	0.208	0.0308348	0.00913562
ENSDARG00000029995	tnni2b.2	1	0.801915	-0.323852	0.133	0.145	1	0.846137	-0.328473	0.103	0.089	0.846137	0.960763
ENSDARG00000030349	cryba2a	1	0.0280868	-0.25375	0.233	0.085	1	0.203252	-0.869541	0.241	0.321	0.203252	0.0553847
ENSDARG00000030411	crygn2	1	0.499407	-0.267612	0.267	0.194	1	0.120599	-0.691947	0.655	0.679	0.499407	0.226654
ENSDARG00000030440	rsrp1	1	0.0564849	0.327755	0.633	0.418	0.249535	1.13127e-05	0.563648	0.862	0.375	0.0564849	2.26253e-05
ENSDARG00000030949	srprb	1	0.0672679	0.258986	0.333	0.2	1	0.731248	-0.308262	0.276	0.286	0.731248	0.130011
ENSDARG00000031246	hbegfb	1	0.0130906	0.641397	0.133	0.03	1	0.0656275	0.264607	0.103	0.03	0.0656275	0.0260099
ENSDARG00000031981	pcbd1	1	0.0556659	0.277012	0.4	0.224	1	0.910252	-0.35035	0.241	0.226	0.910252	0.108233
ENSDARG00000032929	cryba1l1	1	0.351446	-0.405517	0.3	0.2	1	0.856805	-0.519911	0.759	0.625	0.856805	0.579378
ENSDARG00000033144	psme2	1	0.164447	-0.415806	0.2	0.315	1	0.0412808	0.267981	0.31	0.155	0.164447	0.0808576
ENSDARG00000033175	snrpe	1	0.225489	-0.392892	0.267	0.352	1	0.444712	-0.342472	0.241	0.298	0.444712	0.400133
ENSDARG00000033285	gsto2	1	0.709572	-0.250217	0.3	0.321	1	0.952291	-0.358425	0.31	0.28	0.952291	0.915652
ENSDARG00000033655	stmn1b	1	0.279876	-0.583033	0.3	0.388	1	0.339744	-1.0633	0.31	0.345	0.339744	0.481422
ENSDARG00000033683	tpma	1	0.273425	-0.625661	0.867	0.861	1	0.0060294	-0.754553	0.828	0.863	0.273425	0.0120224
ENSDARG00000034473	ttyh3a	1	0.00503271	0.338574	0.2	0.055	1	0.00116977	0.281124	0.276	0.077	0.00503271	0.00233817
ENSDARG00000034650	fabp7b	1	0.969079	-0.568045	0.4	0.358	1	0.712364	-0.403855	0.207	0.238	0.969079	0.917266
ENSDARG00000035327	ckma	1	0.0463992	-0.991308	0.8	0.782	1	0.524089	-0.631501	0.724	0.667	0.524089	0.0906456
ENSDARG00000035458	atp2a1l	1	0.339613	-0.564053	0.167	0.23	1	0.501275	-0.373511	0.31	0.226	0.501275	0.563889
ENSDARG00000035622	xbp1	1	0.0010461	0.564253	0.833	0.521	0.55365	2.50998e-05	0.418786	0.897	0.458	0.0010461	5.01989e-05
ENSDARG00000035715	marcksl1b	1	0.00907733	-1.32622	0.433	0.588	1	0.68491	-0.672991	0.621	0.476	0.68491	0.0180723
ENSDARG00000035880	atp6v1c1b	1	0.00133398	0.445028	0.5	0.236	1	0.680865	-0.458574	0.241	0.25	0.680865	0.00266618
ENSDARG00000036074	cebpa	1	0.00800811	0.264613	0.833	0.552	1	0.000245826	0.486903	0.897	0.548	0.00800811	0.000491592
ENSDARG00000036427	slc3a2a	1	0.000544512	0.738953	0.867	0.667	1	0.0378719	0.30316	0.828	0.69	0.0378719	0.00108873
ENSDARG00000036577	atp6v0cb	1	0.382139	-0.374034	0.067	0.121	1	0.645189	-0.373568	0.103	0.131	0.645189	0.618248
ENSDARG00000036628	cd74b	1	0.547309	-0.771556	0.433	0.436	1	0.191684	0.33023	0.483	0.387	0.547309	0.346626
ENSDARG00000036754	hmgn3	1	0.26173	-0.343417	0.167	0.248	1	0.998117	-0.281157	0.241	0.238	0.998117	0.454957
ENSDARG00000036785	si:ch211-226m16.2	1	0.000133673	0.482543	0.567	0.23	1	0.00410878	0.297661	0.448	0.214	0.00410878	0.000267328
ENSDARG00000036830	krt91	1	0.223	-0.281709	0.733	0.782	1	0.00841057	-1.04454	0.759	0.804	0.223	0.0167504
ENSDARG00000036832	cyt1l	1	0.120809	1.02394	0.267	0.17	1	0.420817	-0.51793	0.207	0.262	0.420817	0.227023
ENSDARG00000036840	krt15	1	0.146053	-0.631287	0.067	0.17	1	0.931327	-0.433454	0.207	0.196	0.931327	0.270774
ENSDARG00000036893	f13a1b	1	0.826763	-0.359216	0.3	0.291	1	0.00762457	0.307828	0.483	0.238	0.826763	0.015191
ENSDARG00000036894	zgc:101853	1	0.49356	-0.25753	0.067	0.109	1	0.240042	-0.455901	0.034	0.101	0.49356	0.422464
ENSDARG00000037091	asah1a	1	0.00772392	0.302788	0.2	0.061	1	0.000479328	0.36521	0.31	0.089	0.00772392	0.000958427
ENSDARG00000037229	denr	1	0.288008	-0.290909	0.167	0.242	1	0.340639	-0.318457	0.172	0.256	0.340639	0.493068
ENSDARG00000037789	pvalb1	1	0.0499173	-0.844622	1	1	0.085946	3.89636e-06	-1.14674	0.966	0.994	0.0499173	7.79271e-06
ENSDARG00000037790	pvalb8	1	0.409993	-0.518409	0.4	0.291	1	0.148889	-0.776529	0.172	0.286	0.409993	0.27561
ENSDARG00000037980	elob	1	0.126672	0.337611	0.367	0.261	1	0.885552	-0.314899	0.241	0.238	0.885552	0.237298
ENSDARG00000038153	lgals2b	1	0.800988	-0.280912	0.167	0.188	1	0.335664	-0.602289	0.31	0.196	0.800988	0.558658
ENSDARG00000039493	naa20	1	0.369037	-0.268704	0.2	0.267	1	0.232592	-0.254101	0.069	0.155	0.369037	0.411085
ENSDARG00000040251	ctsk	1	0.317317	-0.274859	0.7	0.509	1	0.00100886	0.332107	0.828	0.387	0.317317	0.00201669
ENSDARG00000040465	irf2	1	0.0788488	0.376646	0.4	0.273	1	0.00146892	0.316643	0.448	0.185	0.0788488	0.00293567
ENSDARG00000040503	sb:cb81	1	0.000943361	0.353554	0.533	0.248	1	0.000805434	0.367317	0.586	0.274	0.000943361	0.00161022
ENSDARG00000040565	ckmb	1	0.359549	-0.737675	0.533	0.57	1	0.158802	-0.898095	0.552	0.542	0.359549	0.292385
ENSDARG00000040764	id1	1	0.649764	-0.338381	0.4	0.418	1	0.510328	-0.468785	0.31	0.226	0.649764	0.760221
ENSDARG00000041060	lgals9l3	1	0.00214654	0.405567	0.667	0.394	1	0.0154417	0.372389	0.552	0.333	0.0154417	0.00428848
ENSDARG00000041925	cryba2b	1	0.922791	-0.391927	0.167	0.17	1	0.104017	-0.913237	0.586	0.619	0.922791	0.197215
ENSDARG00000041959	cxcr4b	1	0.324701	0.408453	0.467	0.406	0.121598	5.51266e-06	0.90406	0.759	0.369	0.324701	1.10253e-05
ENSDARG00000042245	myl13	1	0.448227	-0.406563	0.2	0.133	1	0.778359	-0.262196	0.103	0.119	0.778359	0.695547
ENSDARG00000042725	cebpb	1	0.0471964	0.496838	0.767	0.612	0.0760311	3.44687e-06	0.697063	0.966	0.631	0.0471964	6.89373e-06
ENSDARG00000042777	ndufa11	1	0.186435	-0.505217	0.3	0.4	1	0.943362	-0.286819	0.31	0.31	0.943362	0.338112
ENSDARG00000042824	nfe2l2a	1	0.0107445	0.266244	0.767	0.473	1	0.00205342	0.458815	0.724	0.399	0.0107445	0.00410263
ENSDARG00000042925	mfng	1	0.025397	0.388804	0.5	0.333	0.967601	4.38662e-05	0.426274	0.724	0.298	0.025397	8.77305e-05
ENSDARG00000042993	prss1	1	0.278114	-0.74266	0.4	0.436	1	0.663645	-0.738167	0.345	0.357	0.663645	0.478881
ENSDARG00000043257	ckbb	1	0.00758383	0.353455	0.833	0.661	1	0.815367	-0.309422	0.724	0.613	0.815367	0.0151101
ENSDARG00000043436	si:dkey-5n18.1	1	0.0202708	0.29488	1	0.861	1	0.00017598	0.587001	0.897	0.833	0.0202708	0.00035193
ENSDARG00000043457	gapdh	1	0.950466	-0.53726	0.5	0.424	1	0.789092	-0.446056	0.552	0.44	0.950466	0.955518
ENSDARG00000043475	tagapb	1	0.00469426	0.350675	0.367	0.158	1	0.000932389	0.29969	0.414	0.161	0.00469426	0.00186391
ENSDARG00000043493	cltca	1	0.0533723	-0.264032	0.033	0.17	1	0.00883799	0.259911	0.31	0.119	0.0533723	0.0175979
ENSDARG00000043511	prdx6	1	0.541449	-0.266123	0.167	0.212	1	0.132156	0.30105	0.345	0.214	0.541449	0.246848
ENSDARG00000043531	jun	1	0.864559	-0.257361	0.3	0.267	1	0.556005	-0.325784	0.241	0.173	0.864559	0.802868
ENSDARG00000044073	fuca2	1	0.00164891	0.336018	0.867	0.509	1	0.000417004	0.397933	0.862	0.47	0.00164891	0.000833834
ENSDARG00000044669	hp1bp3	1	0.933852	-0.305125	0.333	0.315	1	0.0984904	-0.510681	0.103	0.232	0.933852	0.18728
ENSDARG00000045066	entpd1	1	0.000374763	0.414046	0.6	0.285	1	0.000546463	0.269279	0.621	0.274	0.000546463	0.000749386
ENSDARG00000045132	vdac1	1	0.254438	-0.419897	0.267	0.339	1	0.667002	-0.465235	0.414	0.321	0.667002	0.444138
ENSDARG00000045190	ch25h	1	0.0224365	0.445444	0.267	0.109	1	0.0326813	0.289351	0.172	0.06	0.0326813	0.0443696
ENSDARG00000045230	cox6b1	1	0.998083	-0.317876	0.233	0.224	1	0.156839	-0.267185	0.034	0.125	0.998083	0.289079
ENSDARG00000045297	phb2a	1	0.00194862	0.548767	0.533	0.303	1	0.000267608	0.326436	0.586	0.262	0.00194862	0.000535144
ENSDARG00000045417	fam49bb	1	0.000779535	0.437801	0.5	0.224	0.0782708	3.54841e-06	0.437671	0.655	0.226	0.000779535	7.09681e-06
ENSDARG00000045681	irf5	1	0.000426533	0.591839	0.333	0.103	1	0.00596159	0.258825	0.31	0.119	0.00596159	0.000852883
ENSDARG00000045773	PYURF	1	0.0975467	-0.311268	0.067	0.194	1	0.653967	-0.286191	0.103	0.131	0.653967	0.185578
ENSDARG00000052039	caspb	1	0.000218033	0.278125	0.3	0.067	1	0.0572221	0.294191	0.138	0.048	0.0572221	0.000436018
ENSDARG00000052059	PAQR9	1	0.000293806	0.496126	0.3	0.079	1	0.00139844	0.550751	0.207	0.048	0.00139844	0.000587526
ENSDARG00000052074	si:ch211-122f10.4	1	0.00660784	0.453273	0.467	0.261	1	0.00183165	0.380784	0.483	0.202	0.00660784	0.00365995
ENSDARG00000052522	snx11	1	0.383727	0.299528	0.2	0.145	1	0.792949	-0.315357	0.103	0.119	0.792949	0.620208
ENSDARG00000053254	mylpfa	1	0.072587	-0.632886	0.967	0.964	0.931332	4.2222e-05	-1.23454	0.966	0.958	0.072587	8.44421e-05
ENSDARG00000053485	aldh6a1	1	0.753567	-0.256775	0.233	0.255	1	0.236695	-0.339386	0.172	0.268	0.753567	0.417366
ENSDARG00000053684	aldob	1	0.385117	-0.410476	0.733	0.503	1	0.000257041	-1.49113	0.448	0.655	0.385117	0.000514015
ENSDARG00000053862	crygmx	1	0.529901	-0.748757	0.167	0.2	1	0.21779	-0.736717	0.655	0.643	0.529901	0.388148
ENSDARG00000053875	cryba1b	1	0.286388	-0.667079	0.1	0.176	1	0.654983	-0.534923	0.655	0.554	0.654983	0.490758
ENSDARG00000053973	fetub	1	0.632688	-0.45989	0.133	0.164	1	0.394431	-0.642011	0.172	0.226	0.632688	0.633286
ENSDARG00000053990	hmgb2b	1	0.910485	-0.313818	0.567	0.497	1	0.53093	-0.35653	0.483	0.5	0.910485	0.779973
ENSDARG00000054155	pcna	1	0.328148	-0.45638	0.167	0.236	1	0.529341	-0.478443	0.138	0.173	0.529341	0.548615
ENSDARG00000054302	ehd4	1	0.00108789	0.673734	0.533	0.279	1	0.00146892	0.416651	0.448	0.185	0.00146892	0.00217459
ENSDARG00000054696	psmb4	1	0.916371	-0.3217	0.533	0.455	1	0.837754	-0.302127	0.414	0.369	0.916371	0.973676
ENSDARG00000054864	aplp2	1	0.0170988	0.408457	0.367	0.182	1	0.0033147	0.265502	0.241	0.071	0.0170988	0.00661842
ENSDARG00000055290	mpeg1.1	1	6.28209e-05	0.566215	0.867	0.515	0.521111	2.36246e-05	0.459331	0.862	0.429	6.28209e-05	4.72486e-05
ENSDARG00000055455	gpm6aa	1	0.0485061	-1.16164	0.1	0.261	1	0.907189	-0.744851	0.172	0.167	0.907189	0.0946594
ENSDARG00000055514	icn2	1	0.741682	0.562185	0.133	0.115	1	0.157577	-0.663732	0.069	0.167	0.741682	0.290324
ENSDARG00000055618	acta1b	1	0.394044	-0.515425	0.1	0.158	1	0.904765	-0.368173	0.172	0.155	0.904765	0.632817
ENSDARG00000055723	hsp70l	1	0.000189406	1.22726	0.733	0.448	0.0578702	2.62355e-06	1.04243	0.793	0.369	0.000189406	5.24708e-06
ENSDARG00000056008	atp5mc1	1	0.655671	-0.321436	0.633	0.588	1	0.578913	-0.389465	0.483	0.435	0.655671	0.822686
ENSDARG00000056233	zgc:110591	1	0.0223883	0.315995	0.567	0.345	1	0.645627	-0.342419	0.345	0.369	0.645627	0.0442754
ENSDARG00000056725	hmgb3a	1	0.839028	-0.494735	0.3	0.242	1	0.597352	-0.73842	0.241	0.256	0.839028	0.837875
ENSDARG00000056874	lygl1	1	0.00326197	-0.792651	0.7	0.776	1	0.05992	0.277759	0.793	0.589	0.05992	0.00651329
ENSDARG00000057378	selenou1a	1	0.00415301	0.322956	0.367	0.152	1	0.0162772	0.253638	0.241	0.089	0.0162772	0.00828877
ENSDARG00000057460	crygm2d13	1	0.051829	-0.496744	0	0.115	1	0.438582	-0.873795	0.379	0.387	0.438582	0.100972
ENSDARG00000057484	srsf2a	1	0.377426	-0.342873	0.367	0.412	1	0.00130326	0.284954	0.586	0.28	0.377426	0.00260482
ENSDARG00000057676	golga7	1	0.509674	-0.334303	0.3	0.333	1	0.447055	-0.34709	0.207	0.268	0.509674	0.694251
ENSDARG00000057949	slc43a3b	1	0.0993249	0.845704	0.2	0.103	1	0.616596	-0.497684	0.103	0.137	0.616596	0.188784
ENSDARG00000058117	snap25b	1	0.479305	-0.494826	0.067	0.103	1	0.2831	-0.57466	0.069	0.137	0.479305	0.486055
ENSDARG00000058371	krt5	1	0.10585	-0.863918	0.533	0.624	1	0.013056	-1.18449	0.586	0.661	0.10585	0.0259415
ENSDARG00000059057	atpv0e2	1	0.394965	-0.456904	0.1	0.152	1	0.929169	-0.308673	0.103	0.107	0.929169	0.633933
ENSDARG00000059294	marco	1	0.000109486	0.364158	0.8	0.436	0.0930879	4.22014e-06	0.658088	0.862	0.411	0.000109486	8.44027e-06
ENSDARG00000059391	gyg1b	1	0.464236	-0.322431	0.133	0.085	1	0.553711	-0.441214	0.069	0.101	0.553711	0.712957
ENSDARG00000061187	cbx5	1	0.338794	-0.300719	0.2	0.291	1	0.0208193	-0.565112	0.034	0.214	0.338794	0.0412052
ENSDARG00000061233	abcc5	1	0.0758354	0.258013	0.167	0.073	1	0.139648	0.298355	0.172	0.089	0.139648	0.14592
ENSDARG00000062326	hmgn7	1	0.72219	-0.36302	0.567	0.552	1	0.716206	-0.365189	0.724	0.494	0.72219	0.919461
ENSDARG00000063100	psmd14	1	0.801286	-0.27502	0.333	0.285	1	0.0250886	-0.547233	0.069	0.256	0.801286	0.0495477
ENSDARG00000063219	ubap2l	1	0.0258931	0.300816	0.167	0.055	1	0.00247034	0.352871	0.172	0.036	0.0258931	0.00493458
ENSDARG00000063905	mt-co1	1	0.00459661	0.43926	0.933	0.752	1	0.001118	0.414252	1	0.732	0.00459661	0.00223475
ENSDARG00000063908	mt-co2	1	0.00425247	0.424827	1	0.885	1	0.00938361	0.257682	1	0.946	0.00938361	0.00848685
ENSDARG00000063912	mt-co3	1	0.0149788	0.387784	1	0.891	1	0.00670369	0.289459	1	0.905	0.0149788	0.0133624
ENSDARG00000063924	mt-cyb	1	0.0265009	0.347919	0.933	0.818	1	0.00965097	0.344501	1	0.821	0.0265009	0.0192088
ENSDARG00000067797	spi1a	1	0.00070552	0.410654	0.9	0.57	1	0.00168852	0.429909	0.897	0.542	0.00168852	0.00141054
ENSDARG00000067916	lyn	1	0.0195401	0.470623	0.4	0.23	1	0.00115143	0.435201	0.345	0.113	0.0195401	0.00230154
ENSDARG00000067990	myhz1.1	1	0.286728	-0.566983	0.7	0.721	1	0.234844	-0.49095	0.69	0.625	0.286728	0.414536
ENSDARG00000067996	csk	1	0.0119111	0.388507	0.367	0.176	1	0.696876	-0.314608	0.138	0.161	0.696876	0.0236804
ENSDARG00000068367	nfkbie	1	0.0688214	0.317205	0.433	0.297	1	0.000419898	0.253135	0.586	0.244	0.0688214	0.00083962
ENSDARG00000068374	si:ch211-132b12.7	1	4.5981e-05	0.687772	0.4	0.109	0.299987	1.35999e-05	0.404103	0.379	0.089	4.5981e-05	2.71996e-05
ENSDARG00000068432	si:dkey-56m19.5	1	6.43173e-05	0.613031	0.733	0.358	1	0.0010933	0.2712	0.69	0.333	0.0010933	0.00012863
ENSDARG00000068457	tnnt3b	1	0.240601	-0.693421	0.833	0.776	1	0.389862	-0.670268	0.828	0.679	0.389862	0.423313
ENSDARG00000068507	crybb1	1	0.0875983	-0.841928	0.1	0.23	1	0.317116	-0.743793	0.759	0.696	0.317116	0.167523
ENSDARG00000068628	rab8b	1	0.0162448	0.250765	0.467	0.273	1	8.41564e-05	0.252679	0.586	0.208	0.0162448	0.000168306
ENSDARG00000069742	cul5a	1	0.000231787	0.402565	0.233	0.042	1	0.00113287	0.339747	0.241	0.06	0.00113287	0.00046352
ENSDARG00000069801	crygm2d12	1	0.736548	-0.567914	0.167	0.182	1	0.969288	-0.507437	0.69	0.56	0.969288	0.930593
ENSDARG00000070019	taf15	1	0.907831	-0.302997	0.233	0.236	1	0.51725	-0.281846	0.172	0.22	0.907831	0.766953
ENSDARG00000070038	rbp2a	1	0.012813	0.562382	0.567	0.333	1	0.802167	-0.401136	0.379	0.304	0.802167	0.0254618
ENSDARG00000070835	tnnc2	1	0.67519	-0.518548	0.4	0.4	1	0.343745	-0.890901	0.345	0.381	0.67519	0.569329
ENSDARG00000070844	gamt	1	0.962653	-0.465134	0.3	0.273	1	0.964132	-0.468597	0.345	0.31	0.964132	0.998605
ENSDARG00000071491	nrros	1	0.0375071	0.400519	0.433	0.285	1	0.000279904	0.453182	0.586	0.25	0.0375071	0.000559729
ENSDARG00000071658	ywhag2	1	0.0305426	-0.754051	0	0.139	1	0.462453	-0.49309	0.103	0.149	0.462453	0.0601523
ENSDARG00000073742	prss59.2	1	0.693341	-0.398751	0.533	0.448	1	0.152016	-0.847001	0.276	0.369	0.693341	0.280923
ENSDARG00000074057	calm3b	1	0.101191	-0.597997	0.367	0.473	1	0.0495243	-0.609172	0.207	0.393	0.101191	0.0965959
ENSDARG00000074378	junba	1	0.267799	0.273054	0.5	0.376	1	0.00146382	0.678803	0.586	0.31	0.267799	0.00292549
ENSDARG00000074589	rin2	1	0.0183056	0.346758	0.233	0.091	1	0.0488754	0.344819	0.138	0.048	0.0488754	0.0362761
ENSDARG00000074635	abca1a	1	0.253186	0.384734	0.333	0.236	0.580547	2.63191e-05	0.750264	0.483	0.167	0.253186	5.26375e-05
ENSDARG00000074782	adgrg3	1	0.00356822	0.563427	0.533	0.273	1	0.000599134	0.25119	0.517	0.202	0.00356822	0.00119791
ENSDARG00000074894	myorg	1	0.00361271	0.501712	0.267	0.091	1	0.0172416	0.347527	0.207	0.071	0.0172416	0.00721237
ENSDARG00000075323	srfbp1	1	0.00942133	0.252619	0.167	0.042	1	0.0052985	0.290203	0.207	0.06	0.00942133	0.0105689
ENSDARG00000075666	tsc22d3	1	0.00215222	0.468205	0.433	0.182	0.220703	1.00056e-05	0.526461	0.552	0.179	0.00215222	2.00111e-05
ENSDARG00000076189	ccdc88b	1	0.0155505	-0.290772	0	0.17	1	6.83574e-05	0.358898	0.379	0.101	0.0155505	0.00013671
ENSDARG00000076221	fthl28	1	0.37764	-1.74602	0.1	0.164	1	0.67739	-0.580324	0.138	0.107	0.67739	0.612668
ENSDARG00000076532	si:ch211-222l21.1	1	0.0610306	-0.907217	0.167	0.321	1	0.111752	-0.844642	0.138	0.256	0.111752	0.118336
ENSDARG00000077326	slc45a4	1	0.0236149	0.312855	0.233	0.091	1	9.45306e-05	0.472697	0.414	0.125	0.0236149	0.000189052
ENSDARG00000078386	dync1i2a	1	0.304938	-0.309603	0.167	0.236	1	0.00101498	0.333554	0.345	0.119	0.304938	0.00202894
ENSDARG00000078547	si:ch211-264f5.2	1	0.105718	-0.332573	0.033	0.139	1	0.0169716	0.342568	0.172	0.054	0.105718	0.0336552
ENSDARG00000078619	pnp5a	1	0.160129	0.277953	0.2	0.115	1	0.411715	-0.28694	0.103	0.161	0.411715	0.294617
ENSDARG00000079009	abca1b	1	0.000289342	0.658697	0.367	0.121	0.176894	8.01948e-06	0.616531	0.448	0.125	0.000289342	1.60389e-05
ENSDARG00000079387	si:ch211-102c2.4	1	0.00290916	0.43399	0.833	0.521	1	4.55231e-05	0.319997	0.897	0.488	0.00290916	9.10442e-05
ENSDARG00000086826	sult6b1	1	0.000111557	0.388203	0.7	0.321	0.561073	2.54362e-05	0.399089	0.724	0.315	0.000111557	5.08718e-05
ENSDARG00000086856	stk35	1	0.0671602	0.285822	0.4	0.255	1	0.000212436	0.379275	0.655	0.304	0.0671602	0.000424826
ENSDARG00000086881	ier2b	1	0.00137405	0.585624	0.6	0.327	1	9.30587e-05	0.602729	0.655	0.274	0.00137405	0.000186109
ENSDARG00000086917	crygm2d2	1	0.663651	-0.344616	0.233	0.188	1	0.0216033	-0.883697	0.828	0.804	0.663651	0.04274
ENSDARG00000087260	mtss1lb	1	0.000143613	0.336627	0.167	0.018	1	0.000124051	0.30526	0.207	0.03	0.000143613	0.000248087
ENSDARG00000087303	cebpd	1	0.246482	-0.262756	0.3	0.188	1	1	-0.436062	0.276	0.232	1	0.432211
ENSDARG00000087324	crygm2d1	1	0.641819	-0.646401	0.233	0.176	1	0.446377	-0.73916	0.759	0.625	0.641819	0.693501
ENSDARG00000087390	hbbe1.3	1	0.813861	-0.289735	0.133	0.115	1	0.0124676	-0.932758	0	0.185	0.813861	0.0247797
ENSDARG00000087636	hmgn6	1	0.881596	-0.426784	0.433	0.394	1	0.781138	-0.557711	0.379	0.333	0.881596	0.952099
ENSDARG00000087765	crygm2d10	1	0.89211	-0.425879	0.167	0.176	1	0.0377815	-0.709452	0.414	0.607	0.89211	0.0741356
ENSDARG00000087897	h2afy2	1	0.923705	-0.251391	0.333	0.315	1	0.838185	-0.306793	0.31	0.268	0.923705	0.973816
ENSDARG00000088124	adrb2a	1	5.3237e-05	0.633022	0.467	0.164	1	0.000228495	0.452783	0.241	0.048	0.000228495	0.000106471
ENSDARG00000088238	kansl1b	1	0.00734443	0.379716	0.167	0.042	1	0.00257706	0.448159	0.207	0.054	0.00734443	0.00514748
ENSDARG00000088439	gm2a	1	0.000676044	0.300162	0.9	0.515	0.230834	1.04648e-05	0.541719	0.931	0.5	0.000676044	2.09296e-05
ENSDARG00000089223	ngfrb	1	0.00164927	0.529266	0.267	0.079	1	0.00762576	0.315982	0.241	0.077	0.00762576	0.00329581
ENSDARG00000089302	hnrnpa0a	1	0.70839	-0.431382	0.2	0.236	1	0.352355	-0.250399	0.31	0.22	0.70839	0.580556
ENSDARG00000089307	pmaip1	1	0.00634786	0.269141	0.567	0.291	1	0.0017728	0.516535	0.621	0.304	0.00634786	0.00354246
ENSDARG00000089382	zgc:158463	1	0.0531715	0.271038	0.6	0.4	1	0.407176	-0.266818	0.517	0.375	0.407176	0.103516
ENSDARG00000089413	mbpb	1	0.0307772	-0.570601	0.067	0.236	1	4.93474e-05	0.494574	0.448	0.137	0.0307772	9.86924e-05
ENSDARG00000090401	CABZ01020840.1	1	0.00549456	0.309113	0.333	0.127	1	0.129045	-0.319882	0.034	0.137	0.129045	0.0109589
ENSDARG00000090428	ctrb1	1	0.0667709	-0.858184	0.267	0.406	1	0.191235	-0.397083	0.552	0.363	0.191235	0.129083
ENSDARG00000090872	si:dkey-276j7.1	1	0.392053	-0.391861	0.133	0.2	1	0.793057	-0.251716	0.138	0.155	0.793057	0.630401
ENSDARG00000091111	si:ch211-15b10.6	1	0.00138885	0.549673	0.567	0.279	0.629822	2.8553e-05	0.421429	0.621	0.232	0.00138885	5.71052e-05
ENSDARG00000091418	snx17	1	0.0367901	0.346139	0.2	0.079	1	0.00446673	0.450683	0.241	0.077	0.0367901	0.0089135
ENSDARG00000092170	apoc1	1	0.000129794	1.59018	0.6	0.297	1	0.613541	0.564033	0.448	0.446	0.613541	0.00025957
ENSDARG00000092362	hsp70.2	1	0.052285	0.552904	0.7	0.539	1	5.58401e-05	0.765084	0.793	0.411	0.052285	0.000111677
ENSDARG00000092609	aup1	1	0.000423158	0.456769	0.367	0.121	1	0.0802453	-0.325569	0.034	0.155	0.0802453	0.000846138
ENSDARG00000092947	cyt1	1	0.766222	0.776909	0.633	0.606	1	0.0702744	-0.809195	0.862	0.738	0.766222	0.13561
ENSDARG00000093313	ubb	1	5.08251e-05	0.602158	0.9	0.473	1	8.57711e-05	0.554181	0.793	0.399	8.57711e-05	0.000101648
ENSDARG00000093844	zgc:136461	1	0.49316	-0.480051	0.1	0.145	1	0.969788	-0.426314	0.103	0.095	0.969788	0.743114
ENSDARG00000094041	krt17	1	0.83801	0.942336	0.167	0.158	1	0.177164	-0.585059	0.103	0.208	0.83801	0.322941
ENSDARG00000095897	atp5f1e	1	0.334147	-0.328308	0.767	0.727	1	0.926279	-0.376846	0.828	0.583	0.926279	0.55664
ENSDARG00000096257	si:ch73-367p23.2	1	0.743881	-0.351171	0.133	0.152	1	0.532062	-0.499371	0.172	0.208	0.743881	0.781034
ENSDARG00000096331	si:ch73-248e21.7	1	0.022839	0.32299	0.333	0.17	0.417094	1.89089e-05	0.33482	0.517	0.155	0.022839	3.78175e-05
ENSDARG00000096849	si:dkey-16p21.8	1	0.291765	-0.346666	0.133	0.218	1	0.592333	-0.349226	0.207	0.155	0.592333	0.498403
ENSDARG00000097102	si:ch73-281n10.2	1	0.692642	-0.454509	0.467	0.424	1	0.658606	-0.340052	0.379	0.405	0.692642	0.88345
ENSDARG00000098108	dusp2	1	0.00234437	0.340923	0.333	0.115	1	0.410861	-0.295364	0.069	0.119	0.410861	0.00468324
ENSDARG00000098186	TMEM19	1	0.00487485	0.28907	0.333	0.127	1	0.0389771	0.272225	0.241	0.107	0.0389771	0.00972593
ENSDARG00000098355	atp5pd	1	0.497164	-0.291806	0.8	0.685	1	0.853705	-0.314978	0.793	0.56	0.853705	0.747156
ENSDARG00000098591	tubb2b	1	0.257503	-0.583525	0.433	0.515	1	0.536587	-0.299763	0.483	0.363	0.536587	0.448698
ENSDARG00000098700	il1b	1	0.0200543	0.567886	0.367	0.182	1	0.196345	0.281118	0.207	0.125	0.196345	0.0397063
ENSDARG00000099014	fxyd1	1	0.00120111	0.335364	0.667	0.339	1	0.000853143	0.320251	0.655	0.298	0.00120111	0.00170556
ENSDARG00000099039	pcbp2	1	0.333379	-0.25646	0.2	0.285	1	0.416437	-0.260708	0.448	0.321	0.416437	0.555616
ENSDARG00000099195	ier2a	1	0.00227315	0.495687	0.633	0.339	1	0.000140774	0.610667	0.655	0.304	0.00227315	0.000281529
ENSDARG00000099197	actc1b	1	0.0234121	-0.769646	1	1	0.108895	4.93676e-06	-1.15133	1	0.994	0.0234121	9.8735e-06
ENSDARG00000099312	jpt1b	1	0.739311	-0.28397	0.1	0.121	1	0.859213	-0.302458	0.103	0.113	0.859213	0.932041
ENSDARG00000099420	nme2b.2	1	0.317848	-0.645365	0.4	0.436	1	0.164302	-0.631338	0.207	0.327	0.317848	0.301609
ENSDARG00000099572	hmgn2	1	0.320798	-0.570349	0.733	0.667	1	0.677659	-0.409522	0.828	0.661	0.677659	0.538685
ENSDARG00000100383	il10ra	1	0.054741	0.258255	0.367	0.212	1	0.000836017	0.370186	0.414	0.161	0.054741	0.00167133
ENSDARG00000100461	CABZ01078737.1	1	8.08186e-05	0.676043	0.667	0.321	1	0.000253053	0.433318	0.655	0.274	0.000253053	0.000161631
ENSDARG00000100553	lsm14ab	1	0.0378574	0.267162	0.3	0.158	1	0.346948	-0.321022	0.069	0.131	0.346948	0.0742815
ENSDARG00000101324	apoa1b	1	0.669487	-0.409384	0.733	0.679	1	0.0186966	-0.975049	0.759	0.78	0.669487	0.0370436
ENSDARG00000101785	laptm5	1	0.00146526	0.445822	0.933	0.703	1	0.000262687	0.391333	1	0.631	0.00146526	0.000525306
ENSDARG00000101849	adipor2	1	0.0344596	0.272571	0.533	0.345	0.318264	1.44285e-05	0.372464	0.69	0.256	0.0344596	2.88568e-05
ENSDARG00000102558	pde6ha	1	0.809224	-0.314294	0.267	0.236	1	0.817203	-0.745629	0.241	0.202	0.817203	0.963604
ENSDARG00000102776	cxcl19	1	0.817898	0.527483	0.2	0.224	1	0.690702	-0.369743	0.172	0.137	0.817898	0.904335
ENSDARG00000103543	gngt2b	1	0.472755	-0.330753	0.2	0.133	1	0.672346	-0.469603	0.138	0.161	0.672346	0.722012
ENSDARG00000103919	si:ch73-1a9.3	1	0.998565	-0.390331	0.767	0.624	1	0.899585	-0.419914	0.793	0.625	0.998565	0.989917
ENSDARG00000103980	ets2	1	0.00597787	0.453635	0.567	0.333	1	0.00186462	0.444748	0.621	0.351	0.00597787	0.00372577
ENSDARG00000104043	gng10	1	0.0001724	0.54931	0.833	0.467	1	0.0230655	0.298009	0.655	0.435	0.0230655	0.00034477
ENSDARG00000104077	fcer1gl	1	0.00159443	0.298693	1	0.867	1	6.06618e-05	0.476101	1	0.887	0.00159443	0.00012132
ENSDARG00000104181	tmsb1	1	0.0445607	-0.760563	0.367	0.515	1	0.799369	-0.292691	0.69	0.542	0.799369	0.0871358
ENSDARG00000104399	tppp	1	0.194148	-1.1902	0.1	0.194	1	0.698427	0.262337	0.103	0.083	0.698427	0.350603
ENSDARG00000104458	rnasekb	1	0.126901	-0.597837	0.067	0.17	1	0.242878	-0.468648	0.034	0.101	0.242878	0.237698
ENSDARG00000104945	sncb	1	0.16986	-0.529752	0.033	0.115	1	0.40356	-0.658055	0.069	0.119	0.40356	0.310867
ENSDARG00000105177	ilf3b	1	0.0431459	-0.253907	0.033	0.182	1	0.305556	-0.290093	0.069	0.137	0.305556	0.0844302
ENSDARG00000105481	si:ch211-243a20.4	1	0.0494978	0.287689	0.267	0.139	1	6.41367e-05	0.347776	0.379	0.095	0.0494978	0.000128269
ENSDARG00000109648	si:ch211-147m6.1	1	0.131907	-0.340126	0.467	0.63	1	0.0431545	0.331518	0.655	0.44	0.131907	0.0844466
ENSDARG00000109861	BX545855.1	1	0.812834	-0.386402	0.2	0.206	1	0.369707	-0.663127	0.655	0.619	0.812834	0.60273
ENSDARG00000115161	CABZ01069162.1	1	0.00832511	0.289299	0.167	0.042	1	0.00162904	0.34185	0.241	0.065	0.00832511	0.00325542
ENSDARG00000116164	crygm2d8	1	0.872199	-0.598752	0.167	0.164	1	0.758767	-0.826081	0.379	0.351	0.872199	0.941807
ENSDARG00000116491	h2afvb	1	0.355605	-0.541488	0.533	0.503	1	0.899708	-0.306614	0.552	0.458	0.899708	0.584755

## Sheet: cluster2
gene	gene_NAME	cv_p_val_adj	cv_p_val	cv_avg_logFC	cv_pct.1	cv_pct.2	gf_p_val_adj	gf_p_val	gf_avg_logFC	gf_pct.1	gf_pct.2	max_pval	minimump_p_val
ENSDARG00000014499	nutf2l	5.18066e-11	2.34865e-15	0.807456	0.657	0.094	0.00119104	5.39958e-08	0.584729	0.737	0.169	5.39958e-08	4.69731e-15
ENSDARG00000011201	rplp2l	8.52698e-08	3.86571e-12	0.511207	1	0.988	0.00340835	1.54518e-07	0.517343	1	0.989	1.54518e-07	7.73142e-12
ENSDARG00000090444	ponzr1	2.1261e-07	9.63866e-12	0.646712	0.857	0.225	1.00503e-07	4.55631e-12	0.871249	0.895	0.169	9.63866e-12	9.11263e-12
ENSDARG00000010244	rpl22l1	3.71191e-07	1.6828e-11	0.946755	1	0.65	1	8.99417e-05	0.6079	0.895	0.702	8.99417e-05	3.36559e-11
ENSDARG00000011404	fen1	4.96522e-07	2.25099e-11	0.518085	0.429	0.038	1.36816e-12	6.20253e-17	0.451502	0.526	0.017	2.25099e-11	1.24051e-16
ENSDARG00000038835	ppid	9.40349e-07	4.26307e-11	0.489415	0.6	0.1	0.00468996	2.1262e-07	0.364722	0.737	0.169	2.1262e-07	8.52615e-11
ENSDARG00000093760	si:ch211-197h24.9	1.23931e-06	5.6184e-11	0.321283	0.429	0.038	0.000163865	7.42882e-09	0.337555	0.421	0.039	7.42882e-09	1.12368e-10
ENSDARG00000042345	si:dkeyp-55f12.3	1.60885e-06	7.29372e-11	0.269065	0.371	0.025	0.0491018	2.22603e-06	0.260602	0.368	0.051	2.22603e-06	1.45874e-10
ENSDARG00000062152	chaf1a	4.39203e-06	1.99113e-10	0.330503	0.343	0.019	0.0650108	2.94727e-06	0.341309	0.263	0.022	2.94727e-06	3.98225e-10
ENSDARG00000009134	hlx1	5.01376e-06	2.27299e-10	0.346446	0.429	0.044	2.83085e-07	1.28337e-11	0.358704	0.474	0.034	2.27299e-10	2.56673e-11
ENSDARG00000099380	rpl13	5.63256e-06	2.55352e-10	0.478113	1	0.975	0.0761878	3.45398e-06	0.434601	1	0.966	3.45398e-06	5.10705e-10
ENSDARG00000040041	mcm4	6.73079e-06	3.05141e-10	0.649356	0.514	0.081	0.00255937	1.16029e-07	0.416165	0.526	0.084	1.16029e-07	6.10281e-10
ENSDARG00000056160	hspd1	7.24186e-06	3.2831e-10	0.472113	0.543	0.088	0.101972	4.62289e-06	0.338005	0.632	0.157	4.62289e-06	6.5662e-10
ENSDARG00000019230	rpl7a	9.69081e-06	4.39333e-10	0.399677	1	1	0.0861529	3.90574e-06	0.403322	1	0.989	3.90574e-06	8.78667e-10
ENSDARG00000036875	rps12	2.26116e-05	1.0251e-09	0.442905	1	1	0.0338247	1.53344e-06	0.476085	1	0.989	1.53344e-06	2.05019e-09
ENSDARG00000103594	npm3	2.79788e-05	1.26842e-09	0.596502	0.8	0.244	0.0457872	2.07577e-06	0.485012	0.789	0.219	2.07577e-06	2.53684e-09
ENSDARG00000035692	rps3a	2.89509e-05	1.31249e-09	0.440745	1	0.962	0.00823803	3.73471e-07	0.470985	1	0.978	3.73471e-07	2.62498e-09
ENSDARG00000021864	rplp1	3.41369e-05	1.5476e-09	0.372585	1	1	0.0454137	2.05883e-06	0.415693	1	1	2.05883e-06	3.0952e-09
ENSDARG00000057683	mcm6	4.35708e-05	1.97529e-09	0.416992	0.429	0.056	0.00198754	9.01052e-08	0.332979	0.421	0.051	9.01052e-08	3.95057e-09
ENSDARG00000042566	rps7	5.2366e-05	2.37401e-09	0.413808	1	0.981	0.00753502	3.416e-07	0.433465	1	0.994	3.416e-07	4.74803e-09
ENSDARG00000042458	rfc4	6.51439e-05	2.9533e-09	0.45165	0.429	0.062	0.0193183	8.75795e-07	0.375001	0.421	0.062	8.75795e-07	5.9066e-09
ENSDARG00000078547	si:ch211-264f5.2	7.15737e-05	3.24479e-09	0.3893	0.429	0.056	1	0.000656669	0.297267	0.263	0.051	0.000656669	6.48959e-09
ENSDARG00000020850	eef1a1l1	7.83758e-05	3.55317e-09	0.429545	1	0.994	0.00283482	1.28517e-07	0.439935	1	1	1.28517e-07	7.10633e-09
ENSDARG00000060041	lig1	8.04134e-05	3.64555e-09	0.63383	0.343	0.031	0.0696647	3.15825e-06	0.325224	0.368	0.051	3.15825e-06	7.29109e-09
ENSDARG00000011125	snrpb	9.34927e-05	4.23849e-09	0.559894	0.914	0.325	0.769671	3.48931e-05	0.501098	0.737	0.247	3.48931e-05	8.47699e-09
ENSDARG00000054155	pcna	0.000132529	6.00818e-09	0.914988	0.6	0.144	0.00862734	3.91121e-07	0.919895	0.579	0.124	3.91121e-07	1.20164e-08
ENSDARG00000009285	rpl15	0.000134162	6.08223e-09	0.417273	1	1	8.93722e-05	4.05169e-09	0.526141	1	1	6.08223e-09	8.10338e-09
ENSDARG00000036893	f13a1b	0.00015898	7.20738e-09	0.382697	0.743	0.194	0.089449	4.05517e-06	0.767878	0.737	0.225	4.05517e-06	1.44148e-08
ENSDARG00000028335	hmga1a	0.00017322	7.85292e-09	0.767282	0.886	0.369	1	8.25428e-05	0.430566	0.947	0.41	8.25428e-05	1.57058e-08
ENSDARG00000002768	pvalb2	0.000176745	8.01275e-09	-1.34922	1	1	0.0209175	9.48296e-07	-1.42759	1	1	9.48296e-07	1.60255e-08
ENSDARG00000051783	rplp0	0.000219164	9.93583e-09	0.447573	1	0.994	0.0080572	3.65273e-07	0.496021	1	1	3.65273e-07	1.98717e-08
ENSDARG00000057556	rpl17	0.000261093	1.18367e-08	0.388135	1	0.988	0.0933658	4.23274e-06	0.408617	1	0.949	4.23274e-06	2.36733e-08
ENSDARG00000037188	rpa2	0.000272083	1.23349e-08	0.437922	0.514	0.094	7.06139e-08	3.20128e-12	0.737712	0.632	0.073	1.23349e-08	6.40257e-12
ENSDARG00000029533	rpl18	0.000310763	1.40884e-08	0.417031	1	0.981	0.295011	1.33743e-05	0.417557	1	0.978	1.33743e-05	2.81769e-08
ENSDARG00000036675	hnrnpa1b	0.000317497	1.43937e-08	0.422172	0.8	0.25	1	0.00145478	0.273582	0.632	0.247	0.00145478	2.87874e-08
ENSDARG00000019181	rpsa	0.000362533	1.64355e-08	0.369163	1	0.981	0.744851	3.37678e-05	0.296788	1	0.989	3.37678e-05	3.28709e-08
ENSDARG00000053457	rpl23	0.000369567	1.67543e-08	0.397073	1	0.981	0.010062	4.56161e-07	0.439228	1	0.994	4.56161e-07	3.35087e-08
ENSDARG00000011405	rps9	0.000464999	2.10807e-08	0.399873	1	0.975	0.0601402	2.72646e-06	0.407467	1	0.989	2.72646e-06	4.21615e-08
ENSDARG00000037789	pvalb1	0.000492444	2.2325e-08	-1.40977	1	1	0.242989	1.10159e-05	-1.31925	1	0.989	1.10159e-05	4.46499e-08
ENSDARG00000045155	phf5a	0.00052292	2.37066e-08	0.293223	0.457	0.081	0.0155376	7.04396e-07	0.352395	0.579	0.118	7.04396e-07	4.74132e-08
ENSDARG00000039578	pa2g4a	0.000540554	2.4506e-08	0.276741	0.657	0.175	0.0112678	5.10827e-07	0.510047	0.632	0.146	5.10827e-07	4.9012e-08
ENSDARG00000043509	rpl11	0.00076823	3.48277e-08	0.29014	1	0.981	0.278378	1.26203e-05	0.355697	1	0.978	1.26203e-05	6.96554e-08
ENSDARG00000102452	eif3ha	0.000807278	3.6598e-08	0.517244	0.971	0.456	0.549652	2.49185e-05	0.579764	1	0.455	2.49185e-05	7.31959e-08
ENSDARG00000019778	rps6	0.00102682	4.6551e-08	0.411134	1	0.981	0.0973351	4.41269e-06	0.427949	1	0.989	4.41269e-06	9.3102e-08
ENSDARG00000036162	hnrnpa0b	0.00107144	4.85738e-08	0.566472	0.8	0.281	1	0.00269699	0.266137	0.737	0.365	0.00269699	9.71475e-08
ENSDARG00000043453	rps5	0.00110621	5.01503e-08	0.347834	1	0.981	0.31868	1.44474e-05	0.367172	1	0.983	1.44474e-05	1.00301e-07
ENSDARG00000014329	npm1a	0.00112283	5.09033e-08	0.569467	0.8	0.294	0.000520297	2.35877e-08	0.785019	0.842	0.247	5.09033e-08	4.71753e-08
ENSDARG00000015111	ddx39ab	0.00121436	5.5053e-08	0.4168	0.714	0.2	0.321871	1.4592e-05	0.367425	0.684	0.213	1.4592e-05	1.10106e-07
ENSDARG00000069624	mrps18c	0.00208982	9.47421e-08	0.411529	0.629	0.175	0.00162923	7.38612e-08	0.47735	0.632	0.129	9.47421e-08	1.47722e-07
ENSDARG00000099197	actc1b	0.00218521	9.90667e-08	-1.37443	1	1	0.0571064	2.58892e-06	-1.40011	0.947	1	2.58892e-06	1.98133e-07
ENSDARG00000003860	cbx3a	0.00221019	1.00199e-07	0.359232	0.686	0.2	0.00970887	4.40152e-07	0.356818	0.789	0.191	4.40152e-07	2.00398e-07
ENSDARG00000055969	rfc3	0.00250121	1.13393e-07	0.530753	0.371	0.062	0.427533	1.93822e-05	0.252	0.316	0.045	1.93822e-05	2.26785e-07
ENSDARG00000017891	tcp1	0.00288768	1.30913e-07	0.442808	0.914	0.381	0.968507	4.39073e-05	0.435038	0.947	0.404	4.39073e-05	2.61826e-07
ENSDARG00000104227	nop10	0.00291527	1.32164e-07	0.57334	0.771	0.294	1	8.88472e-05	0.429777	0.842	0.337	8.88472e-05	2.64327e-07
ENSDARG00000103824	hint1	0.00303227	1.37468e-07	0.418524	0.686	0.225	3.82389e-05	1.73356e-09	0.531244	0.842	0.174	1.37468e-07	3.46712e-09
ENSDARG00000058593	sri	0.00305527	1.38511e-07	0.386281	0.857	0.3	1	9.75467e-05	0.289327	0.789	0.27	9.75467e-05	2.77022e-07
ENSDARG00000032849	ndrg1a	0.00321518	1.4576e-07	0.288619	0.657	0.181	1	0.453076	-0.359485	0.368	0.23	0.453076	2.91521e-07
ENSDARG00000011648	snrpd1	0.00341114	1.54644e-07	0.410805	0.771	0.256	0.000294242	1.33395e-08	0.640065	0.684	0.135	1.54644e-07	2.6679e-08
ENSDARG00000039208	nasp	0.00371526	1.68431e-07	0.368571	0.4	0.069	1	0.000892057	0.318433	0.316	0.073	0.000892057	3.36863e-07
ENSDARG00000071670	tma7	0.00375005	1.70009e-07	0.459507	0.886	0.362	1	0.000325166	0.340657	0.842	0.343	0.000325166	3.40017e-07
ENSDARG00000039887	c1qbp	0.003987	1.80751e-07	0.356499	0.686	0.206	0.00294544	1.33532e-07	0.558119	0.789	0.197	1.80751e-07	2.67063e-07
ENSDARG00000098935	bxdc2	0.0040917	1.85497e-07	0.262348	0.486	0.106	0.000320815	1.45442e-08	0.30917	0.632	0.096	1.85497e-07	2.90884e-08
ENSDARG00000044093	rpl13a	0.00410133	1.85934e-07	0.418366	1	0.95	0.231266	1.04845e-05	0.393898	1	0.955	1.04845e-05	3.71868e-07
ENSDARG00000042905	rpl10a	0.00433042	1.9632e-07	0.382215	1	0.981	0.057107	2.58895e-06	0.414153	1	0.989	2.58895e-06	3.9264e-07
ENSDARG00000015422	ppil1	0.00460555	2.08793e-07	0.328074	0.4	0.069	0.000526913	2.38876e-08	0.250699	0.316	0.022	2.08793e-07	4.77753e-08
ENSDARG00000053058	rps11	0.00498854	2.26155e-07	0.393173	1	0.956	0.00264409	1.1987e-07	0.49609	1	0.972	2.26155e-07	2.3974e-07
ENSDARG00000104353	nop58	0.00502679	2.2789e-07	0.346274	0.571	0.15	0.0102488	4.64628e-07	0.457705	0.684	0.169	4.64628e-07	4.55779e-07
ENSDARG00000030441	ppa1b	0.00511581	2.31925e-07	0.459502	0.514	0.125	0.000490076	2.22176e-08	0.422559	0.684	0.129	2.31925e-07	4.44352e-08
ENSDARG00000033175	snrpe	0.00603699	2.73687e-07	0.495283	0.714	0.256	0.0103493	4.69187e-07	0.45759	0.842	0.23	4.69187e-07	5.47374e-07
ENSDARG00000025073	rpl18a	0.00606164	2.74805e-07	0.299486	1	0.994	0.839601	3.80633e-05	0.343623	1	1	3.80633e-05	5.49609e-07
ENSDARG00000093022	selenoh	0.00644576	2.92219e-07	0.382819	0.743	0.262	0.000814959	3.69462e-08	0.806566	0.895	0.258	2.92219e-07	7.38924e-08
ENSDARG00000091280	si:ch211-66k16.27	0.00794522	3.60197e-07	0.260416	0.4	0.069	1.04517e-06	4.73827e-11	0.444441	0.526	0.051	3.60197e-07	9.47653e-11
ENSDARG00000035634	rfc5	0.00926922	4.2022e-07	0.284605	0.286	0.031	0.0398153	1.80503e-06	0.261192	0.316	0.034	1.80503e-06	8.4044e-07
ENSDARG00000007989	nedd8	0.00937497	4.25014e-07	0.253415	0.571	0.156	1	0.427486	-0.355931	0.316	0.197	0.427486	8.50029e-07
ENSDARG00000101813	nap1l1	0.0105421	4.77926e-07	0.287357	0.571	0.15	1	9.59918e-05	0.255511	0.579	0.163	9.59918e-05	9.55853e-07
ENSDARG00000010160	rps15a	0.0117402	5.32242e-07	0.315357	1	0.988	0.78725	3.569e-05	0.333501	1	0.994	3.569e-05	1.06448e-06
ENSDARG00000014867	rpl8	0.0121508	5.50858e-07	0.314005	1	0.994	1	0.000392117	0.301768	1	0.983	0.000392117	1.10172e-06
ENSDARG00000056119	eef1g	0.0126539	5.73667e-07	0.426948	1	0.931	0.960735	4.3555e-05	0.427203	1	0.927	4.3555e-05	1.14733e-06
ENSDARG00000099385	CT030188.1	0.0144102	6.53286e-07	0.354805	0.314	0.044	0.000616314	2.79406e-08	0.280258	0.421	0.045	6.53286e-07	5.58812e-08
ENSDARG00000103791	nme2b.1	0.0173858	7.88186e-07	0.316626	1	0.981	1	0.000236291	0.35708	1	0.955	0.000236291	1.57637e-06
ENSDARG00000042894	tyms	0.0190121	8.61914e-07	0.360431	0.257	0.025	1.08673e-05	4.92669e-10	0.409818	0.263	0.006	8.61914e-07	9.85338e-10
ENSDARG00000003599	rpl3	0.0194067	8.79802e-07	0.338086	1	0.981	0.112139	5.08382e-06	0.38642	1	0.994	5.08382e-06	1.7596e-06
ENSDARG00000055996	rps8a	0.022021	9.9832e-07	0.317576	1	0.988	0.00428446	1.94236e-07	0.428154	1	0.978	9.9832e-07	3.88472e-07
ENSDARG00000014690	rps4x	0.0239479	1.08568e-06	0.345972	1	0.994	0.0128214	5.81259e-07	0.462856	1	0.978	1.08568e-06	1.16252e-06
ENSDARG00000053254	mylpfa	0.0251669	1.14094e-06	-1.31256	0.943	0.969	0.522364	2.36814e-05	-1.39628	1	0.955	2.36814e-05	2.28188e-06
ENSDARG00000031293	dnajc9	0.0278143	1.26096e-06	0.288437	0.286	0.038	0.00208518	9.45316e-08	0.303361	0.421	0.051	1.26096e-06	1.89063e-07
ENSDARG00000079903	si:ch73-343l4.2	0.0279726	1.26814e-06	0.48586	0.543	0.144	0.0150797	6.83638e-07	0.31065	0.579	0.112	1.26814e-06	1.36728e-06
ENSDARG00000104674	cct2	0.0280378	1.27109e-06	0.423393	0.943	0.469	1	0.00194649	0.255468	0.947	0.478	0.00194649	2.54219e-06
ENSDARG00000036298	rps13	0.0285306	1.29344e-06	0.309199	1	0.969	1	0.000361755	0.322777	1	0.972	0.000361755	2.58687e-06
ENSDARG00000105037	snrpf	0.0317686	1.44023e-06	0.378806	0.8	0.325	1	0.000904712	0.271537	0.632	0.23	0.000904712	2.88046e-06
ENSDARG00000071336	mif	0.0344046	1.55973e-06	0.256022	0.686	0.225	1	7.21577e-05	0.440936	0.579	0.174	7.21577e-05	3.11947e-06
ENSDARG00000044521	eef1b2	0.0362406	1.64297e-06	0.403018	1	0.944	0.0860913	3.90295e-06	0.464471	1	0.955	3.90295e-06	3.28593e-06
ENSDARG00000037350	rpl9	0.0393952	1.78598e-06	0.323611	1	0.988	0.00373457	1.69307e-07	0.489806	1	0.966	1.78598e-06	3.38613e-07
ENSDARG00000059725	hypk	0.0415898	1.88547e-06	0.471331	0.686	0.244	1	0.000133502	0.268454	0.737	0.275	0.000133502	3.77094e-06
ENSDARG00000001057	bysl	0.0433132	1.9636e-06	0.367614	0.543	0.156	0.112369	5.09425e-06	0.258908	0.684	0.174	5.09425e-06	3.92721e-06
ENSDARG00000020232	eif6	0.0477365	2.16414e-06	0.364456	0.686	0.244	0.0616428	2.79458e-06	0.36772	0.737	0.197	2.79458e-06	4.32827e-06
ENSDARG00000030408	rps26l	0.0486602	2.20601e-06	0.323076	1	0.938	1	0.000232293	0.310761	1	0.944	0.000232293	4.41202e-06
ENSDARG00000068305	mrps14	0.0488394	2.21414e-06	0.334682	0.543	0.15	1	0.0002707	0.279392	0.474	0.129	0.0002707	4.42827e-06
ENSDARG00000041182	rpl4	0.0519346	2.35446e-06	0.407429	1	0.938	0.139504	6.32441e-06	0.438985	1	0.933	6.32441e-06	4.70891e-06
ENSDARG00000035993	sumo3b	0.0530525	2.40514e-06	0.362753	0.571	0.181	0.0184009	8.34206e-07	0.33492	0.579	0.118	2.40514e-06	1.66841e-06
ENSDARG00000052856	khdrbs1a	0.0546962	2.47965e-06	0.526014	0.971	0.575	1	0.00138625	0.357209	0.947	0.483	0.00138625	4.9593e-06
ENSDARG00000053912	fbl	0.0560715	2.542e-06	0.297389	0.629	0.225	2.39033e-06	1.08366e-10	0.79962	0.842	0.18	2.542e-06	2.16731e-10
ENSDARG00000015128	rpl27	0.0621107	2.81579e-06	0.346395	1	0.95	0.41651	1.88825e-05	0.37777	1	0.972	1.88825e-05	5.63157e-06
ENSDARG00000055314	mcmbp	0.0631633	2.86351e-06	0.262937	0.257	0.031	1.55446e-05	7.04714e-10	0.348632	0.368	0.022	2.86351e-06	1.40943e-09
ENSDARG00000014591	ilf2	0.0645943	2.92838e-06	0.265872	0.657	0.225	1	0.000307266	0.374722	0.684	0.242	0.000307266	5.85676e-06
ENSDARG00000023298	rps27.1	0.0712645	3.23078e-06	0.307465	1	0.975	1	0.000713174	0.357136	1	0.994	0.000713174	6.46154e-06
ENSDARG00000070849	rps15	0.0718438	3.25704e-06	0.282624	1	0.981	0.294988	1.33733e-05	0.350647	1	0.972	1.33733e-05	6.51407e-06
ENSDARG00000021838	rps23	0.0816514	3.70167e-06	0.291973	1	0.975	1	0.000252467	0.32433	1	0.955	0.000252467	7.40333e-06
ENSDARG00000016484	dkc1	0.0859892	3.89832e-06	0.368967	0.429	0.106	0.000131391	5.9566e-09	0.324184	0.632	0.096	3.89832e-06	1.19132e-08
ENSDARG00000053365	rpl31	0.086677	3.9295e-06	0.330773	1	0.912	1	0.00125953	0.329776	1	0.893	0.00125953	7.85899e-06
ENSDARG00000035871	rpl30	0.100348	4.54929e-06	0.298961	1	0.956	1	5.13778e-05	0.306286	1	0.949	5.13778e-05	9.09856e-06
ENSDARG00000030602	rps19	0.100397	4.55151e-06	0.251772	1	0.988	1	0.000130916	0.26552	1	0.983	0.000130916	9.103e-06
ENSDARG00000037229	denr	0.101313	4.59301e-06	0.406938	0.514	0.169	0.0619247	2.80736e-06	0.292749	0.737	0.191	4.59301e-06	5.61471e-06
ENSDARG00000029150	hsp90ab1	0.105254	4.77171e-06	0.317442	1	0.969	1	7.42039e-05	0.332431	1	0.961	7.42039e-05	9.54341e-06
ENSDARG00000013307	rpl19	0.1213	5.49914e-06	0.269762	1	0.994	0.0139973	6.3457e-07	0.390221	1	1	5.49914e-06	1.26914e-06
ENSDARG00000036629	rps14	0.123158	5.58339e-06	0.345337	1	0.956	1	0.00115801	0.271823	1	0.972	0.00115801	1.11667e-05
ENSDARG00000092807	si:dkey-151g10.6	0.141842	6.43041e-06	0.25973	1	1	0.449431	2.0375e-05	0.283872	1	1	2.0375e-05	1.28608e-05
ENSDARG00000037071	rps26	0.146899	6.65969e-06	0.356171	1	0.912	1	0.000669813	0.314055	1	0.876	0.000669813	1.33193e-05
ENSDARG00000103007	rps3	0.148472	6.73099e-06	0.322216	1	0.944	1	9.09105e-05	0.340265	1	0.972	9.09105e-05	1.34619e-05
ENSDARG00000018334	rpl35	0.150948	6.84325e-06	0.28441	1	0.981	1	8.17979e-05	0.362922	1	0.966	8.17979e-05	1.36865e-05
ENSDARG00000070959	si:ch211-288g17.3	0.168406	7.63471e-06	0.256157	0.457	0.119	0.274993	1.24668e-05	0.335818	0.684	0.174	1.24668e-05	1.52694e-05
ENSDARG00000004956	zmat2	0.183401	8.31451e-06	0.253687	0.629	0.212	1	0.540235	-0.28123	0.263	0.174	0.540235	1.66289e-05
ENSDARG00000007320	rpl7	0.190387	8.6312e-06	0.302675	1	0.988	0.0105166	4.76769e-07	0.443983	1	0.983	8.6312e-06	9.53537e-07
ENSDARG00000041811	rps25	0.240945	1.09233e-05	0.310167	1	0.931	0.943881	4.27908e-05	0.42323	1	0.933	4.27908e-05	2.18464e-05
ENSDARG00000057026	ran	0.251002	1.13792e-05	0.461634	1	0.7	1	0.00239057	0.356887	1	0.719	0.00239057	2.27582e-05
ENSDARG00000075883	bub3	0.311304	1.4113e-05	0.338711	0.371	0.088	0.000253665	1.14999e-08	0.29492	0.474	0.056	1.4113e-05	2.29998e-08
ENSDARG00000067566	sftpbb	0.312602	1.41718e-05	0.306355	0.571	0.188	1	0.00290536	0.574453	0.368	0.112	0.00290536	2.83434e-05
ENSDARG00000010516	rpl21	0.319315	1.44761e-05	0.272875	1	0.969	0.116743	5.29254e-06	0.379807	1	0.983	1.44761e-05	1.0585e-05
ENSDARG00000037009	banf1	0.335027	1.51885e-05	0.50501	0.686	0.281	8.47414e-06	3.84176e-10	0.720816	0.895	0.202	1.51885e-05	7.68351e-10
ENSDARG00000063626	ddx21	0.335116	1.51925e-05	0.294865	0.857	0.356	1	0.000232339	0.306055	1	0.444	0.000232339	3.03848e-05
ENSDARG00000017441	mylz3	0.363423	1.64758e-05	-1.28431	0.743	0.856	1	0.00711182	-1.02934	1	0.848	0.00711182	3.29513e-05
ENSDARG00000034897	rps10	0.38507	1.74572e-05	0.279637	1	0.981	0.0166641	7.55467e-07	0.396938	1	0.983	1.74572e-05	1.51093e-06
ENSDARG00000100392	rps18	0.417904	1.89457e-05	0.266529	1	0.981	0.0525284	2.38138e-06	0.42496	1	0.961	1.89457e-05	4.76275e-06
ENSDARG00000016516	rbm8a	0.418162	1.89574e-05	0.30633	0.829	0.338	1	5.94612e-05	0.33879	0.842	0.303	5.94612e-05	3.79144e-05
ENSDARG00000045487	rps16	0.424051	1.92244e-05	0.309794	1	0.962	1	4.7821e-05	0.338614	1	0.978	4.7821e-05	3.84484e-05
ENSDARG00000099104	rpl24	0.436895	1.98066e-05	0.303778	1	0.975	0.112137	5.08374e-06	0.400301	1	0.989	1.98066e-05	1.01674e-05
ENSDARG00000015343	pgd	0.443526	2.01073e-05	0.564368	0.743	0.344	1	0.000300432	0.271828	0.842	0.337	0.000300432	4.02141e-05
ENSDARG00000039347	rps24	0.446728	2.02524e-05	0.272725	1	0.981	0.107703	4.88271e-06	0.3795	1	0.994	2.02524e-05	9.7654e-06
ENSDARG00000003902	ctsl.1	0.483655	2.19265e-05	-2.41824	0.629	0.725	1	5.33089e-05	-2.62502	0.316	0.713	5.33089e-05	4.38526e-05
ENSDARG00000006316	rpl23a	0.484429	2.19616e-05	0.312564	1	0.962	0.071585	3.24531e-06	0.46306	1	0.949	2.19616e-05	6.4906e-06
ENSDARG00000080010	adh5	0.52586	2.38399e-05	0.468403	0.714	0.338	0.407215	1.84611e-05	0.580221	0.895	0.365	2.38399e-05	3.69219e-05
ENSDARG00000006691	rpl12	0.544537	2.46866e-05	0.317176	1	0.944	0.188321	8.53751e-06	0.384714	1	0.983	2.46866e-05	1.7075e-05
ENSDARG00000059654	eif3ba	0.652068	2.95615e-05	0.345309	0.886	0.531	1	0.00418974	0.323468	0.895	0.511	0.00418974	5.91222e-05
ENSDARG00000053446	sub1a	0.6937	3.14489e-05	0.335702	0.714	0.281	0.0155288	7.03998e-07	0.556026	0.842	0.264	3.14489e-05	1.408e-06
ENSDARG00000034291	rpl37	0.729184	3.30576e-05	0.269034	1	0.994	1	0.000924626	0.296572	1	0.978	0.000924626	6.61141e-05
ENSDARG00000056186	eif5a2	0.906757	4.11079e-05	0.288792	0.857	0.425	0.868135	3.93569e-05	0.37824	0.895	0.343	4.11079e-05	7.87123e-05
ENSDARG00000058105	rpl36a	0.971419	4.40393e-05	0.295503	1	0.975	1	7.48341e-05	0.331886	1	0.949	7.48341e-05	8.80767e-05
ENSDARG00000000241	slc40a1	1	0.00975013	-1.10285	0.171	0.362	1	0.0198633	-1.09263	0.053	0.315	0.0198633	0.0194052
ENSDARG00000000563	ttn.1	1	0.640753	-0.466312	0.171	0.188	1	0.920662	-0.501627	0.158	0.146	0.920662	0.870941
ENSDARG00000001889	tuba1a	1	0.465836	-0.604098	0.114	0.15	1	0.761391	-0.616918	0.105	0.118	0.761391	0.714669
ENSDARG00000001950	ak1	1	0.532684	-0.944273	0.657	0.519	1	0.990786	-0.714126	0.632	0.438	0.990786	0.781616
ENSDARG00000002193	rho	1	0.831491	-0.734877	0.4	0.331	1	0.981734	-0.740642	0.421	0.315	0.981734	0.971605
ENSDARG00000002589	mylpfb	1	0.123041	-1.17151	0.543	0.512	1	0.324972	-1.09645	0.474	0.449	0.324972	0.230942
ENSDARG00000002758	dedd1	1	0.156722	-0.259192	0.514	0.319	1	0.586553	-0.31479	0.368	0.236	0.586553	0.288882
ENSDARG00000002967	pdap1b	1	0.853206	-0.378089	0.171	0.175	1	0.295472	-0.273403	0.263	0.14	0.853206	0.50364
ENSDARG00000003109	rcan1a	1	0.134681	-0.377751	0.086	0.188	1	0.345004	-0.253708	0.158	0.084	0.345004	0.251223
ENSDARG00000003151	skp1	1	0.535856	-0.317802	0.629	0.425	1	0.508335	-0.300606	0.737	0.455	0.535856	0.758265
ENSDARG00000003584	pla2g7	1	0.816122	-0.267094	0.171	0.175	1	0.13683	-0.412718	0	0.107	0.816122	0.254938
ENSDARG00000003695	vdac3	1	0.929373	-0.298148	0.686	0.512	1	0.752096	-0.44417	0.632	0.399	0.929373	0.938544
ENSDARG00000003820	nr1d2a	1	0.421554	-0.335434	0.171	0.212	1	0.599425	-0.495271	0.263	0.275	0.599425	0.6654
ENSDARG00000003931	cndp2	1	0.00183855	-0.910075	0.8	0.7	1	0.067253	-0.637879	0.684	0.685	0.067253	0.00367372
ENSDARG00000004060	bhlhe40	1	0.592053	-0.58335	0.457	0.394	1	0.973321	-0.655253	0.526	0.388	0.973321	0.833579
ENSDARG00000004169	stmn1a	1	7.91476e-05	0.582081	0.286	0.062	1	5.53222e-05	0.445312	0.316	0.051	7.91476e-05	0.000110641
ENSDARG00000004621	gpm6ab	1	0.422341	-0.920441	0.143	0.175	1	0.754205	-0.680069	0.211	0.157	0.754205	0.66631
ENSDARG00000004954	grna	1	0.259376	-0.717878	0.343	0.369	1	0.864664	-0.562022	0.368	0.32	0.864664	0.451476
ENSDARG00000005414	grapa	1	0.593989	-0.519582	0.229	0.231	1	0.803756	-0.521168	0.316	0.287	0.803756	0.835155
ENSDARG00000006370	atp6v1h	1	0.767627	-0.345845	0.657	0.462	1	0.310156	-0.261213	0.737	0.416	0.767627	0.524115
ENSDARG00000006427	fabp2	1	0.427177	-0.484605	0.257	0.169	1	0.49649	-0.582139	0.105	0.152	0.49649	0.671874
ENSDARG00000006497	rtn1a	1	0.0876797	-0.934665	0.086	0.194	1	0.206475	-0.484674	0.316	0.157	0.206475	0.167672
ENSDARG00000007275	si:ch211-251b21.1	1	0.974662	-0.78248	0.2	0.181	1	0.334475	-0.583807	0.263	0.146	0.974662	0.557077
ENSDARG00000007276	ela3l	1	0.520078	-0.363838	0.171	0.119	1	0.262424	-0.372981	0.263	0.14	0.520078	0.455982
ENSDARG00000007697	fabp7a	1	0.960754	-0.452599	0.229	0.2	1	0.762833	-0.539489	0.263	0.253	0.960754	0.943752
ENSDARG00000007836	ctsla	1	0.000151253	-1.45806	0.686	0.725	1	0.00300076	-2.05201	0.789	0.702	0.00300076	0.000302483
ENSDARG00000008310	ip6k2a	1	0.839315	-0.588235	0.457	0.362	1	0.256177	-0.323562	0.579	0.326	0.839315	0.446727
ENSDARG00000008363	mcl1b	1	0.0800697	-0.727621	0.486	0.494	1	0.420358	-0.36119	0.842	0.478	0.420358	0.153728
ENSDARG00000008678	snx3	1	0.986639	-0.280661	0.486	0.388	1	0.790127	-0.43888	0.368	0.303	0.986639	0.955953
ENSDARG00000008735	atp6ap2	1	0.53212	-0.468969	0.829	0.569	1	0.759624	-0.519327	0.842	0.5	0.759624	0.781088
ENSDARG00000008816	glud1a	1	0.881888	-0.614963	0.486	0.369	1	0.245828	-0.605914	0.263	0.354	0.881888	0.431224
ENSDARG00000009087	cd74a	1	0.21327	0.74591	0.314	0.206	1	0.136402	0.287321	0.368	0.208	0.21327	0.254199
ENSDARG00000009106	serinc1	1	0.450368	-0.455215	0.2	0.238	1	0.603296	-0.433968	0.211	0.225	0.603296	0.697904
ENSDARG00000009390	npl	1	0.0860327	-0.523132	0.143	0.262	1	0.938559	-0.39081	0.263	0.23	0.938559	0.164664
ENSDARG00000009505	prelid3b	1	0.659771	-0.330993	0.343	0.262	1	0.198022	-0.30832	0.579	0.298	0.659771	0.356832
ENSDARG00000010008	vim	1	0.578132	-0.49828	0.143	0.1	1	0.575887	-0.515295	0.105	0.14	0.578132	0.820128
ENSDARG00000011170	ndrg2	1	0.648895	-0.291995	0.086	0.106	1	0.430992	-0.332805	0.053	0.107	0.648895	0.67623
ENSDARG00000011545	arrb2b	1	0.861154	-0.359958	0.486	0.369	1	0.869981	-0.622808	0.474	0.36	0.869981	0.980722
ENSDARG00000011925	spns1	1	0.55489	-0.375401	0.114	0.138	1	0.350893	-0.251636	0.053	0.118	0.55489	0.57866
ENSDARG00000012244	ube2e3	1	0.569201	-0.261934	0.543	0.394	1	0.645908	-0.406954	0.579	0.388	0.645908	0.814412
ENSDARG00000012271	tmem206	1	0.812788	-0.301883	0.257	0.206	1	0.0416399	-0.520756	0	0.185	0.812788	0.0815458
ENSDARG00000012458	zgc:77849	1	0.507088	-0.486151	0.314	0.306	1	0.208737	-0.295329	0.579	0.309	0.507088	0.373903
ENSDARG00000012688	eif1b	1	0.872842	-0.320125	0.886	0.619	1	0.552204	-0.398083	0.789	0.584	0.872842	0.799479
ENSDARG00000012972	cfl1l	1	0.916162	-0.630697	0.257	0.225	1	0.411437	-0.797634	0.316	0.185	0.916162	0.653593
ENSDARG00000013087	ndrg3a	1	0.99171	-0.411263	0.171	0.156	1	0.774317	-0.541845	0.158	0.163	0.99171	0.949067
ENSDARG00000013144	atp1b1a	1	0.390635	-0.399654	0.8	0.644	1	0.674989	-0.448675	0.842	0.607	0.674989	0.628674
ENSDARG00000013430	bhmt	1	0.482263	-0.709883	0.257	0.275	1	0.558224	-0.890192	0.263	0.258	0.558224	0.731948
ENSDARG00000013443	atp6v1ba	1	0.770821	-0.330567	0.657	0.469	1	0.842157	-0.517563	0.579	0.416	0.842157	0.947477
ENSDARG00000013475	cct4	1	5.56362e-05	0.42685	0.943	0.506	1	0.000823599	0.346779	0.947	0.472	0.000823599	0.000111269
ENSDARG00000013681	si:dkey-42i9.6	1	0.455227	-0.291908	0.086	0.125	1	0.911901	-0.26448	0.105	0.107	0.911901	0.703223
ENSDARG00000013771	ctss2.2	1	0.0868425	-0.56553	0.8	0.681	1	0.708326	-0.285006	0.947	0.59	0.708326	0.166143
ENSDARG00000013968	psap	1	0.000175956	-0.816488	0.857	0.831	1	0.000893654	-1.09283	0.947	0.843	0.000893654	0.000351881
ENSDARG00000013979	ndfip1	1	0.324201	-0.330208	0.486	0.312	1	0.877488	-0.441298	0.368	0.292	0.877488	0.543296
ENSDARG00000014053	olfm1b	1	0.364895	-0.354247	0.057	0.106	1	0.960449	-0.353065	0.105	0.096	0.960449	0.596642
ENSDARG00000014085	atp6v1e1a	1	0.684362	-0.252026	0.229	0.238	1	0.902656	-0.38806	0.263	0.202	0.902656	0.900373
ENSDARG00000014196	myl1	1	0.237061	-0.855696	0.286	0.338	1	0.787082	-0.596798	0.526	0.36	0.787082	0.417924
ENSDARG00000014420	elavl3	1	0.0447439	-0.62494	0	0.106	1	0.0979407	-0.699427	0	0.129	0.0979407	0.0874858
ENSDARG00000015164	mknk2b	1	0.92089	-0.453491	0.486	0.375	1	0.140415	-0.321226	0.632	0.337	0.92089	0.261114
ENSDARG00000015862	rpl5b	1	0.000518604	0.307859	1	0.906	1	5.52968e-05	0.457467	1	0.86	0.000518604	0.000110591
ENSDARG00000015866	apoa2	1	0.695559	-0.745191	0.743	0.569	1	0.0258148	-1.14164	0.895	0.792	0.695559	0.0509633
ENSDARG00000016143	xiap	1	0.732072	-0.288684	0.4	0.306	1	0.49859	-0.303488	0.263	0.303	0.732072	0.748588
ENSDARG00000016255	chmp4ba	1	0.54522	-0.320284	0.143	0.175	1	0.0900484	-0.32836	0	0.135	0.54522	0.171988
ENSDARG00000016477	eif4a2	1	0.645701	-0.290184	0.2	0.15	1	0.229455	-0.520212	0.105	0.202	0.645701	0.406261
ENSDARG00000016745	slc35f6	1	0.619058	-0.512636	0.514	0.431	1	0.0343733	-1.19453	0.211	0.388	0.619058	0.067565
ENSDARG00000016793	crybb1l2	1	0.801006	-0.417127	0.143	0.119	1	0.490092	-0.927588	0.526	0.444	0.801006	0.739994
ENSDARG00000016968	tmem214	1	0.413092	-0.305755	0.257	0.169	1	0.830371	-0.27137	0.158	0.163	0.830371	0.655539
ENSDARG00000017121	mafba	1	0.63786	-0.253547	0.4	0.294	1	0.100336	-0.305836	0.526	0.253	0.63786	0.190605
ENSDARG00000017299	fabp11a	1	0.033447	-1.91626	0.286	0.425	1	0.124932	-1.76884	0.211	0.326	0.124932	0.0657752
ENSDARG00000017314	CELA1 (1 of many)	1	0.566289	-0.760768	0.486	0.338	1	0.860523	-0.744364	0.421	0.298	0.860523	0.811895
ENSDARG00000017489	ifi45	1	0.176042	-0.368298	0.314	0.188	1	0.68757	-0.413894	0.316	0.23	0.68757	0.321094
ENSDARG00000017602	ccng2	1	0.866288	-0.297909	0.286	0.238	1	0.949938	-0.478384	0.474	0.376	0.949938	0.982121
ENSDARG00000017624	krt4	1	0.00410902	-1.47538	0.514	0.594	1	0.126677	-0.868265	0.684	0.624	0.126677	0.00820115
ENSDARG00000017673	nova2	1	0.355132	-0.551668	0.114	0.169	1	0.363015	-0.416067	0.053	0.118	0.363015	0.584145
ENSDARG00000017772	mdh1aa	1	0.0619091	-0.444024	1	0.744	1	0.00031216	-0.889157	0.947	0.854	0.0619091	0.000624223
ENSDARG00000017794	sdr16c5b	1	0.511682	-0.427209	0.257	0.294	1	0.814114	-0.355118	0.474	0.371	0.814114	0.761545
ENSDARG00000018241	mfap1	1	0.175082	-0.345191	0.257	0.144	1	0.528067	-0.274861	0.211	0.135	0.528067	0.319511
ENSDARG00000018961	gtpbp4	1	0.000117238	0.365524	0.914	0.538	1	0.00381562	0.375088	0.895	0.584	0.00381562	0.000234463
ENSDARG00000019033	tmem59	1	0.137394	-0.638738	0.457	0.45	1	0.42165	-0.346663	0.632	0.365	0.42165	0.255911
ENSDARG00000019098	cd82a	1	0.171393	-0.325332	0.114	0.206	1	0.889596	-0.331904	0.158	0.152	0.889596	0.313411
ENSDARG00000019353	sparc	1	0.0929385	-0.831858	0.114	0.225	1	0.477112	-0.752309	0.211	0.247	0.477112	0.177239
ENSDARG00000019702	aldocb	1	0.31229	-0.497621	0.371	0.231	1	0.836921	-0.620438	0.263	0.202	0.836921	0.527055
ENSDARG00000019763	acp5a	1	0.0820326	-1.01488	0.371	0.438	1	0.231615	-0.83561	0.368	0.399	0.231615	0.157336
ENSDARG00000019881	bsg	1	0.321807	-0.537433	0.829	0.588	1	0.752198	-0.360736	0.895	0.59	0.752198	0.540054
ENSDARG00000020239	lpin1	1	0.82931	-0.733706	0.343	0.294	1	0.466187	-0.343555	0.474	0.303	0.82931	0.715044
ENSDARG00000020574	atp2a1	1	0.0230675	-1.02904	0.286	0.425	1	0.886357	-0.863085	0.474	0.326	0.886357	0.0456029
ENSDARG00000020609	snap25a	1	0.604674	-0.500179	0.114	0.138	1	0.951696	-0.478982	0.105	0.101	0.951696	0.843717
ENSDARG00000020693	sesn1	1	0.670045	-0.406086	0.429	0.4	1	0.240949	-0.348651	0.737	0.393	0.670045	0.423842
ENSDARG00000020708	mdkb	1	0.0460199	-0.428104	0.029	0.156	1	0.0588983	-0.678234	0	0.163	0.0588983	0.0899219
ENSDARG00000020926	creb3l3l	1	0.282865	-0.361895	0.429	0.269	1	0.476777	-0.385451	0.211	0.258	0.476777	0.485717
ENSDARG00000020984	slc16a10	1	0.48754	-0.339729	0.257	0.275	1	0.945807	-0.528277	0.263	0.208	0.945807	0.737384
ENSDARG00000021372	tob1b	1	0.606769	-0.393684	0.571	0.406	1	0.300659	-0.700801	0.368	0.382	0.606769	0.510922
ENSDARG00000021647	gnai1	1	0.681677	-0.548543	0.429	0.294	1	0.876645	-0.46096	0.316	0.275	0.876645	0.89867
ENSDARG00000021811	calm3a	1	0.0590437	-0.950359	0.4	0.475	1	0.281925	-0.810134	0.421	0.416	0.281925	0.114601
ENSDARG00000022303	higd1a	1	0.892678	-0.470241	0.514	0.369	1	0.50386	-0.329609	0.684	0.416	0.892678	0.753845
ENSDARG00000022456	eno1a	1	0.722364	-0.476955	0.457	0.319	1	0.823101	-0.605543	0.368	0.264	0.823101	0.922918
ENSDARG00000022509	cox4i2	1	0.0668206	-0.586824	0.029	0.138	1	0.644686	-0.462891	0.105	0.129	0.644686	0.129176
ENSDARG00000022832	bnip4	1	0.285093	-0.395505	0.114	0.175	1	0.761391	-0.269856	0.105	0.118	0.761391	0.488908
ENSDARG00000023151	ucp1	1	0.62804	-0.269313	0.2	0.156	1	0.330862	-0.406276	0.211	0.112	0.62804	0.552255
ENSDARG00000023394	slc37a2	1	0.416683	-0.497838	0.486	0.425	1	0.833005	-0.57913	0.632	0.41	0.833005	0.659741
ENSDARG00000023967	atp6v1c1a	1	0.15391	-0.267973	0.543	0.312	1	0.145968	-0.274234	0.526	0.264	0.15391	0.270629
ENSDARG00000024047	tmem38a	1	0.864077	-0.283893	0.114	0.119	1	0.31541	-0.271595	0.158	0.079	0.864077	0.531337
ENSDARG00000024433	pvalb4	1	0.344263	-0.80057	0.371	0.388	1	0.782813	-0.687025	0.368	0.27	0.782813	0.570008
ENSDARG00000024540	tspan36	1	0.0111844	-0.692259	0.886	0.725	1	0.0798163	-0.654885	1	0.753	0.0798163	0.0222438
ENSDARG00000024548	cryba4	1	0.704916	-0.505766	0.171	0.188	1	0.0426713	-1.07352	0.737	0.691	0.704916	0.0835218
ENSDARG00000024746	hsp90aa1.2	1	0.591692	-0.382002	0.543	0.406	1	0.217357	-0.257901	0.526	0.32	0.591692	0.38747
ENSDARG00000025147	cd63	1	0.0196845	-0.652056	1	0.788	1	0.107378	-0.754725	1	0.764	0.107378	0.0389816
ENSDARG00000025326	myl12.2	1	0.163555	-0.250556	0.229	0.119	1	0.4216	-0.418771	0.053	0.107	0.4216	0.300359
ENSDARG00000025428	socs3a	1	0.132023	-0.566098	0.171	0.269	1	0.645602	-0.710927	0.316	0.292	0.645602	0.246616
ENSDARG00000025522	sgk1	1	0.41963	-0.252723	0.286	0.2	1	0.321215	-0.365513	0.158	0.253	0.41963	0.539251
ENSDARG00000025581	rpl10	1	5.22036e-05	0.277156	1	0.969	1	8.0385e-05	0.319929	1	0.989	8.0385e-05	0.000104404
ENSDARG00000025903	lgals9l1	1	0.000561052	-1.15242	0.343	0.588	1	0.756418	-0.922325	0.684	0.444	0.756418	0.00112179
ENSDARG00000026712	rab5c	1	0.518683	-0.622675	0.686	0.519	1	0.315534	-0.281207	0.789	0.444	0.518683	0.531506
ENSDARG00000026726	anxa1a	1	0.236808	-0.444147	0.371	0.219	1	0.92337	-0.673141	0.421	0.32	0.92337	0.417538
ENSDARG00000027088	ptgdsb.1	1	0.116259	-0.971005	0.257	0.331	1	0.837926	-0.725252	0.421	0.309	0.837926	0.219001
ENSDARG00000027249	btg1	1	0.176836	-0.585131	0.886	0.712	1	0.773871	-0.304271	0.947	0.68	0.773871	0.322401
ENSDARG00000027316	tcp11l2	1	0.0659472	-0.297084	0.029	0.138	1	0.350893	-0.295943	0.053	0.118	0.350893	0.127545
ENSDARG00000027529	hmox1a	1	0.0976329	-0.871148	0.429	0.238	1	0.25042	-1.11717	0.158	0.253	0.25042	0.185734
ENSDARG00000027547	TPGS1	1	0.407339	-0.354381	0.2	0.244	1	0.58048	-0.422586	0.211	0.23	0.58048	0.648753
ENSDARG00000027750	dpp7	1	0.114541	-0.677928	0.743	0.588	1	0.587166	-0.687916	0.789	0.545	0.587166	0.215962
ENSDARG00000028213	ttn.2	1	0.455948	-0.330638	0.2	0.131	1	0.238789	-0.327808	0.263	0.135	0.455948	0.420558
ENSDARG00000029069	tnni2a.4	1	0.00812282	-1.04086	0.857	0.806	1	0.00280063	-1.2379	0.895	0.798	0.00812282	0.00559343
ENSDARG00000029075	pfkfb4b	1	0.556483	-0.359103	0.486	0.444	1	0.803575	-0.533772	0.579	0.365	0.803575	0.803292
ENSDARG00000029722	hmgb2a	1	0.000405056	0.622891	0.886	0.55	1	0.0102928	0.400804	0.895	0.506	0.0102928	0.000809948
ENSDARG00000029995	tnni2b.2	1	0.503095	-0.479688	0.114	0.15	1	0.862164	-0.255626	0.105	0.09	0.862164	0.753086
ENSDARG00000030215	matn1	1	0.452426	-0.313856	0.171	0.119	1	0.838577	-0.533989	0.158	0.157	0.838577	0.700162
ENSDARG00000030349	cryba2a	1	0.24799	-0.604839	0.057	0.119	1	0.686879	-0.792465	0.316	0.309	0.686879	0.434482
ENSDARG00000030411	crygn2	1	0.389808	-0.684294	0.171	0.212	1	0.00610933	-1.21451	0.579	0.685	0.389808	0.0121813
ENSDARG00000030479	hmgb1b	1	0.740977	-0.529331	0.257	0.238	1	0.987021	-0.59556	0.316	0.264	0.987021	0.932907
ENSDARG00000030694	atp6v1e1b	1	0.254553	-0.264353	0.8	0.656	1	0.78387	-0.424944	0.842	0.562	0.78387	0.444309
ENSDARG00000031317	ppdpfb	1	0.0274605	-0.65118	0.943	0.738	1	0.0322111	-0.74545	0.895	0.747	0.0322111	0.054167
ENSDARG00000031427	calm2a	1	0.349495	-0.372703	0.486	0.306	1	0.501299	-0.320569	0.474	0.303	0.501299	0.576844
ENSDARG00000031745	si:busm1-266f07.2	1	0.0203106	0.552804	0.229	0.088	1	0.0290711	0.706233	0.263	0.101	0.0290711	0.0402086
ENSDARG00000031776	fthl27	1	0.0336018	-0.671975	1	0.912	1	0.0267071	-1.1977	1	0.831	0.0336018	0.052701
ENSDARG00000031981	pcbd1	1	0.0569974	-0.519201	0.143	0.275	1	0.57262	-0.614921	0.211	0.23	0.57262	0.110746
ENSDARG00000032619	tob1a	1	0.730734	-0.490652	0.343	0.25	1	0.767517	-0.321463	0.316	0.242	0.767517	0.927496
ENSDARG00000032929	cryba1l1	1	0.624306	-0.521401	0.2	0.219	1	0.106171	-0.996224	0.737	0.635	0.624306	0.20107
ENSDARG00000033009	h3f3c	1	0.0690144	-0.289753	0.714	0.412	1	0.635906	-0.440283	0.737	0.472	0.635906	0.133266
ENSDARG00000033307	igf2b	1	0.0268076	-0.357941	0.029	0.175	1	0.416949	-0.375283	0.053	0.107	0.416949	0.0528965
ENSDARG00000033609	map1lc3a	1	0.647525	-0.366651	0.2	0.212	1	0.380767	-0.266351	0.316	0.191	0.647525	0.61655
ENSDARG00000033655	stmn1b	1	0.577226	-0.85987	0.429	0.362	1	0.837105	-1.11975	0.421	0.331	0.837105	0.821262
ENSDARG00000033683	tpma	1	7.24458e-05	-1.23869	0.857	0.862	1	8.50023e-05	-1.29744	0.789	0.865	8.50023e-05	0.000144886
ENSDARG00000033832	ampd1	1	0.301798	-0.51038	0.086	0.144	1	0.843507	-0.471892	0.105	0.112	0.843507	0.512514
ENSDARG00000034187	calm1b	1	0.652935	-0.564676	0.114	0.131	1	0.464502	-0.261586	0.053	0.101	0.652935	0.713242
ENSDARG00000034470	aldoab	1	0.205493	-0.610995	0.086	0.156	1	0.483534	-0.552242	0.105	0.152	0.483534	0.368758
ENSDARG00000034650	fabp7b	1	0.128238	-0.408002	0.257	0.388	1	0.662259	-0.645379	0.211	0.236	0.662259	0.240031
ENSDARG00000034817	asah1b	1	0.282833	-0.783803	0.714	0.55	1	0.88634	-0.523555	0.737	0.511	0.88634	0.485671
ENSDARG00000034823	copg2	1	0.643837	-0.291136	0.2	0.15	1	0.000178748	0.283696	0.474	0.129	0.643837	0.000357463
ENSDARG00000035327	ckma	1	0.00179575	-1.12997	0.771	0.788	1	0.0403189	-1.19181	0.737	0.669	0.0403189	0.00358827
ENSDARG00000035458	atp2a1l	1	0.350169	-0.522583	0.171	0.231	1	0.0712265	-0.331703	0.474	0.213	0.350169	0.13738
ENSDARG00000035519	histh1l	1	0.940276	-0.266165	0.971	0.712	1	0.0135019	-0.964755	0.684	0.73	0.940276	0.0268215
ENSDARG00000035715	marcksl1b	1	0.741613	-0.645932	0.629	0.55	1	0.6918	-0.99753	0.632	0.483	0.741613	0.905013
ENSDARG00000035810	rgcc	1	0.416221	-0.538495	0.143	0.188	1	0.676505	-0.497848	0.105	0.129	0.676505	0.659202
ENSDARG00000035890	fuca1.1	1	0.178754	-0.707673	0.314	0.362	1	0.465989	-0.612465	0.316	0.331	0.465989	0.325556
ENSDARG00000035918	bzw2	1	0.084568	-0.520029	0.057	0.175	1	0.0641626	-0.878492	0	0.157	0.084568	0.124208
ENSDARG00000036102	ctdsp2	1	0.913311	-0.274105	0.229	0.194	1	0.63353	-0.374373	0.316	0.225	0.913311	0.8657
ENSDARG00000036107	txnipa	1	0.861587	-0.357423	0.743	0.525	1	0.840321	-0.533447	0.789	0.534	0.861587	0.974503
ENSDARG00000036282	rnaset2	1	0.028288	-1.22348	0.4	0.488	1	0.00800121	-1.51107	0.211	0.455	0.028288	0.0159384
ENSDARG00000036427	slc3a2a	1	0.00546659	-1.12719	0.8	0.675	1	0.0105804	-1.03235	0.684	0.713	0.0105804	0.0109033
ENSDARG00000036577	atp6v0cb	1	0.640843	-0.291185	0.143	0.106	1	0.655224	-0.700297	0.105	0.129	0.655224	0.871006
ENSDARG00000036658	cab39l	1	0.929629	-0.254807	0.171	0.156	1	0.26455	-0.286077	0.316	0.18	0.929629	0.459113
ENSDARG00000036830	krt91	1	0.0016084	-1.28831	0.829	0.762	1	0.00433836	-1.30016	0.842	0.792	0.00433836	0.00321421
ENSDARG00000036832	cyt1l	1	0.579168	-0.733691	0.171	0.188	1	0.746006	-0.607486	0.263	0.253	0.746006	0.8229
ENSDARG00000036840	krt15	1	0.143892	-0.448485	0.257	0.131	1	0.80772	-0.672209	0.211	0.197	0.80772	0.267079
ENSDARG00000036942	gpd1c	1	0.261438	-0.555116	0.257	0.306	1	0.639356	-0.510133	0.211	0.219	0.639356	0.454527
ENSDARG00000036967	smox	1	0.0676691	-0.818043	0.457	0.494	1	0.9044	-0.530232	0.632	0.438	0.9044	0.130759
ENSDARG00000037012	slc3a2b	1	0.888326	-0.26868	0.143	0.138	1	0.644686	-0.324527	0.105	0.129	0.888326	0.873752
ENSDARG00000037307	gnpda1	1	0.680031	-0.276856	0.743	0.481	1	0.650776	-0.592611	0.632	0.461	0.680031	0.878043
ENSDARG00000037790	pvalb8	1	0.126765	0.41725	0.229	0.325	1	0.828285	-0.871562	0.316	0.264	0.828285	0.237461
ENSDARG00000038141	atf4b	1	0.961591	-0.369224	0.429	0.344	1	0.456196	-0.420687	0.579	0.348	0.961591	0.704278
ENSDARG00000038153	lgals2b	1	0.939627	-0.544053	0.2	0.181	1	0.155162	-1.05798	0.105	0.225	0.939627	0.286249
ENSDARG00000038359	enosf1	1	0.216515	-0.265482	0.429	0.256	1	0.802592	-0.409573	0.211	0.202	0.802592	0.386151
ENSDARG00000038439	fabp10a	1	0.640485	-0.548085	0.429	0.4	1	0.00335743	-1.57448	0.421	0.624	0.640485	0.0067036
ENSDARG00000038576	ube2d1b	1	0.567073	-0.29381	0.429	0.306	1	0.339507	-0.292939	0.368	0.208	0.567073	0.563749
ENSDARG00000038900	acadm	1	0.480369	-0.293784	0.4	0.275	1	0.145924	-0.252589	0.474	0.236	0.480369	0.270553
ENSDARG00000039034	marcksl1a	1	0.220283	-0.526502	0.857	0.65	1	0.150215	-0.660833	0.842	0.657	0.220283	0.277865
ENSDARG00000039150	lgmn	1	0.00230596	-1.44926	0.343	0.544	1	0.00157413	-2.38434	0.105	0.461	0.00230596	0.00314577
ENSDARG00000039490	pitpnaa	1	0.732472	-0.451632	0.343	0.256	1	0.235456	-0.540142	0.105	0.208	0.732472	0.415473
ENSDARG00000039730	zgc:112160	1	0.936662	-0.381567	0.171	0.162	1	0.671971	-0.254892	0.105	0.073	0.936662	0.892397
ENSDARG00000040059	gbp	1	0.236746	-0.333824	0.457	0.275	1	0.107602	-0.349803	0.526	0.258	0.236746	0.203626
ENSDARG00000040072	scpep1	1	0.459338	-0.370624	0.886	0.65	1	0.195871	-0.585047	0.842	0.663	0.459338	0.353376
ENSDARG00000040178	havcr1	1	0.00300397	-0.821226	0.571	0.65	1	0.000313506	-1.71596	0.579	0.73	0.00300397	0.000626913
ENSDARG00000040251	ctsk	1	0.00163526	-1.73646	0.429	0.562	1	0.125803	-1.02848	0.368	0.461	0.125803	0.00326784
ENSDARG00000040295	apoeb	1	0.0233753	-1.17535	0.229	0.394	1	0.0317373	-2.73964	0.105	0.32	0.0317373	0.0462043
ENSDARG00000040439	rsl24d1	1	0.000229507	0.3488	1	0.794	1	0.000474435	0.450634	1	0.848	0.000474435	0.000458961
ENSDARG00000040528	lgals3bpb	1	0.0883482	-1.02018	0.457	0.5	1	0.0903365	-1.85028	0.421	0.5	0.0903365	0.168891
ENSDARG00000040534	epcam	1	0.153699	-0.488969	0.171	0.081	1	0.80734	-0.389094	0.105	0.112	0.80734	0.283774
ENSDARG00000040565	ckmb	1	0.113423	-1.14731	0.657	0.544	1	0.289477	-1.00855	0.632	0.534	0.289477	0.213981
ENSDARG00000040764	id1	1	0.21768	-0.394414	0.629	0.369	1	0.800999	-0.906799	0.263	0.236	0.800999	0.387976
ENSDARG00000040971	zgc:92606	1	0.584642	-0.421094	0.343	0.344	1	0.478707	-0.349958	0.421	0.258	0.584642	0.728254
ENSDARG00000041060	lgals9l3	1	0.23838	-0.596222	0.457	0.431	1	0.531635	-0.721786	0.579	0.343	0.531635	0.419936
ENSDARG00000041108	ctsh	1	0.776667	-0.440177	0.8	0.556	1	0.692822	-0.401843	0.737	0.466	0.776667	0.905642
ENSDARG00000041400	ndufa3	1	0.915625	-0.257133	0.4	0.35	1	0.436325	-0.3932	0.421	0.258	0.915625	0.68227
ENSDARG00000041435	uba52	1	0.000333435	0.302967	1	0.875	1	6.51842e-05	0.362421	1	0.904	0.000333435	0.000130364
ENSDARG00000041450	rab11a	1	0.319762	-0.294174	0.343	0.225	1	0.123176	-0.257819	0.421	0.202	0.319762	0.231179
ENSDARG00000041619	rack1	1	6.35285e-05	0.31187	1	0.956	0.0216019	9.79324e-07	0.396405	1	0.978	6.35285e-05	1.95865e-06
ENSDARG00000041623	mt2	1	0.0896403	-1.54407	0.257	0.344	1	0.927137	-0.848587	0.368	0.292	0.927137	0.171245
ENSDARG00000041691	bhlhe41	1	0.245318	-0.502847	0.171	0.25	1	0.718426	-0.396473	0.421	0.287	0.718426	0.430455
ENSDARG00000041925	cryba2b	1	0.484808	-0.366849	0.229	0.156	1	0.0324605	-1.42024	0.579	0.618	0.484808	0.0638673
ENSDARG00000042245	myl13	1	0.286677	-0.389495	0.086	0.156	1	0.701449	-0.313652	0.158	0.112	0.701449	0.491171
ENSDARG00000042660	fam32a	1	0.57389	-0.417565	0.514	0.362	1	0.921737	-0.476703	0.421	0.326	0.921737	0.818431
ENSDARG00000042824	nfe2l2a	1	0.910599	-0.38949	0.686	0.481	1	0.894686	-0.489387	0.579	0.433	0.910599	0.988909
ENSDARG00000042925	mfng	1	0.777051	-0.343669	0.457	0.338	1	0.395427	-0.529153	0.579	0.337	0.777051	0.634492
ENSDARG00000042933	bloc1s6	1	0.8184	-0.4047	0.771	0.55	1	0.273088	-0.614045	0.632	0.551	0.8184	0.471599
ENSDARG00000042993	prss1	1	0.211174	-0.891251	0.429	0.431	1	0.566024	-0.910301	0.526	0.337	0.566024	0.377753
ENSDARG00000043081	ctsz	1	0.0059691	-1.19861	0.686	0.65	1	0.0218377	-1.41378	0.421	0.584	0.0218377	0.0119026
ENSDARG00000043102	lxn	1	0.15719	-0.253288	0.8	0.475	1	0.880369	-0.424103	0.737	0.494	0.880369	0.289671
ENSDARG00000043154	ucp2	1	0.0142679	-1.00901	0.743	0.625	1	0.0169939	-0.987343	0.842	0.713	0.0169939	0.0283322
ENSDARG00000043257	ckbb	1	0.157903	-0.645999	0.829	0.656	1	0.430315	-0.775843	0.789	0.612	0.430315	0.290872
ENSDARG00000043436	si:dkey-5n18.1	1	0.0603842	-0.356695	0.914	0.875	1	0.000889882	-0.977135	0.737	0.854	0.0603842	0.00177897
ENSDARG00000043457	gapdh	1	0.116928	-0.788567	0.371	0.45	1	0.116811	-1.14535	0.421	0.461	0.116928	0.219977
ENSDARG00000043531	jun	1	0.082827	-0.90239	0.171	0.294	1	0.37747	-0.309109	0.105	0.191	0.37747	0.158794
ENSDARG00000043701	gpd1a	1	0.00473355	-0.893242	0.171	0.394	1	0.0535563	-0.877138	0.158	0.337	0.0535563	0.0094447
ENSDARG00000044073	fuca2	1	0.325976	-0.53237	0.686	0.538	1	0.553209	-0.660551	0.684	0.511	0.553209	0.545692
ENSDARG00000044092	atp5if1b	1	0.688862	-0.384366	0.829	0.612	1	0.290132	-0.414379	0.842	0.472	0.688862	0.496088
ENSDARG00000044254	anxa3b	1	0.0703843	-0.570308	0.4	0.506	1	0.0526875	-0.810581	0.263	0.449	0.0703843	0.102599
ENSDARG00000044345	cyfip1	1	0.647671	-0.430373	0.286	0.275	1	0.410775	-0.381521	0.474	0.275	0.647671	0.652814
ENSDARG00000044684	rbp4l	1	0.523769	-0.323053	0.229	0.169	1	0.0627905	-0.381272	0.474	0.213	0.523769	0.121638
ENSDARG00000044902	atp2b2	1	0.307115	-0.435796	0.229	0.281	1	0.894229	-0.422749	0.421	0.309	0.894229	0.51991
ENSDARG00000045297	phb2a	1	0.378507	-0.302994	0.486	0.306	1	0.119206	-0.321748	0.579	0.281	0.378507	0.224201
ENSDARG00000045352	cst14a.2	1	0.946013	-0.279483	0.857	0.594	1	0.621795	-0.308467	0.895	0.579	0.946013	0.856961
ENSDARG00000045402	commd3	1	0.806567	-0.340369	0.343	0.281	1	0.97837	-0.39208	0.316	0.264	0.97837	0.962584
ENSDARG00000045543	atp6v1f	1	0.660004	-0.259213	0.314	0.325	1	0.30541	-0.433243	0.158	0.242	0.660004	0.517545
ENSDARG00000052074	si:ch211-122f10.4	1	0.814544	-0.454172	0.343	0.281	1	0.289415	-0.431352	0.158	0.253	0.814544	0.495068
ENSDARG00000052082	gabarapb	1	0.104548	-0.464506	0.886	0.706	1	0.060406	-0.610217	0.842	0.713	0.104548	0.117163
ENSDARG00000052522	snx11	1	0.374862	-0.303661	0.114	0.162	1	0.0979407	-0.529926	0	0.129	0.374862	0.186289
ENSDARG00000053542	kctd12.2	1	0.927356	-0.512579	0.486	0.388	1	0.815996	-0.438538	0.421	0.376	0.927356	0.966143
ENSDARG00000053684	aldob	1	0.00714716	-1.19225	0.429	0.562	1	0.0275733	-1.40715	0.632	0.624	0.0275733	0.0142432
ENSDARG00000053858	crip1	1	6.81259e-05	0.439428	0.971	0.55	1	0.0080638	0.34336	1	0.534	0.0080638	0.000136247
ENSDARG00000053862	crygmx	1	0.495596	-0.678599	0.257	0.181	1	0.022705	-1.38805	0.632	0.646	0.495596	0.0448946
ENSDARG00000053875	cryba1b	1	0.622593	-0.535738	0.143	0.169	1	0.0640606	-1.20971	0.526	0.573	0.622593	0.124017
ENSDARG00000053973	fetub	1	0.975135	-0.45368	0.171	0.156	1	0.329425	-0.802032	0.158	0.225	0.975135	0.550329
ENSDARG00000054172	pgrmc1	1	0.0841796	-0.321341	0.057	0.162	1	0.804664	-0.299645	0.211	0.163	0.804664	0.161273
ENSDARG00000054302	ehd4	1	0.283513	-0.360291	0.486	0.281	1	0.152356	-0.558987	0.105	0.236	0.283513	0.2815
ENSDARG00000054447	slc29a1b	1	0.126544	-0.440529	0.171	0.269	1	0.427031	-0.445039	0.105	0.169	0.427031	0.237075
ENSDARG00000054578	arl6ip1	1	0.157194	-0.472876	0.914	0.688	1	0.519481	-0.374825	0.947	0.669	0.519481	0.289678
ENSDARG00000054609	slco2b1	1	0.483125	-0.274806	0.086	0.119	1	0.922411	-0.30326	0.105	0.09	0.922411	0.73284
ENSDARG00000054818	rpl32	1	0.000225508	0.291954	1	0.944	1	0.0002628	0.366144	1	0.933	0.0002628	0.000450964
ENSDARG00000054842	hsd17b14	1	0.112141	-0.729115	0.171	0.269	1	0.306834	-0.649553	0.158	0.236	0.306834	0.211707
ENSDARG00000055120	ctsba	1	0.000102838	-0.930958	1	0.85	1	0.000163706	-1.44573	0.947	0.865	0.000163706	0.000205666
ENSDARG00000055186	ccr9a	1	0.67259	-0.594484	0.486	0.356	1	0.217688	-0.586229	0.421	0.23	0.67259	0.387989
ENSDARG00000055192	zgc:136930	1	0.559655	-0.789027	0.457	0.306	1	0.414017	-1.156	0.368	0.365	0.559655	0.656623
ENSDARG00000055216	tuba1c	1	0.873332	-0.786639	0.286	0.25	1	0.916872	-0.881196	0.368	0.27	0.916872	0.983955
ENSDARG00000055226	slc7a7	1	0.0466835	-0.75243	0.429	0.481	1	0.244972	-0.781512	0.368	0.399	0.244972	0.0911876
ENSDARG00000055290	mpeg1.1	1	0.993124	-0.430176	0.743	0.531	1	0.413758	-0.693032	0.526	0.489	0.993124	0.65632
ENSDARG00000055455	gpm6aa	1	0.316413	-1.18048	0.2	0.244	1	0.34532	-0.999422	0.105	0.174	0.34532	0.532709
ENSDARG00000055504	si:ch211-212k18.7	1	0.0682563	-0.735693	0.829	0.65	1	0.406354	-0.770687	0.895	0.612	0.406354	0.131854
ENSDARG00000055514	icn2	1	0.401904	-0.344384	0.171	0.106	1	0.0950839	-0.424028	0.316	0.135	0.401904	0.181127
ENSDARG00000055618	acta1b	1	0.931885	-0.573739	0.171	0.144	1	0.743457	-0.519763	0.211	0.152	0.931885	0.934186
ENSDARG00000056248	si:dkey-183i3.5	1	0.0580696	-0.75241	0.114	0.25	1	0.179282	-1.03598	0.211	0.309	0.179282	0.112767
ENSDARG00000056259	tmem131	1	0.49135	-0.257889	0.286	0.206	1	0.596829	-0.297831	0.105	0.135	0.596829	0.741276
ENSDARG00000056378	ifi30	1	0.871996	-0.413939	0.4	0.356	1	0.577831	-0.549431	0.526	0.331	0.871996	0.821773
ENSDARG00000056379	si:ch73-86n18.1	1	0.0454131	-0.438437	0.029	0.156	1	0.230048	-0.561243	0.053	0.146	0.230048	0.0887639
ENSDARG00000056481	vat1	1	0.0360147	-0.691391	0.143	0.294	1	0.419649	-0.340274	0.105	0.174	0.419649	0.0707324
ENSDARG00000056531	nutf2	1	0.00419081	0.276535	0.371	0.169	1	0.0622639	-0.255745	0.421	0.18	0.0622639	0.00836405
ENSDARG00000056725	hmgb3a	1	0.267426	-0.74186	0.2	0.262	1	0.074154	-1.18018	0.105	0.27	0.267426	0.142809
ENSDARG00000056744	ela2	1	0.657424	-0.28683	0.2	0.156	1	0.208235	-0.777455	0.053	0.152	0.657424	0.373108
ENSDARG00000056765	ela2l	1	0.576341	-0.520857	0.286	0.2	1	0.0342188	-0.418963	0.474	0.191	0.576341	0.0672667
ENSDARG00000056985	tpte	1	0.0238064	-0.574577	0.086	0.244	1	0.349565	-0.362211	0.105	0.18	0.349565	0.0470461
ENSDARG00000057460	crygm2d13	1	0.837077	-0.348729	0.114	0.094	1	0.226354	-1.15425	0.368	0.388	0.837077	0.401471
ENSDARG00000057698	ctsd	1	0.00057579	-1.25093	0.886	0.762	1	0.0137703	-1.46251	0.789	0.73	0.0137703	0.00115125
ENSDARG00000057949	slc43a3b	1	0.212936	-0.742579	0.057	0.131	1	0.611891	-1.03345	0.105	0.135	0.611891	0.380531
ENSDARG00000058005	hgd	1	0.635401	-0.349449	0.086	0.106	1	0.454471	-0.509679	0.053	0.101	0.635401	0.702398
ENSDARG00000058117	snap25b	1	0.325514	-0.551647	0.057	0.106	1	0.857672	-0.564887	0.158	0.124	0.857672	0.545069
ENSDARG00000058371	krt5	1	0.0114248	-1.24985	0.571	0.619	1	0.0213314	-1.34793	0.632	0.652	0.0213314	0.0227191
ENSDARG00000058413	rnaset2l	1	0.710172	-0.600342	0.514	0.412	1	0.584012	-0.532151	0.474	0.421	0.710172	0.826954
ENSDARG00000059049	zgc:174904	1	0.838964	-0.644196	0.314	0.25	1	0.190694	-0.688802	0.053	0.157	0.838964	0.345024
ENSDARG00000059057	atpv0e2	1	0.231865	-0.497746	0.086	0.156	1	0.88688	-0.461726	0.105	0.107	0.88688	0.409968
ENSDARG00000059294	marco	1	0.39171	-0.746915	0.543	0.481	1	0.0407345	-1.28713	0.368	0.489	0.39171	0.0798097
ENSDARG00000059354	glmp	1	0.877839	-0.291227	0.371	0.294	1	0.69003	-0.474457	0.263	0.247	0.877839	0.903919
ENSDARG00000059391	gyg1b	1	0.714774	-0.344947	0.114	0.088	1	0.118268	-0.272684	0.211	0.084	0.714774	0.222549
ENSDARG00000059906	sdc4	1	0.123235	-0.704119	0.514	0.531	1	0.211869	-0.855903	0.316	0.393	0.211869	0.231283
ENSDARG00000060319	scn4bb	1	0.255618	-0.34601	0.057	0.119	1	0.13683	-0.796988	0	0.107	0.255618	0.254938
ENSDARG00000060350	apoda.2	1	0.30884	-0.275544	0.257	0.156	1	0.0924309	-0.34007	0.316	0.135	0.30884	0.176318
ENSDARG00000061120	slc43a2b	1	0.168021	-0.671188	0.257	0.331	1	0.0436049	-0.692865	0.053	0.247	0.168021	0.0853084
ENSDARG00000061375	sgpl1	1	0.940739	-0.267685	0.143	0.138	1	0.687245	-0.319254	0.105	0.129	0.940739	0.902184
ENSDARG00000063095	ctsf	1	0.010379	-0.636563	0.086	0.275	1	0.912066	-0.412861	0.316	0.27	0.912066	0.0206503
ENSDARG00000063905	mt-co1	1	0.645212	-0.451183	0.857	0.762	1	0.843023	-0.421926	0.947	0.753	0.843023	0.874125
ENSDARG00000063908	mt-co2	1	0.432069	-0.491111	0.914	0.9	1	0.354964	-0.516137	1	0.949	0.432069	0.583929
ENSDARG00000063912	mt-co3	1	0.214819	-0.495621	0.857	0.919	1	0.486084	-0.465606	1	0.91	0.486084	0.38349
ENSDARG00000063914	mt-nd3	1	0.911245	-0.433239	0.543	0.488	1	0.618253	-0.543971	0.737	0.461	0.911245	0.854269
ENSDARG00000063917	mt-nd4	1	0.549489	-0.354337	0.8	0.581	1	0.911773	-0.402588	0.895	0.601	0.911773	0.79704
ENSDARG00000063924	mt-cyb	1	0.526773	-0.432253	0.857	0.831	1	0.337861	-0.602298	0.947	0.837	0.526773	0.561572
ENSDARG00000067797	spi1a	1	0.836991	-0.384268	0.886	0.562	1	0.691651	-0.392527	0.895	0.562	0.836991	0.904921
ENSDARG00000067916	lyn	1	0.21702	-0.518166	0.2	0.269	1	0.190694	-0.401402	0.053	0.157	0.21702	0.345024
ENSDARG00000067990	myhz1.1	1	0.0586034	-0.919213	0.8	0.7	1	0.0686322	-1.02319	0.632	0.635	0.0686322	0.113773
ENSDARG00000067995	myhz1.2	1	0.551492	-0.534391	0.2	0.219	1	0.924942	-0.563155	0.263	0.23	0.924942	0.798841
ENSDARG00000068404	tbcb	1	0.782763	-0.320648	0.257	0.212	1	0.458085	-0.434402	0.211	0.242	0.782763	0.706329
ENSDARG00000068457	tnnt3b	1	0.000101044	-1.34348	0.771	0.788	1	0.0203725	-1.12383	0.684	0.702	0.0203725	0.000202078
ENSDARG00000068507	crybb1	1	0.992593	-0.546368	0.229	0.206	1	0.263037	-1.0015	0.895	0.685	0.992593	0.456885
ENSDARG00000068680	ctrl	1	0.805488	-0.38214	0.114	0.125	1	0.385339	-0.336386	0.158	0.084	0.805488	0.622192
ENSDARG00000068939	xaf1	1	0.795156	-0.511503	0.457	0.362	1	0.220036	-0.647944	0.158	0.264	0.795156	0.391657
ENSDARG00000068995	h2afx1	1	0.641283	-0.537803	0.714	0.581	1	0.910378	-0.708153	0.842	0.539	0.910378	0.871322
ENSDARG00000069360	ppp3r1b	1	0.884039	-0.356174	0.2	0.194	1	0.974972	-0.252029	0.158	0.14	0.974972	0.986553
ENSDARG00000069376	tnfsf12	1	0.798348	-0.410186	0.429	0.306	1	0.7741	-0.843739	0.421	0.337	0.798348	0.948969
ENSDARG00000069461	rnaseka	1	0.0641077	-0.676573	0.629	0.575	1	0.471052	-0.800555	0.737	0.534	0.471052	0.124106
ENSDARG00000069801	crygm2d12	1	0.607259	-0.81128	0.171	0.181	1	0.010626	-1.34549	0.421	0.596	0.607259	0.021139
ENSDARG00000070038	rbp2a	1	0.0604153	-0.755421	0.257	0.394	1	0.0498736	-1.33789	0.158	0.331	0.0604153	0.0972599
ENSDARG00000070426	chac1	1	0.0973037	-0.88065	0.486	0.494	1	0.978361	-0.495764	0.737	0.478	0.978361	0.185139
ENSDARG00000070542	mafbb	1	0.651015	-0.534623	0.8	0.544	1	0.630305	-0.650868	0.632	0.478	0.651015	0.863325
ENSDARG00000070835	tnnc2	1	0.312436	-0.986675	0.4	0.4	1	0.951492	-0.684878	0.474	0.365	0.951492	0.527255
ENSDARG00000070844	gamt	1	0.974915	-0.412399	0.314	0.269	1	0.732476	-0.521301	0.421	0.303	0.974915	0.928431
ENSDARG00000071626	ptgdsb.2	1	0.325627	-0.278433	0.2	0.125	1	0.148736	-0.732537	0	0.101	0.325627	0.275349
ENSDARG00000071658	ywhag2	1	0.427223	-0.587721	0.086	0.125	1	0.215894	-0.763232	0.053	0.152	0.427223	0.385178
ENSDARG00000071667	si:dkey-222f2.7	1	0.955581	-0.313163	0.229	0.206	1	0.653997	-0.344739	0.211	0.236	0.955581	0.880282
ENSDARG00000073742	prss59.2	1	0.0471387	-0.931466	0.371	0.481	1	0.441689	-0.936212	0.368	0.354	0.441689	0.0920553
ENSDARG00000073786	cmbl	1	0.458799	-0.295142	0.086	0.125	1	0.325566	-0.303586	0.053	0.124	0.458799	0.545139
ENSDARG00000074635	abca1a	1	0.603973	-0.338114	0.314	0.238	1	0.738412	-0.3933	0.211	0.213	0.738412	0.843163
ENSDARG00000074656	ctss2.1	1	0.485015	-0.718038	0.743	0.469	1	0.729685	-0.905293	0.737	0.517	0.729685	0.734791
ENSDARG00000074782	adgrg3	1	0.45672	-0.429887	0.286	0.319	1	0.387279	-0.739948	0.211	0.253	0.45672	0.624573
ENSDARG00000075014	sqstm1	1	0.230705	-0.581949	0.229	0.281	1	0.192171	-0.534337	0.105	0.213	0.230705	0.347412
ENSDARG00000075831	slc7a8a	1	0.630013	-0.474244	0.343	0.319	1	0.970984	-0.394939	0.368	0.298	0.970984	0.86311
ENSDARG00000076221	fthl28	1	0.380557	-1.97057	0.114	0.162	1	0.371241	-1.86833	0.053	0.118	0.380557	0.604662
ENSDARG00000076283	snrpd3l	1	8.79572e-05	0.286296	0.486	0.162	1	0.000150068	0.290588	0.526	0.146	0.000150068	0.000175907
ENSDARG00000076573	si:dkey-88j15.3	1	0.157825	-0.375461	0.029	0.106	1	0.806287	-0.262129	0.158	0.124	0.806287	0.290742
ENSDARG00000077069	srgn	1	0.968228	-0.387136	0.314	0.269	1	0.287364	-0.520076	0.474	0.253	0.968228	0.49215
ENSDARG00000077473	mych	1	0.189525	-0.44783	0.114	0.2	1	0.255083	-0.313748	0.421	0.225	0.255083	0.34313
ENSDARG00000077664	zgc:110239	1	0.0231997	-0.798927	0.714	0.644	1	0.6311	-0.634517	0.632	0.522	0.6311	0.0458611
ENSDARG00000078069	rrm2	1	0.00272847	0.25391	0.143	0.025	1	0.00256089	0.435705	0.158	0.022	0.00272847	0.00511523
ENSDARG00000079274	prss59.1	1	0.916162	-0.824909	0.257	0.225	1	0.729059	-0.42088	0.263	0.197	0.916162	0.926591
ENSDARG00000079387	si:ch211-102c2.4	1	0.695613	-0.351527	0.686	0.544	1	0.211043	-0.977766	0.632	0.539	0.695613	0.377546
ENSDARG00000079497	tcima	1	0.269825	-0.675912	0.743	0.556	1	0.410872	-0.602158	1	0.663	0.410872	0.466844
ENSDARG00000079687	rnf10	1	0.841802	-0.266776	0.314	0.288	1	0.862554	-0.45065	0.368	0.303	0.862554	0.974973
ENSDARG00000086332	bri3	1	0.0608092	-0.727943	0.429	0.462	1	0.695622	-0.500637	0.421	0.275	0.695622	0.117921
ENSDARG00000086337	si:dkey-102g19.3	1	0.000113047	0.448202	0.571	0.225	1	0.477168	-0.384136	0.368	0.219	0.477168	0.000226082
ENSDARG00000086658	crygm2d21	1	0.729569	-0.381748	0.114	0.088	1	0.960178	-0.924554	0.368	0.287	0.960178	0.926867
ENSDARG00000086842	dap1b	1	0.226808	-0.632052	0.371	0.4	1	0.25539	-0.863387	0.526	0.461	0.25539	0.402175
ENSDARG00000086881	ier2b	1	0.591424	-0.543132	0.4	0.362	1	0.212052	-0.397242	0.579	0.303	0.591424	0.379139
ENSDARG00000087303	cebpd	1	0.0320284	-0.855345	0.086	0.231	1	0.0958611	-0.794411	0.105	0.253	0.0958611	0.0630309
ENSDARG00000087324	crygm2d1	1	0.613041	-0.903345	0.171	0.188	1	0.247474	-1.06043	0.842	0.624	0.613041	0.433705
ENSDARG00000087765	crygm2d10	1	0.563541	-0.665134	0.229	0.162	1	0.187473	-1.23715	0.684	0.567	0.563541	0.3398
ENSDARG00000088745	MFAP4 (1 of many)	1	0.330993	-0.434093	0.829	0.688	1	0.0356589	-0.914785	0.526	0.646	0.330993	0.0700463
ENSDARG00000089302	hnrnpa0a	1	0.193921	-0.334521	0.343	0.206	1	0.0725394	-0.370054	0.474	0.208	0.193921	0.139817
ENSDARG00000090268	krtt1c19e	1	0.179098	-0.833532	0.371	0.4	1	0.281937	-0.897928	0.526	0.494	0.281937	0.32612
ENSDARG00000090396	si:cabz01074946.1	1	0.200461	-0.742916	0.257	0.319	1	0.660315	-0.584065	0.263	0.264	0.660315	0.360737
ENSDARG00000090401	CABZ01020840.1	1	0.0539441	-0.632775	0.057	0.181	1	0.723391	-0.377478	0.105	0.124	0.723391	0.104978
ENSDARG00000090428	ctrb1	1	0.603664	-0.865929	0.429	0.375	1	0.441371	-1.04979	0.421	0.388	0.603664	0.687933
ENSDARG00000090454	gnb1a	1	0.29039	-0.286687	0.771	0.475	1	0.721046	-0.477053	0.684	0.438	0.721046	0.496454
ENSDARG00000090873	ccl34a.4	1	0.254205	-0.378484	0.229	0.138	1	0.590983	-0.365182	0.263	0.18	0.590983	0.44379
ENSDARG00000090890	cmklr1	1	0.511546	-0.32523	0.257	0.269	1	0.535602	-0.426094	0.263	0.169	0.535602	0.761412
ENSDARG00000090912	npc2	1	6.83397e-05	-1.06696	0.943	0.788	1	0.0418667	-0.672432	0.947	0.758	0.0418667	0.000136675
ENSDARG00000091111	si:ch211-15b10.6	1	0.738071	-0.260046	0.4	0.306	1	0.747069	-0.553644	0.316	0.287	0.747069	0.931393
ENSDARG00000091692	havcr2	1	0.898413	-0.376404	0.257	0.225	1	0.727289	-0.541455	0.211	0.213	0.898413	0.925629
ENSDARG00000091996	tcnbb	1	0.82705	-0.685071	0.114	0.094	1	0.935873	-0.60859	0.105	0.09	0.935873	0.970088
ENSDARG00000092170	apoc1	1	0.00129436	-1.81026	0.114	0.394	1	0.103522	-3.80838	0.421	0.449	0.103522	0.00258704
ENSDARG00000092947	cyt1	1	0.0951822	-1.20393	0.657	0.6	1	0.0023967	-1.16527	0.632	0.77	0.0951822	0.00478765
ENSDARG00000093303	ifitm1	1	0.557312	-0.483715	0.086	0.112	1	0.215674	-0.415951	0.158	0.067	0.557312	0.384833
ENSDARG00000093549	selenop	1	0.000124724	-1.48362	0.4	0.606	0.882193	3.99942e-05	-1.93471	0.211	0.64	0.000124724	7.99869e-05
ENSDARG00000093608	ccl34b.1	1	6.8132e-05	-1.08197	0.457	0.731	0.131014	5.9395e-06	-3.56538	0.421	0.787	6.8132e-05	1.1879e-05
ENSDARG00000093844	zgc:136461	1	0.888326	-0.499053	0.143	0.138	1	0.449501	-0.467698	0.158	0.09	0.888326	0.696951
ENSDARG00000094041	krt17	1	0.331332	-0.923923	0.114	0.169	1	0.00729175	-0.278688	0.474	0.163	0.331332	0.0145303
ENSDARG00000094210	fthl31	1	0.31296	-0.261559	0.257	0.169	1	0.514048	-0.468903	0.105	0.152	0.514048	0.527975
ENSDARG00000095090	tspan37	1	0.868975	-0.343265	0.457	0.344	1	0.151834	-0.257678	0.474	0.242	0.868975	0.280615
ENSDARG00000095451	si:ch211-196l7.4	1	0.508316	-0.338122	0.543	0.362	1	0.603282	-0.486867	0.737	0.427	0.603282	0.758247
ENSDARG00000095695	ms4a17a.10	1	0.00285807	0.292359	0.657	0.35	1	0.491471	-0.516021	0.632	0.376	0.491471	0.00570797
ENSDARG00000095908	sat1a.2	1	0.370758	-0.619285	0.857	0.575	1	0.540113	-0.725964	0.842	0.545	0.540113	0.604054
ENSDARG00000096257	si:ch73-367p23.2	1	0.75465	-0.482076	0.143	0.15	1	0.81426	-0.550915	0.211	0.202	0.81426	0.939803
ENSDARG00000096979	NPC2 (1 of many)	1	0.0370518	-1.18825	0.2	0.331	1	0.391967	-0.818075	0.316	0.348	0.391967	0.0727308
ENSDARG00000097057	fxyd6l	1	0.461117	-0.529188	0.486	0.431	1	0.384894	-0.664299	0.421	0.404	0.461117	0.621644
ENSDARG00000097718	stard10	1	0.0762649	-0.569706	0.114	0.238	1	0.0786722	-0.601765	0.053	0.23	0.0786722	0.146713
ENSDARG00000098012	itgae.1	1	0.715603	-0.314394	0.486	0.362	1	0.851372	-0.550626	0.421	0.371	0.851372	0.919119
ENSDARG00000098075	sh3bgrl3	1	0.000140575	0.271995	0.714	0.306	1	5.45952e-05	0.46043	0.842	0.298	0.000140575	0.000109187
ENSDARG00000098108	dusp2	1	0.238822	-0.425474	0.086	0.162	1	0.819354	-0.345689	0.105	0.112	0.819354	0.420607
ENSDARG00000098114	ctsa	1	0.797013	-0.488673	0.771	0.519	1	0.94156	-0.363209	0.737	0.528	0.94156	0.958796
ENSDARG00000098293	si:dkey-27i16.2	1	0.400491	-0.454255	0.686	0.581	1	0.498079	-0.889637	0.684	0.545	0.498079	0.640589
ENSDARG00000098774	si:zfos-741a10.3	1	0.0808892	-0.426962	0.171	0.306	1	0.232629	-0.711262	0.211	0.287	0.232629	0.155235
ENSDARG00000099014	fxyd1	1	0.852296	-0.551885	0.457	0.375	1	0.836616	-0.36052	0.474	0.337	0.852296	0.973306
ENSDARG00000099175	hmgb1a	1	0.749791	-0.483836	0.629	0.45	1	0.833524	-0.56911	0.579	0.444	0.833524	0.937395
ENSDARG00000099306	zgc:175088	1	0.262907	-0.265744	0.4	0.238	1	1	-0.283195	0.316	0.258	1	0.456694
ENSDARG00000099312	jpt1b	1	0.878021	-0.324435	0.114	0.119	1	0.623009	-0.338341	0.158	0.107	0.878021	0.857878
ENSDARG00000099313	naga	1	0.38894	-0.692394	0.629	0.506	1	0.302694	-0.856114	0.579	0.489	0.38894	0.513764
ENSDARG00000099420	nme2b.2	1	0.0600953	-0.95533	0.371	0.444	1	0.490249	-0.948583	0.316	0.309	0.490249	0.116579
ENSDARG00000099465	rnf213a	1	0.61494	-0.439474	0.286	0.288	1	0.0693579	-0.361164	0.579	0.258	0.61494	0.133905
ENSDARG00000099645	zgc:153184	1	0.3854	-0.458725	0.171	0.219	1	0.286996	-0.468294	0.105	0.191	0.3854	0.491625
ENSDARG00000099776	glula	1	5.28723e-05	-1.28674	0.286	0.619	1	0.000198465	-2.42822	0.474	0.702	0.000198465	0.000105742
ENSDARG00000100383	il10ra	1	0.373044	-0.347625	0.2	0.244	1	0.824257	-0.32838	0.263	0.191	0.824257	0.606926
ENSDARG00000100582	si:ch211-195b11.3	1	0.226326	-1.01096	0.114	0.181	1	0.647617	-0.786837	0.211	0.146	0.647617	0.401428
ENSDARG00000101030	si:ch73-158p21.3	1	0.0511021	-0.498203	0.171	0.319	1	0.308112	-0.586141	0.158	0.242	0.308112	0.0995928
ENSDARG00000101199	rbp4	1	0.0355899	-1.32742	0.257	0.381	1	0.40433	-1.07308	0.526	0.455	0.40433	0.0699131
ENSDARG00000101324	apoa1b	1	0.0456969	-1.07861	0.829	0.656	1	0.0362207	-1.08663	0.947	0.758	0.0456969	0.0711295
ENSDARG00000101334	ctsc	1	0.313303	-0.852099	0.829	0.594	1	0.165197	-1.22996	0.737	0.59	0.313303	0.303104
ENSDARG00000101849	adipor2	1	0.876027	-0.539704	0.457	0.356	1	0.955142	-0.457935	0.421	0.309	0.955142	0.984631
ENSDARG00000102051	mtbl	1	0.11527	-0.265622	0.057	0.156	1	0.159735	-0.567745	0.053	0.169	0.159735	0.217254
ENSDARG00000102249	pepd	1	0.171097	-0.724382	0.771	0.575	1	0.037312	-0.887989	0.526	0.596	0.171097	0.0732319
ENSDARG00000102367	ndfip1l	1	0.0572603	-0.436298	0.143	0.294	1	0.505415	-0.39215	0.211	0.247	0.505415	0.111242
ENSDARG00000102415	scinla	1	0.751706	-0.354536	0.2	0.162	1	0.903149	-0.292534	0.211	0.197	0.903149	0.93835
ENSDARG00000102482	zgc:165573	1	0.799411	-0.465701	0.343	0.312	1	0.674079	-0.552605	0.368	0.247	0.799411	0.893775
ENSDARG00000102558	pde6ha	1	0.285155	-0.84068	0.2	0.25	1	0.834592	-0.808182	0.211	0.208	0.834592	0.488997
ENSDARG00000102572	si:ch211-260e23.9	1	0.918185	-0.404716	0.314	0.269	1	0.362302	-0.475728	0.211	0.275	0.918185	0.593341
ENSDARG00000102599	si:ch1073-392o20.2	1	0.266535	-0.251997	0.514	0.344	1	0.708712	-0.408434	0.474	0.326	0.708712	0.462029
ENSDARG00000102632	ubc	1	0.0109459	-0.392107	1	0.831	1	0.036217	-0.538639	1	0.809	0.036217	0.021772
ENSDARG00000102776	cxcl19	1	0.286232	-1.62438	0.171	0.231	1	0.210766	-1.78666	0.053	0.152	0.286232	0.37711
ENSDARG00000103271	pla2g15	1	0.600949	-0.478367	0.257	0.25	1	0.549346	-0.421946	0.211	0.23	0.600949	0.796911
ENSDARG00000103498	epd	1	0.85558	-0.488503	0.171	0.162	1	0.922411	-0.358665	0.105	0.09	0.922411	0.979143
ENSDARG00000103543	gngt2b	1	0.260554	-0.459377	0.086	0.156	1	0.791913	-0.752755	0.158	0.157	0.791913	0.45322
ENSDARG00000103658	hivep1	1	0.210305	-0.449741	0.086	0.162	1	0.898881	-0.332949	0.158	0.146	0.898881	0.376382
ENSDARG00000103718	chmp5b	1	0.0520856	-0.669326	0.286	0.4	1	0.952349	-0.379633	0.368	0.298	0.952349	0.101458
ENSDARG00000103720	zgc:162730	1	0.558452	-0.344172	0.914	0.65	1	0.598581	-0.33569	0.895	0.669	0.598581	0.805035
ENSDARG00000103735	elovl1b	1	0.397802	-0.458067	0.457	0.412	1	0.370795	-0.350899	0.632	0.365	0.397802	0.6041
ENSDARG00000104043	gng10	1	0.876164	-0.428062	0.657	0.494	1	0.965179	-0.391711	0.579	0.455	0.965179	0.984665
ENSDARG00000104458	rnasekb	1	0.344488	-0.615174	0.114	0.162	1	0.915689	-0.403317	0.105	0.09	0.915689	0.570304
ENSDARG00000104945	sncb	1	0.60439	-0.589716	0.086	0.106	1	0.849569	-0.632747	0.105	0.112	0.849569	0.843493
ENSDARG00000105068	si:ch1073-443f11.2	1	0.510412	-0.319355	0.343	0.225	1	0.840071	-0.398345	0.211	0.202	0.840071	0.760304
ENSDARG00000105223	pmp22a	1	0.644747	-0.62378	0.114	0.131	1	0.774212	-0.342266	0.158	0.118	0.774212	0.873795
ENSDARG00000105287	mpp1	1	0.133792	-0.609127	0.4	0.438	1	0.0715452	-0.857262	0.263	0.404	0.133792	0.137972
ENSDARG00000105462	si:dkey-82k12.13	1	0.151862	-0.38039	0.114	0.206	1	0.174565	-0.461305	0.053	0.163	0.174565	0.280661
ENSDARG00000109861	BX545855.1	1	0.657859	-0.63808	0.2	0.206	1	0.149904	-1.08563	0.737	0.612	0.657859	0.277337
ENSDARG00000110178	CABZ01066694.1	1	0.182971	-0.258439	0.486	0.288	1	0.235476	-0.311199	0.526	0.298	0.235476	0.332463
ENSDARG00000116164	crygm2d8	1	0.33128	-0.68555	0.114	0.175	1	0.169769	-1.02321	0.263	0.365	0.33128	0.310717
ENSDARG00000116524	zgc:103700	1	0.00461317	0.372	0.514	0.231	1	0.00280922	0.667234	0.579	0.225	0.00461317	0.00561056

## Sheet: cluster3
gene	gene_NAME	cv_p_val_adj	cv_p_val	cv_avg_logFC	cv_pct.1	cv_pct.2	gf_p_val_adj	gf_p_val	gf_avg_logFC	gf_pct.1	gf_pct.2	max_pval	minimump_p_val
ENSDARG00000002768	pvalb2	3.28139e-05	1.48762e-09	1.08465	1	1	2.01019e-06	9.11322e-11	0.908172	1	1	1.48762e-09	1.82264e-10
ENSDARG00000099197	actc1b	4.36057e-05	1.97686e-09	1.16474	1	1	7.99291e-08	3.62359e-12	1.04659	1	0.994	1.97686e-09	7.24718e-12
ENSDARG00000037789	pvalb1	4.36063e-05	1.97689e-09	1.22037	1	1	3.73881e-08	1.69499e-12	0.978322	1	0.988	1.97689e-09	3.38998e-12
ENSDARG00000053254	mylpfa	0.000454947	2.0625e-08	1.00369	1	0.96	0.00055091	2.49755e-08	0.980829	0.903	0.97	2.49755e-08	4.125e-08
ENSDARG00000017441	mylz3	0.00282577	1.28106e-07	1.20442	0.95	0.823	1	0.00145421	0.822033	0.774	0.88	0.00145421	2.56213e-07
ENSDARG00000033683	tpma	0.0312768	1.41793e-06	1.23829	0.9	0.857	0.00273623	1.24047e-07	0.977267	0.935	0.843	1.41793e-06	2.48094e-07
ENSDARG00000035327	ckma	0.0426118	1.93181e-06	1.09955	0.9	0.771	1	0.0173161	0.977773	0.613	0.687	0.0173161	3.86361e-06
ENSDARG00000029069	tnni2a.4	0.0536313	2.43138e-06	1.1835	0.9	0.806	1	0.000634009	0.904672	0.774	0.813	0.000634009	4.86275e-06
ENSDARG00000068457	tnnt3b	0.193715	8.7821e-06	0.978978	0.9	0.771	1	0.00758483	0.843147	0.645	0.711	0.00758483	1.75641e-05
ENSDARG00000017445	eif3i	0.238529	1.08137e-05	-1.11401	0.05	0.657	1	0.0168233	-0.266274	0.258	0.645	0.0168233	2.16274e-05
ENSDARG00000010113	ndufb8	0.252475	1.14459e-05	-0.547869	0.05	0.663	1	0.00217731	-0.261399	0.161	0.56	0.00217731	2.28918e-05
ENSDARG00000008363	mcl1b	0.369119	1.6734e-05	-1.40095	0	0.549	1	0.00120001	-0.385885	0.161	0.578	0.00120001	3.34677e-05
ENSDARG00000059294	marco	0.369119	1.6734e-05	-1.7929	0	0.549	1	0.00115769	-0.778588	0.161	0.536	0.00115769	3.34677e-05
ENSDARG00000002369	UBB	0.407883	1.84914e-05	-1.48487	0.05	0.617	0.745433	3.37942e-05	-1.05137	0.065	0.512	3.37942e-05	3.69824e-05
ENSDARG00000088439	gm2a	0.425226	1.92776e-05	-1.27839	0.05	0.634	1	0.00375837	-0.363118	0.226	0.627	0.00375837	3.85549e-05
ENSDARG00000098114	ctsa	0.650986	2.95125e-05	-1.01299	0.05	0.623	1	0.00163363	-0.426934	0.194	0.614	0.00163363	5.90241e-05
ENSDARG00000001788	atp5po	0.689507	3.12588e-05	-0.963072	0.05	0.623	1	0.178167	0.297573	0.29	0.584	0.178167	6.25166e-05
ENSDARG00000094112	slc22a21	0.832857	3.77576e-05	-1.17535	0.05	0.611	1	0.00195587	-0.579869	0.226	0.645	0.00195587	7.55137e-05
ENSDARG00000095908	sat1a.2	0.976623	4.42752e-05	-0.803429	0.1	0.686	1	0.228539	0.312979	0.323	0.62	0.228539	8.85485e-05
ENSDARG00000000069	dap	1	0.185203	0.382125	0.1	0.263	1	0.135395	0.260089	0.065	0.187	0.185203	0.252458
ENSDARG00000000241	slc40a1	1	0.0360088	-0.717082	0.1	0.354	1	0.0207589	-0.600124	0.097	0.325	0.0360088	0.0410868
ENSDARG00000000563	ttn.1	1	0.899173	0.615015	0.15	0.189	1	0.591017	0.627718	0.161	0.145	0.899173	0.832733
ENSDARG00000000906	skap2	1	0.000652533	-0.761501	0	0.4	1	0.102639	0.272269	0.161	0.373	0.102639	0.00130464
ENSDARG00000001889	tuba1a	1	0.812954	0.368733	0.15	0.143	1	0.299743	0.644544	0.161	0.108	0.812954	0.50964
ENSDARG00000001950	ak1	1	0.203861	0.801349	0.5	0.549	1	0.974606	0.473352	0.355	0.476	0.974606	0.366163
ENSDARG00000002131	celf2	1	0.0217031	-0.558822	0	0.217	1	0.00810196	-0.397933	0	0.193	0.0217031	0.0161383
ENSDARG00000002165	psme1	1	0.0872134	0.363678	0.1	0.32	1	0.00289045	-0.4878	0	0.235	0.0872134	0.00577255
ENSDARG00000002193	rho	1	0.827971	0.611123	0.25	0.354	1	0.72126	0.63652	0.29	0.331	0.827971	0.922304
ENSDARG00000002523	hsdl2	1	0.283174	0.451989	0.1	0.229	1	0.728342	0.587884	0.129	0.12	0.728342	0.486161
ENSDARG00000002589	mylpfb	1	0.116656	1.08289	0.5	0.52	1	0.341144	0.647615	0.419	0.458	0.341144	0.219704
ENSDARG00000002710	ncl	1	0.636663	0.463648	0.35	0.6	1	0.00125945	-0.306614	0.161	0.584	0.636663	0.00251732
ENSDARG00000002758	dedd1	1	0.000739014	-0.959356	0	0.394	1	0.00388684	-0.405066	0.032	0.289	0.00388684	0.00147748
ENSDARG00000003032	eif4a1b	1	0.000339171	-0.516539	0.15	0.72	1	0.00192463	-0.27593	0.226	0.693	0.00192463	0.000678226
ENSDARG00000003058	fgfr1op	1	0.0604872	-0.304338	0	0.154	1	0.0326005	-0.27935	0	0.133	0.0604872	0.0641383
ENSDARG00000003127	zgc:123105	1	0.884236	0.38734	0.1	0.12	1	0.0638483	-0.278942	0	0.102	0.884236	0.12362
ENSDARG00000003308	emc2	1	0.096287	0.358314	0.1	0.314	1	0.00252253	-0.296856	0.032	0.307	0.096287	0.00503869
ENSDARG00000003383	asb8	1	0.038269	-0.406023	0	0.183	1	0.395725	0.261193	0.065	0.127	0.395725	0.0750735
ENSDARG00000003486	ppp1caa	1	0.00378375	-0.612403	0	0.314	1	0.000183401	-0.66344	0	0.337	0.00378375	0.000366769
ENSDARG00000003517	impa1	1	0.185203	0.358972	0.1	0.263	1	0.0188579	-0.292595	0	0.157	0.185203	0.0373602
ENSDARG00000003526	psma5	1	0.0615679	0.365557	0.15	0.44	1	0.0565857	0.329144	0.129	0.349	0.0615679	0.109969
ENSDARG00000003564	dohh	1	0.297341	0.266854	0.1	0.223	1	0.0604203	0.294904	0.065	0.229	0.297341	0.11719
ENSDARG00000003570	hsp90b1	1	0.0139764	-0.250741	0.05	0.343	1	0.00255966	-0.367426	0.032	0.307	0.0139764	0.00511277
ENSDARG00000003584	pla2g7	1	0.0317518	-0.525904	0	0.194	1	0.0488511	-0.436868	0	0.114	0.0488511	0.0624954
ENSDARG00000003675	cryl1	1	0.0604872	-0.35585	0	0.154	1	0.78808	0.673317	0.097	0.127	0.78808	0.117316
ENSDARG00000003860	cbx3a	1	0.320999	0.487023	0.15	0.303	1	0.000598954	-0.748247	0	0.295	0.320999	0.00119755
ENSDARG00000003902	ctsl.1	1	0.156535	-1.02778	0.5	0.731	1	0.00296009	-1.2658	0.387	0.729	0.156535	0.00591142
ENSDARG00000003952	pfn2	1	0.00503512	-0.30691	0.05	0.4	1	0.673919	0.484804	0.226	0.337	0.673919	0.0100449
ENSDARG00000004189	cbx1a	1	0.56088	0.376069	0.1	0.166	1	0.47715	0.492632	0.097	0.163	0.56088	0.726628
ENSDARG00000004270	atl3	1	0.0792057	-0.274557	0	0.137	1	0.0248282	-0.295324	0	0.145	0.0792057	0.04904
ENSDARG00000004621	gpm6ab	1	0.0348682	-0.992063	0	0.189	1	0.132518	-0.262364	0.065	0.181	0.132518	0.0685205
ENSDARG00000004647	spice1	1	0.0604872	-0.333315	0	0.154	1	0.0164163	-0.371945	0	0.163	0.0604872	0.0325632
ENSDARG00000004735	hnrnpub	1	0.0238914	-0.314908	0	0.211	1	0.01241	-0.307831	0	0.175	0.0238914	0.0246659
ENSDARG00000004785	cops2	1	0.0262835	-0.367707	0	0.206	1	0.321682	0.369901	0.065	0.139	0.321682	0.0518761
ENSDARG00000004906	stip1	1	0.00582922	-0.600633	0	0.291	1	0.00701498	-0.378768	0	0.199	0.00701498	0.0116245
ENSDARG00000004954	grna	1	0.00481231	-0.646053	0.05	0.4	0.953503	4.32271e-05	-1.2058	0	0.386	0.00481231	8.64523e-05
ENSDARG00000005359	sucla2	1	0.016204	-0.518497	0	0.234	1	0.0164163	-0.370723	0	0.163	0.0164163	0.0321455
ENSDARG00000005451	gdi2	1	0.210445	0.52929	0.25	0.537	1	0.0148182	0.299073	0.194	0.548	0.210445	0.0294168
ENSDARG00000005464	dnase1l1	1	0.0197023	-0.54399	0	0.223	1	0.258107	0.278188	0.065	0.151	0.258107	0.0390165
ENSDARG00000005481	nfkbiaa	1	0.0104979	-0.494638	0.1	0.446	1	0.00213524	-0.611976	0.065	0.373	0.0104979	0.00426591
ENSDARG00000005536	ubr7	1	0.0552459	-0.307189	0	0.16	1	0.0164163	-0.31136	0	0.163	0.0552459	0.0325632
ENSDARG00000005576	mphosph8	1	0.0146797	-0.557906	0	0.24	1	0.0248282	-0.313626	0	0.145	0.0248282	0.029144
ENSDARG00000005772	tsr2	1	0.0132892	-0.473483	0	0.246	1	0.0142793	-0.300116	0	0.169	0.0142793	0.0264018
ENSDARG00000005789	enpp1	1	0.0419791	-0.375078	0	0.177	1	0.00390159	-0.52199	0	0.223	0.0419791	0.00778795
ENSDARG00000005827	eif2s1a	1	0.0238914	-0.453776	0	0.211	1	0.00390159	-0.349948	0	0.223	0.0238914	0.00778795
ENSDARG00000005945	sart1	1	0.0504369	-0.277228	0	0.166	1	0.01241	-0.372565	0	0.175	0.0504369	0.0246659
ENSDARG00000006019	tktb	1	0.00470475	-0.693941	0	0.303	1	0.0164163	-0.344606	0	0.163	0.0164163	0.00938736
ENSDARG00000006029	lta4h	1	0.345698	0.4559	0.1	0.211	1	0.00156392	-0.573718	0	0.259	0.345698	0.0031254
ENSDARG00000006219	gnl3	1	0.0724233	-0.325474	0	0.143	1	0.476989	0.309554	0.065	0.114	0.476989	0.139601
ENSDARG00000006225	ddx39aa	1	0.000836039	-0.785738	0	0.389	1	0.513231	0.497553	0.161	0.259	0.513231	0.00167138
ENSDARG00000006235	brms1la	1	0.0865983	-0.404502	0	0.131	1	0.0326005	-0.267148	0	0.133	0.0865983	0.0641383
ENSDARG00000006242	ptp4a1	1	0.120467	0.432702	0.15	0.389	1	0.0517571	0.27634	0.097	0.295	0.120467	0.100835
ENSDARG00000006290	ndufs5	1	0.00253048	-0.478015	0.05	0.434	1	0.000192285	-0.390309	0.032	0.404	0.00253048	0.000384532
ENSDARG00000006427	fabp2	1	0.894283	0.811439	0.15	0.189	1	0.516511	0.886439	0.097	0.157	0.894283	0.766238
ENSDARG00000006468	grap2a	1	0.919685	0.760057	0.2	0.263	1	0.000598959	-0.637435	0	0.295	0.919685	0.00119756
ENSDARG00000006546	ak4	1	0.730247	0.663256	0.1	0.143	1	0.0248282	-0.256494	0	0.145	0.730247	0.04904
ENSDARG00000006766	snd1	1	0.794313	0.74721	0.25	0.371	1	0.00136562	-0.263025	0.032	0.331	0.794313	0.00272938
ENSDARG00000006915	arl8ba	1	0.293033	0.347995	0.15	0.309	1	0.000829207	-0.619441	0	0.283	0.293033	0.00165773
ENSDARG00000007180	slc30a4	1	0.0460253	-0.323979	0	0.171	1	0.433966	0.400856	0.097	0.169	0.433966	0.0899323
ENSDARG00000007257	rab5ab	1	0.369053	0.35467	0.1	0.206	1	0.0242344	-0.261998	0.032	0.211	0.369053	0.0478815
ENSDARG00000007276	ela3l	1	0.809395	0.361917	0.1	0.131	1	0.884338	0.443085	0.129	0.157	0.884338	0.96367
ENSDARG00000007294	aco2	1	0.648305	0.557674	0.1	0.154	1	0.055856	-0.282271	0	0.108	0.648305	0.108592
ENSDARG00000007387	irf2a	1	0.0724233	-0.289506	0	0.143	1	0.0142793	-0.34382	0	0.169	0.0724233	0.0283548
ENSDARG00000007720	sub1b	1	0.0348682	-0.374545	0	0.189	1	0.289629	0.316094	0.065	0.145	0.289629	0.0685205
ENSDARG00000007836	ctsla	1	0.00774761	-0.823669	0.35	0.76	1	0.00382536	-0.818383	0.387	0.771	0.00774761	0.00763609
ENSDARG00000007955	iars	1	0.289895	0.388598	0.05	0.143	1	0.028459	-0.347792	0	0.139	0.289895	0.0561082
ENSDARG00000008020	med31	1	0.038269	-0.342064	0	0.183	1	0.570015	0.434169	0.097	0.151	0.570015	0.0750735
ENSDARG00000008142	stxbp3	1	0.0552459	-0.286664	0	0.16	1	0.231928	0.295969	0.065	0.157	0.231928	0.10744
ENSDARG00000008188	sf1	1	0.0504369	-0.270178	0	0.166	1	0.0427093	-0.251429	0	0.12	0.0504369	0.0835946
ENSDARG00000008200	ugp2b	1	0.237765	0.607312	0.15	0.331	1	0.224957	0.318634	0.097	0.211	0.237765	0.399309
ENSDARG00000008706	paip2b	1	0.00406083	-0.278496	0.05	0.411	1	0.168172	0.402504	0.194	0.398	0.168172	0.00810518
ENSDARG00000008740	esf1	1	0.0792061	-0.29244	0	0.137	1	0.0326005	-0.262624	0	0.133	0.0792061	0.0641383
ENSDARG00000009087	cd74a	1	0.0645106	-0.45843	0.05	0.246	1	0.0281019	-0.705218	0.065	0.253	0.0645106	0.055414
ENSDARG00000009267	zgc:136439	1	0.366272	0.376278	0.05	0.126	1	0.0248282	-0.307541	0	0.145	0.366272	0.04904
ENSDARG00000009313	zgc:63831	1	0.00225986	-0.55445	0.05	0.44	0.190917	8.65522e-06	-0.915654	0.032	0.5	0.00225986	1.73104e-05
ENSDARG00000009480	pdcl	1	0.427881	0.507531	0.05	0.114	1	0.0488511	-0.322669	0	0.114	0.427881	0.0953157
ENSDARG00000009505	prelid3b	1	0.119582	0.266853	0.1	0.297	1	0.000374473	-0.456543	0.032	0.38	0.119582	0.000748806
ENSDARG00000009553	gng3	1	0.349331	0.736563	0.2	0.143	1	0.882749	0.329626	0.097	0.114	0.882749	0.57663
ENSDARG00000009978	icn	1	0.500224	0.330006	0.35	0.371	1	0.188689	0.618396	0.387	0.361	0.500224	0.341775
ENSDARG00000010008	vim	1	0.44622	0.465376	0.15	0.103	1	0.489107	0.620254	0.161	0.133	0.489107	0.693328
ENSDARG00000010149	atp5fa1	1	0.824991	0.472755	0.5	0.789	1	0.173577	0.70211	0.516	0.693	0.824991	0.317025
ENSDARG00000010279	scamp2	1	0.00719771	-0.553669	0	0.28	1	0.00390159	-0.394358	0	0.223	0.00719771	0.00778795
ENSDARG00000010384	lpar5a	1	0.0504369	-0.340535	0	0.166	1	0.00606767	-0.428151	0	0.205	0.0504369	0.0120985
ENSDARG00000010553	mmgt1	1	0.00798809	-0.385629	0	0.274	1	0.324066	0.522353	0.129	0.241	0.324066	0.0159124
ENSDARG00000010625	clic2	1	0.000101098	-1.23727	0	0.48	1	0.00119822	-0.531107	0.065	0.398	0.00119822	0.000202186
ENSDARG00000010745	dnaja2b	1	0.0552459	-0.33357	0	0.16	1	0.00606767	-0.543	0	0.205	0.0552459	0.0120985
ENSDARG00000010752	acsl4b	1	0.038269	-0.35594	0	0.183	1	0.0107758	-0.387433	0	0.181	0.038269	0.0214354
ENSDARG00000010873	DDX17	1	0.366272	0.408682	0.05	0.126	1	0.211443	0.294263	0.032	0.108	0.366272	0.378178
ENSDARG00000010956	sh3glb1b	1	0.0217031	-0.472883	0	0.217	1	0.00810196	-0.423207	0	0.193	0.0217031	0.0161383
ENSDARG00000011125	snrpb	1	0.000101098	-1.04501	0	0.48	1	0.000966931	-0.531785	0.032	0.343	0.000966931	0.000202186
ENSDARG00000011545	arrb2b	1	0.0168107	-0.32387	0.1	0.423	1	0.058044	0.341753	0.161	0.41	0.058044	0.0333388
ENSDARG00000011564	sfpq	1	0.0724233	-0.252424	0	0.143	1	0.0142793	-0.288411	0	0.169	0.0724233	0.0283548
ENSDARG00000011609	FOXK2	1	0.268066	0.371208	0.05	0.149	1	0.0326005	-0.306267	0	0.133	0.268066	0.0641383
ENSDARG00000011611	actr1	1	0.0724233	-0.368596	0	0.143	1	0.484964	0.340167	0.065	0.114	0.484964	0.139601
ENSDARG00000011740	u2af2b	1	0.00719771	-0.47653	0	0.28	1	0.00114177	-0.577004	0	0.271	0.00719771	0.00228223
ENSDARG00000011885	mrpl19	1	0.0504369	-0.259793	0	0.166	1	0.187042	0.289964	0.032	0.114	0.187042	0.0983299
ENSDARG00000011925	spns1	1	0.066199	-0.419101	0	0.149	1	0.0326005	-0.301596	0	0.133	0.066199	0.0641383
ENSDARG00000012144	emc7	1	0.0288972	-0.346098	0	0.2	1	0.00701498	-0.334073	0	0.199	0.0288972	0.0139808
ENSDARG00000012234	psme3	1	0.0460253	-0.284416	0	0.171	1	0.0373236	-0.329393	0	0.127	0.0460253	0.0732541
ENSDARG00000012513	sdcbp2	1	0.00237631	-0.363221	0.15	0.629	1	0.000517035	-0.421533	0.161	0.608	0.00237631	0.0010338
ENSDARG00000012553	rap1aa	1	0.0108664	-0.463632	0	0.257	1	0.00934816	-0.402851	0	0.187	0.0108664	0.0186089
ENSDARG00000012603	eif3ja	1	0.00981483	-0.468469	0	0.263	1	0.0188579	-0.361325	0	0.157	0.0188579	0.0195333
ENSDARG00000012672	gtf2e2	1	0.038269	-0.296678	0	0.183	1	0.0142793	-0.363116	0	0.169	0.038269	0.0283548
ENSDARG00000012684	atp2b1a	1	0.0792061	-0.305742	0	0.137	1	0.0488511	-0.341477	0	0.114	0.0792061	0.0953157
ENSDARG00000012729	hcls1	1	0.0737985	0.34732	0.15	0.429	1	0.183538	0.521034	0.194	0.392	0.183538	0.142151
ENSDARG00000012747	rer1	1	0.00798809	-0.514809	0	0.274	1	0.00606767	-0.425614	0	0.205	0.00798809	0.0120985
ENSDARG00000012820	nop56	1	0.00287501	-0.397763	0.05	0.429	1	0.000357225	-0.61341	0.032	0.38	0.00287501	0.000714322
ENSDARG00000012871	npepl1	1	0.00422109	-0.520989	0	0.309	1	0.000624503	-0.377693	0.032	0.361	0.00422109	0.00124862
ENSDARG00000012874	snap23.1	1	0.00152458	-0.612542	0	0.36	1	0.000712378	-0.364989	0.032	0.355	0.00152458	0.00142425
ENSDARG00000012932	mat2b	1	0.0604872	-0.274741	0	0.154	1	0.234143	0.281458	0.065	0.157	0.234143	0.117316
ENSDARG00000012953	mob1bb	1	0.0792061	-0.36443	0	0.137	1	0.0373236	-0.428908	0	0.127	0.0792061	0.0732541
ENSDARG00000012972	cfl1l	1	0.943535	0.372845	0.2	0.234	1	0.000397942	1.55411	0.387	0.163	0.943535	0.000795726
ENSDARG00000012987	gpia	1	0.00152458	-0.706756	0	0.36	1	0.23706	0.464296	0.161	0.319	0.23706	0.00304683
ENSDARG00000013016	pole4	1	0.0504369	-0.374298	0	0.166	1	0.0427093	-0.262169	0	0.12	0.0504369	0.0835946
ENSDARG00000013044	ndufv2	1	0.300071	0.438796	0.1	0.223	1	0.555667	0.51357	0.129	0.199	0.555667	0.5101
ENSDARG00000013430	bhmt	1	0.769062	0.688176	0.25	0.274	1	0.694917	0.468155	0.194	0.271	0.769062	0.906924
ENSDARG00000013443	atp6v1ba	1	0.000186927	-0.704875	0.05	0.554	1	0.00211928	-0.393744	0.129	0.488	0.00211928	0.000373818
ENSDARG00000013576	gadd45bb	1	0.00981483	-0.562649	0	0.263	1	0.00701498	-0.445873	0	0.199	0.00981483	0.0139808
ENSDARG00000013755	actn3a	1	0.948396	0.43639	0.1	0.114	1	0.0846985	-0.337295	0.032	0.151	0.948396	0.162223
ENSDARG00000013771	ctss2.2	1	0.0818721	-0.358059	0.4	0.737	0.288491	1.30787e-05	-0.86299	0.194	0.705	0.0818721	2.61573e-05
ENSDARG00000013838	sulf2b	1	0.113023	-0.281744	0	0.114	1	0.0373236	-0.31593	0	0.127	0.113023	0.0732541
ENSDARG00000013863	fam133b	1	0.096287	0.259728	0.1	0.314	1	0.247214	0.435386	0.129	0.259	0.247214	0.183303
ENSDARG00000013946	ivns1abpb	1	0.0017139	-0.638924	0	0.354	1	0.000430236	-0.768516	0	0.307	0.0017139	0.000860287
ENSDARG00000013968	psap	1	0.00466365	-0.75206	0.55	0.869	1	0.378888	-0.275274	0.71	0.88	0.378888	0.00930555
ENSDARG00000014159	mtdha	1	0.00798809	-0.528035	0	0.274	1	0.00114177	-0.510041	0	0.271	0.00798809	0.00228223
ENSDARG00000014196	myl1	1	5.80011e-05	1.55212	0.6	0.297	1	0.640124	0.711106	0.323	0.386	0.640124	0.000115999
ENSDARG00000014244	rbmx	1	0.0262835	-0.291602	0	0.206	1	0.00934816	-0.320293	0	0.187	0.0262835	0.0186089
ENSDARG00000014313	atp5pf	1	0.801541	0.318208	0.45	0.646	1	0.000854058	-0.255285	0.194	0.657	0.801541	0.00170739
ENSDARG00000014329	npm1a	1	0.0030196	-0.661777	0.05	0.423	1	0.000701523	-0.609919	0.032	0.355	0.0030196	0.00140255
ENSDARG00000014348	stk17b	1	0.0865983	-0.266252	0	0.131	1	0.0488511	-0.253365	0	0.114	0.0865983	0.0953157
ENSDARG00000014361	tmbim4	1	0.0460253	-0.381348	0	0.171	1	0.00336008	-0.412836	0	0.229	0.0460253	0.00670887
ENSDARG00000014499	nutf2l	1	0.110967	0.35853	0.05	0.211	1	0.00133714	-0.681366	0	0.265	0.110967	0.00267249
ENSDARG00000014569	hnrnpr	1	0.0317518	-0.49306	0	0.194	1	0.00452524	-0.543052	0	0.217	0.0317518	0.00903
ENSDARG00000014676	bckdhb	1	0.0552459	-0.289098	0	0.16	1	0.0427093	-0.276348	0	0.12	0.0552459	0.0835946
ENSDARG00000014806	hacd2	1	0.245029	0.264294	0.05	0.154	1	0.356954	0.367116	0.065	0.133	0.356954	0.430019
ENSDARG00000015111	ddx39ab	1	0.00303196	-0.610426	0	0.326	1	0.00288893	-0.397536	0.032	0.301	0.00303196	0.00576951
ENSDARG00000015123	dnase1l4.1	1	0.249484	0.466818	0.25	0.509	1	0.00289758	-0.46249	0.161	0.53	0.249484	0.00578676
ENSDARG00000015149	wasa	1	0.536028	0.745686	0.15	0.251	1	0.00810196	-0.396086	0	0.193	0.536028	0.0161383
ENSDARG00000015201	pcmt	1	0.289895	0.440789	0.05	0.143	1	0.438291	0.293307	0.065	0.12	0.438291	0.49575
ENSDARG00000015208	rbb4l	1	0.0262835	-0.337885	0	0.206	1	0.169029	0.372118	0.065	0.175	0.169029	0.0518761
ENSDARG00000015278	plxnc1	1	0.0146797	-0.485959	0	0.24	1	0.00182685	-0.5723	0	0.253	0.0146797	0.00365036
ENSDARG00000015315	psmc5	1	0.00242043	-0.783201	0	0.337	1	0.00388684	-0.370874	0.032	0.289	0.00388684	0.00483501
ENSDARG00000015343	pgd	1	0.000153818	-1.10652	0	0.463	1	0.000375106	-0.292386	0.065	0.446	0.000375106	0.000307613
ENSDARG00000015392	dhx15	1	0.0262835	-0.416352	0	0.206	1	0.01241	-0.355944	0	0.175	0.0262835	0.0246659
ENSDARG00000015551	fth1a	1	0.808944	0.662595	0.5	0.811	1	0.492902	0.479168	0.548	0.747	0.808944	0.742851
ENSDARG00000015851	pnn	1	0.0460253	-0.327028	0	0.171	1	0.0953624	0.402644	0.065	0.205	0.0953624	0.0899323
ENSDARG00000015866	apoa2	1	0.105918	0.871325	0.55	0.606	1	0.00166803	0.549313	0.742	0.813	0.105918	0.00333329
ENSDARG00000016156	fam53b	1	0.00271029	-0.694229	0	0.331	1	0.0290737	0.300209	0.065	0.265	0.0290737	0.00541323
ENSDARG00000016368	zbtb8os	1	0.00582919	-0.490912	0	0.291	1	0.124326	0.2807	0.097	0.247	0.124326	0.0116244
ENSDARG00000016484	dkc1	1	0.18052	0.296325	0.05	0.177	1	0.01241	-0.423723	0	0.175	0.18052	0.0246659
ENSDARG00000016505	apbb1ip	1	0.395886	0.350019	0.05	0.12	1	0.53607	0.469354	0.065	0.108	0.53607	0.635046
ENSDARG00000016687	acadvl	1	0.086453	0.29847	0.05	0.229	1	0.00248353	-0.475625	0	0.241	0.086453	0.00496088
ENSDARG00000016721	sdha	1	0.0108664	-0.617519	0	0.257	1	0.00248353	-0.566089	0	0.241	0.0108664	0.00496088
ENSDARG00000016745	slc35f6	1	6.56783e-05	-1.37365	0	0.497	1	0.000398335	-0.801684	0.065	0.428	0.000398335	0.000131352
ENSDARG00000016754	tbca	1	0.00732433	-0.436155	0.05	0.377	1	0.0461266	0.261823	0.129	0.361	0.0461266	0.014595
ENSDARG00000016765	scamp3	1	0.0504369	-0.384468	0	0.166	1	0.055856	-0.28894	0	0.108	0.055856	0.0983299
ENSDARG00000016774	plekho2	1	0.0504369	-0.337799	0	0.166	1	0.01241	-0.448567	0	0.175	0.0504369	0.0246659
ENSDARG00000016793	crybb1l2	1	0.555198	0.729656	0.15	0.12	1	0.220188	0.884	0.419	0.458	0.555198	0.391893
ENSDARG00000016864	farsb	1	0.195497	0.299587	0.05	0.171	1	0.387402	0.735241	0.129	0.09	0.387402	0.352774
ENSDARG00000016939	itgb2	1	0.00582922	-0.616775	0	0.291	1	0.000973665	-0.562922	0	0.277	0.00582922	0.00194638
ENSDARG00000017121	mafba	1	0.00192479	-0.853745	0	0.349	1	0.00154841	-0.475891	0.032	0.325	0.00192479	0.00309442
ENSDARG00000017299	fabp11a	1	0.0101122	-1.3633	0.1	0.434	1	0.164601	-0.515173	0.194	0.337	0.164601	0.0201222
ENSDARG00000017314	CELA1 (1 of many)	1	0.0620679	0.897129	0.45	0.354	1	0.0443287	0.945339	0.387	0.295	0.0620679	0.0866923
ENSDARG00000017489	ifi45	1	0.0832689	-0.291327	0.05	0.229	1	0.234327	0.346315	0.129	0.259	0.234327	0.159604
ENSDARG00000017624	krt4	1	0.0925011	0.843336	0.55	0.583	1	0.309503	0.692063	0.516	0.651	0.309503	0.176446
ENSDARG00000017653	rgs13	1	0.975896	0.917141	0.25	0.331	1	0.000685633	-0.447848	0.097	0.476	0.975896	0.0013708
ENSDARG00000017741	g3bp1	1	0.0108664	-0.654242	0	0.257	1	0.01241	-0.316349	0	0.175	0.01241	0.0216147
ENSDARG00000018049	sf3b2	1	0.016204	-0.589729	0	0.234	1	0.00289045	-0.624909	0	0.235	0.016204	0.00577255
ENSDARG00000018124	psmd3	1	0.0704427	0.411529	0.1	0.337	1	0.135325	0.422149	0.097	0.241	0.135325	0.135923
ENSDARG00000018283	cyba	1	0.000289794	-0.581486	0.05	0.537	1	0.000192286	-0.536405	0.032	0.404	0.000289794	0.000384535
ENSDARG00000018303	etv4	1	0.038269	-0.406369	0	0.183	1	0.394039	0.410637	0.097	0.175	0.394039	0.0750735
ENSDARG00000018404	krt18a.1	1	0.499893	0.329465	0.05	0.103	1	0.0427093	-0.568777	0	0.12	0.499893	0.0835946
ENSDARG00000018426	aldh7a1	1	0.141807	0.3169	0.05	0.194	1	0.306577	0.564678	0.097	0.193	0.306577	0.263505
ENSDARG00000018432	m6pr	1	0.00582922	-0.508182	0	0.291	1	0.00701498	-0.581949	0	0.199	0.00701498	0.0116245
ENSDARG00000018461	zgc:56095	1	0.211644	0.328054	0.05	0.166	1	0.0216459	-0.285975	0	0.151	0.211644	0.0428233
ENSDARG00000018476	pak2b	1	0.066199	-0.252208	0	0.149	1	0.01241	-0.414658	0	0.175	0.066199	0.0246659
ENSDARG00000018602	rab5aa	1	0.0132892	-0.338429	0	0.246	1	0.0107758	-0.45428	0	0.181	0.0132892	0.0214354
ENSDARG00000018890	snrpa	1	0.0217031	-0.496923	0	0.217	1	0.0373236	-0.325149	0	0.127	0.0373236	0.0429352
ENSDARG00000018891	rnaseh2a	1	0.0946558	-0.310585	0	0.126	1	0.0373236	-0.294155	0	0.127	0.0946558	0.0732541
ENSDARG00000018898	zfand5a	1	0.00470472	-0.498672	0	0.303	1	0.00293123	-0.280641	0.032	0.301	0.00470472	0.00585387
ENSDARG00000018903	aimp2	1	0.000739009	-0.758413	0	0.394	1	0.000598954	-0.672484	0	0.295	0.000739009	0.00119755
ENSDARG00000019033	tmem59	1	0.132647	0.259384	0.2	0.48	1	0.00169986	-0.35904	0.097	0.446	0.132647	0.00339683
ENSDARG00000019060	snx12	1	0.0288972	-0.606575	0	0.2	1	0.00934816	-0.500902	0	0.187	0.0288972	0.0186089
ENSDARG00000019062	arpc5b	1	0.000805057	-0.536851	0.05	0.491	1	0.070168	0.507948	0.226	0.524	0.070168	0.00160947
ENSDARG00000019113	mob3a	1	0.119582	0.26109	0.1	0.297	1	0.0121478	-0.261558	0.032	0.241	0.119582	0.0241481
ENSDARG00000019191	2021-09-12	1	0.195497	0.312366	0.05	0.171	1	0.0142793	-0.343677	0	0.169	0.195497	0.0283548
ENSDARG00000019222	mrpl24	1	0.038269	-0.273667	0	0.183	1	0.53607	0.458229	0.065	0.108	0.53607	0.0750735
ENSDARG00000019332	ndufb4	1	0.0120535	0.345698	0.15	0.554	1	0.000458123	-0.417713	0.097	0.494	0.0120535	0.000916037
ENSDARG00000019353	sparc	1	0.0905636	-0.291999	0.05	0.223	1	0.772337	0.282053	0.194	0.253	0.772337	0.172926
ENSDARG00000019362	ptbp1a	1	0.0238914	-0.330803	0	0.211	1	0.01241	-0.32975	0	0.175	0.0238914	0.0246659
ENSDARG00000019398	psma6a	1	0.206245	0.332566	0.15	0.343	1	0.00701498	-0.353063	0	0.199	0.206245	0.0139808
ENSDARG00000019404	atp5f1d	1	0.124081	0.289296	0.3	0.703	1	0.242636	0.258552	0.323	0.608	0.242636	0.232765
ENSDARG00000019420	etnk1	1	0.0348682	-0.357192	0	0.189	1	0.0373236	-0.341153	0	0.127	0.0373236	0.0685205
ENSDARG00000019438	rnf13	1	0.102159	0.567383	0.05	0.217	1	0.260531	0.401483	0.065	0.151	0.260531	0.193882
ENSDARG00000019496	esd	1	0.00981483	-0.494488	0	0.263	1	0.249095	0.447013	0.129	0.259	0.249095	0.0195333
ENSDARG00000019572	taf7	1	0.507496	0.781288	0.1	0.177	1	0.208215	0.297601	0.065	0.163	0.507496	0.373077
ENSDARG00000019613	ip6k2b	1	0.0643002	0.495475	0.1	0.343	1	0.00156392	-0.556234	0	0.259	0.0643002	0.0031254
ENSDARG00000019732	mtch2	1	0.0120215	-0.423836	0	0.251	1	0.00452524	-0.400511	0	0.217	0.0120215	0.00903
ENSDARG00000019763	acp5a	1	0.000851317	-1.2897	0.05	0.469	0.496296	2.24996e-05	-1.16085	0.032	0.464	0.000851317	4.49987e-05
ENSDARG00000019924	cmpk	1	0.00885797	-0.543677	0	0.269	1	0.00524281	-0.389083	0	0.211	0.00885797	0.0104581
ENSDARG00000020015	mrps33	1	0.038269	-0.337767	0	0.183	1	0.234143	0.340294	0.065	0.157	0.234143	0.0750735
ENSDARG00000020133	jdp2b	1	0.0370917	-0.45641	0.05	0.28	1	9.01984e-05	-1.27204	0	0.361	0.0370917	0.000180389
ENSDARG00000020301	os9	1	0.0238914	-0.519093	0	0.211	1	0.00701498	-0.340317	0	0.199	0.0238914	0.0139808
ENSDARG00000020442	snx5	1	0.00422109	-0.610081	0	0.309	1	0.0805845	0.379987	0.097	0.271	0.0805845	0.00842437
ENSDARG00000020497	rab7a	1	0.0116399	0.380804	0.05	0.354	1	0.0989137	0.283349	0.129	0.319	0.0989137	0.0231442
ENSDARG00000020574	atp2a1	1	0.00476779	1.2344	0.55	0.383	1	0.50237	0.634478	0.323	0.343	0.50237	0.00951286
ENSDARG00000020625	jak1	1	0.00885802	-0.601783	0	0.269	1	0.00336011	-0.491998	0	0.229	0.00885802	0.00670893
ENSDARG00000020693	sesn1	1	0.0663926	0.303919	0.15	0.434	1	8.15994e-05	-0.610995	0.065	0.494	0.0663926	0.000163192
ENSDARG00000020708	mdkb	1	0.066199	-0.477218	0	0.149	1	0.0572168	-0.430459	0.032	0.169	0.066199	0.11116
ENSDARG00000020759	elf1	1	0.0419791	-0.334378	0	0.177	1	0.00452524	-0.532589	0	0.217	0.0419791	0.00903
ENSDARG00000020929	fam49ba	1	0.00551817	-0.577814	0.05	0.389	1	0.183461	0.440972	0.161	0.337	0.183461	0.0110059
ENSDARG00000020984	slc16a10	1	0.00470475	-0.673373	0	0.303	1	0.699693	0.442428	0.161	0.223	0.699693	0.00938736
ENSDARG00000021252	cct6a	1	0.00164007	-0.32086	0.1	0.554	1	0.684811	0.379519	0.323	0.506	0.684811	0.00327745
ENSDARG00000021257	eif3d	1	0.000936307	-0.271492	0.15	0.686	1	0.894652	0.707873	0.355	0.56	0.894652	0.00187174
ENSDARG00000021343	wsb1	1	0.264652	0.29317	0.1	0.234	1	0.00133714	-0.621355	0	0.265	0.264652	0.00267249
ENSDARG00000021346	pdhb	1	0.016204	-0.419218	0	0.234	1	0.0107758	-0.307033	0	0.181	0.016204	0.0214354
ENSDARG00000021366	fbp1a	1	0.110967	0.380224	0.05	0.211	1	0.00810196	-0.470899	0	0.193	0.110967	0.0161383
ENSDARG00000021569	gdap2	1	0.289895	0.402347	0.05	0.143	1	0.0373236	-0.284237	0	0.127	0.289895	0.0732541
ENSDARG00000021753	ccdc25	1	0.0317518	-0.364711	0	0.194	1	0.151351	0.256693	0.065	0.181	0.151351	0.0624954
ENSDARG00000021924	hsp70.3	1	0.020513	-0.847167	0.25	0.549	1	0.000252386	-1.07663	0.097	0.476	0.020513	0.000504709
ENSDARG00000021973	st13	1	0.016204	-0.443513	0	0.234	1	0.184881	0.342291	0.097	0.223	0.184881	0.0321455
ENSDARG00000022129	rbm4.3	1	0.524862	0.686816	0.25	0.434	0.921975	4.17978e-05	-0.701264	0.032	0.452	0.524862	8.35938e-05
ENSDARG00000023151	ucp1	1	0.935392	0.717341	0.15	0.166	1	0.116992	0.759577	0.194	0.108	0.935392	0.220298
ENSDARG00000023190	kpna4	1	0.820575	0.405257	0.1	0.131	1	0.0373236	-0.309491	0	0.127	0.820575	0.0732541
ENSDARG00000023290	fabp3	1	0.831533	0.349461	0.3	0.429	1	0.006943	-0.449772	0.129	0.434	0.831533	0.0138378
ENSDARG00000023299	snu13b	1	0.318452	0.463788	0.15	0.303	1	0.000507995	-0.725227	0	0.301	0.318452	0.00101573
ENSDARG00000023323	ywhaqb	1	0.156362	0.375691	0.15	0.366	1	0.00114177	-0.665343	0	0.271	0.156362	0.00228223
ENSDARG00000023532	pinx1	1	0.00215949	-0.858401	0	0.343	1	0.00161914	-0.28584	0.032	0.325	0.00215949	0.00323566
ENSDARG00000023583	coq9	1	0.356196	0.987573	0.2	0.149	1	0.53607	0.307704	0.065	0.108	0.53607	0.585517
ENSDARG00000023852	lsm4	1	0.0762477	0.390266	0.1	0.331	1	0.00289045	-0.433564	0	0.235	0.0762477	0.00577255
ENSDARG00000024195	znf395b	1	0.345699	0.315721	0.1	0.211	1	0.441802	0.561231	0.129	0.217	0.441802	0.57189
ENSDARG00000024295	slc11a2	1	0.140147	0.286421	0.1	0.286	1	0.00133714	-0.555443	0	0.265	0.140147	0.00267249
ENSDARG00000024433	pvalb4	1	0.0194015	1.21704	0.5	0.371	1	0.29668	0.848441	0.161	0.301	0.29668	0.0384266
ENSDARG00000024465	mrps18a	1	0.0288972	-0.317747	0	0.2	1	0.00701498	-0.367958	0	0.199	0.0288972	0.0139808
ENSDARG00000024548	cryba4	1	0.597181	1.10884	0.2	0.183	1	0.0264631	0.982441	0.613	0.711	0.597181	0.052226
ENSDARG00000024746	hsp90aa1.2	1	0.000101098	-1.98805	0	0.48	1	0.000145301	-1.52083	0.032	0.398	0.000145301	0.000202186
ENSDARG00000024846	cops8	1	0.56088	0.373273	0.1	0.166	1	0.00934816	-0.34648	0	0.187	0.56088	0.0186089
ENSDARG00000024877	ptgr1	1	0.0197023	-0.461599	0	0.223	1	0.675032	0.82464	0.194	0.199	0.675032	0.0390165
ENSDARG00000025254	s100a10b	1	0.0346861	-0.648761	0.05	0.28	1	0.655834	0.2769	0.194	0.271	0.655834	0.0681691
ENSDARG00000025269	pdcd6ip	1	0.36588	0.559034	0.15	0.291	1	0.00114177	-0.611851	0	0.271	0.36588	0.00228223
ENSDARG00000025326	myl12.2	1	0.0604872	-0.427193	0	0.154	1	0.449487	0.898042	0.129	0.096	0.449487	0.117316
ENSDARG00000025375	idh1	1	0.016204	-0.469437	0	0.234	1	0.453423	0.304685	0.129	0.211	0.453423	0.0321455
ENSDARG00000025391	pfdn2	1	0.00152458	-0.635747	0	0.36	1	0.957548	0.619493	0.194	0.241	0.957548	0.00304683
ENSDARG00000025404	ube2g2	1	0.247198	0.601842	0.1	0.24	1	0.00452524	-0.469345	0	0.217	0.247198	0.00903
ENSDARG00000025428	socs3a	1	0.174185	0.278495	0.1	0.269	1	0.000909834	-0.723037	0.032	0.343	0.174185	0.00181884
ENSDARG00000025903	lgals9l1	1	0.474947	0.257939	0.35	0.566	1	0.0105431	-0.257105	0.194	0.518	0.474947	0.0209751
ENSDARG00000025972	mcts1	1	0.846132	0.838212	0.25	0.303	1	0.00336011	-0.540015	0	0.229	0.846132	0.00670893
ENSDARG00000026024	mospd2	1	0.038269	-0.347379	0	0.183	1	0.01241	-0.327758	0	0.175	0.038269	0.0246659
ENSDARG00000026068	trappc5	1	0.610321	0.621763	0.1	0.16	1	0.00289045	-0.484287	0	0.235	0.610321	0.00577255
ENSDARG00000026489	khsrp	1	0.0317518	-0.566502	0	0.194	1	0.00524281	-0.589908	0	0.211	0.0317518	0.0104581
ENSDARG00000026630	mark3b	1	0.0865983	-0.283686	0	0.131	1	0.055856	-0.262582	0	0.108	0.0865983	0.108592
ENSDARG00000026655	tspo	1	0.150777	0.382084	0.1	0.28	1	0.00520392	-0.367401	0.032	0.277	0.150777	0.0103808
ENSDARG00000026726	anxa1a	1	0.228899	0.842946	0.3	0.24	1	0.452611	0.678006	0.323	0.331	0.452611	0.405403
ENSDARG00000026845	rhoaa	1	0.00801596	-0.323844	0.1	0.469	1	0.000107945	-0.638193	0.032	0.422	0.00801596	0.000215879
ENSDARG00000027141	ube2l3b	1	0.00291999	-0.396135	0.05	0.429	1	0.00134533	-0.36301	0.032	0.331	0.00291999	0.00268885
ENSDARG00000027182	rnf25	1	0.113023	-0.266901	0	0.114	1	0.028459	-0.362115	0	0.139	0.113023	0.0561082
ENSDARG00000027200	gabarapl2	1	0.128833	0.331204	0.1	0.291	1	0.000973665	-0.541816	0	0.277	0.128833	0.00194638
ENSDARG00000027222	adgrg1	1	0.113023	-0.301819	0	0.114	1	0.0638483	-0.273419	0	0.102	0.113023	0.12362
ENSDARG00000027316	tcp11l2	1	0.0865983	-0.307834	0	0.131	1	0.0326005	-0.347872	0	0.133	0.0865983	0.0641383
ENSDARG00000027345	mpzl2b	1	0.0146797	-0.56467	0	0.24	1	0.055856	-0.355408	0	0.108	0.055856	0.029144
ENSDARG00000027355	slc25a4	1	0.960527	0.527842	0.1	0.114	1	0.21947	0.826071	0.129	0.072	0.960527	0.390773
ENSDARG00000027529	hmox1a	1	0.028621	-0.257097	0.05	0.297	1	0.0193038	-0.385594	0.065	0.277	0.028621	0.038235
ENSDARG00000027744	gadd45ba	1	0.0202539	-0.370768	0.05	0.32	1	0.00356449	-0.753978	0.032	0.289	0.0202539	0.00711628
ENSDARG00000027825	naa50	1	0.0946558	-0.370358	0	0.126	1	0.0373236	-0.288808	0	0.127	0.0946558	0.0732541
ENSDARG00000027887	zfyve21	1	0.103441	-0.313505	0	0.12	1	0.0188579	-0.385625	0	0.157	0.103441	0.0373602
ENSDARG00000028088	galk1	1	0.0504369	-0.332252	0	0.166	1	0.27246	0.323402	0.097	0.199	0.27246	0.0983299
ENSDARG00000028213	ttn.2	1	0.305203	0.755395	0.2	0.137	1	0.942291	0.40037	0.129	0.151	0.942291	0.517258
ENSDARG00000028275	sult1st1	1	0.730247	0.601111	0.1	0.143	1	0.00701498	-0.381802	0	0.199	0.730247	0.0139808
ENSDARG00000028327	gmfb	1	0.16048	0.349291	0.1	0.274	1	0.00894648	-0.355325	0.032	0.253	0.16048	0.0178129
ENSDARG00000028389	rab44	1	0.0238914	-0.478696	0	0.211	1	0.0107758	-0.484091	0	0.181	0.0238914	0.0214354
ENSDARG00000028517	hbp1	1	0.0348682	-0.341334	0	0.189	1	0.01241	-0.415118	0	0.175	0.0348682	0.0246659
ENSDARG00000028957	maff	1	0.0504369	-0.35537	0	0.166	1	0.0216459	-0.276455	0	0.151	0.0504369	0.0428233
ENSDARG00000029003	eif1axa	1	0.478782	0.572894	0.15	0.263	1	0.00606767	-0.420255	0	0.205	0.478782	0.0120985
ENSDARG00000029036	rab32a	1	0.32364	0.460925	0.1	0.217	1	0.0142793	-0.34543	0	0.169	0.32364	0.0283548
ENSDARG00000029058	rbbp4	1	0.0419791	-0.496882	0	0.177	1	0.0216459	-0.49458	0	0.151	0.0419791	0.0428233
ENSDARG00000029072	klf6a	1	0.193538	0.385504	0.15	0.349	1	0.020266	-0.256866	0.065	0.277	0.193538	0.0401212
ENSDARG00000029587	msra	1	0.0288972	-0.335966	0	0.2	1	0.028459	-0.308553	0	0.139	0.0288972	0.0561082
ENSDARG00000029688	hsp70.1	1	0.00342446	-0.799246	0.05	0.417	1	0.000821973	-1.48116	0.032	0.337	0.00342446	0.00164327
ENSDARG00000029722	hmgb2a	1	0.0064687	-0.443559	0.2	0.657	0.154242	6.99258e-06	-0.798804	0.097	0.627	0.0064687	1.39851e-05
ENSDARG00000029865	rassf2a	1	0.00303196	-0.615146	0	0.326	1	0.171684	0.302613	0.129	0.277	0.171684	0.00605474
ENSDARG00000030139	sdhdb	1	0.0017139	-0.657652	0	0.354	1	0.00030727	-0.649098	0	0.319	0.0017139	0.000614445
ENSDARG00000030166	hyi	1	0.366272	0.338013	0.05	0.126	1	0.0164163	-0.281813	0	0.163	0.366272	0.0325632
ENSDARG00000030213	sap30l	1	0.000909993	-0.319399	0.05	0.486	1	0.000760501	-0.406691	0.065	0.416	0.000909993	0.00152042
ENSDARG00000030215	matn1	1	0.776098	0.302261	0.1	0.131	1	0.71879	0.617185	0.161	0.157	0.776098	0.920921
ENSDARG00000030349	cryba2a	1	0.108477	1.05102	0.2	0.097	1	0.156146	0.583	0.355	0.301	0.156146	0.205186
ENSDARG00000030411	crygn2	1	0.755635	0.652415	0.2	0.206	1	0.00755072	0.703436	0.645	0.681	0.755635	0.0150444
ENSDARG00000030479	hmgb1b	1	0.98888	0.58642	0.2	0.246	1	0.585684	0.303741	0.194	0.283	0.98888	0.828343
ENSDARG00000030537	psmc1a	1	0.0120215	-0.526031	0	0.251	1	0.00452524	-0.432304	0	0.217	0.0120215	0.00903
ENSDARG00000030789	ddx18	1	0.0552459	-0.279173	0	0.16	1	0.0427093	-0.250891	0	0.12	0.0552459	0.0835946
ENSDARG00000031427	calm2a	1	0.171625	0.430558	0.15	0.36	1	0.0116498	-0.258834	0.097	0.361	0.171625	0.0231639
ENSDARG00000031681	atp6v0b	1	0.00106652	-0.814989	0	0.377	1	0.00609604	-0.310055	0.032	0.271	0.00609604	0.0021319
ENSDARG00000031683	fosab	1	0.00219514	-1.15751	0.15	0.56	1	0.000428772	-1.14351	0.194	0.572	0.00219514	0.000857361
ENSDARG00000031745	si:busm1-266f07.2	1	0.0946558	-0.617124	0	0.126	1	0.028459	-0.723241	0	0.139	0.0946558	0.0561082
ENSDARG00000031795	abcf1	1	0.00719771	-0.590035	0	0.28	1	0.0326005	-0.427093	0	0.133	0.0326005	0.0143436
ENSDARG00000031819	eif4ebp2	1	0.000133907	-0.893703	0	0.469	0.436968	1.98099e-05	-0.691943	0.032	0.476	0.000133907	3.96195e-05
ENSDARG00000032631	ltb4r	1	0.0288972	-0.317657	0	0.2	1	0.00934816	-0.384089	0	0.187	0.0288972	0.0186089
ENSDARG00000032802	ktn1	1	0.32364	0.32703	0.1	0.217	1	0.00452524	-0.44035	0	0.217	0.32364	0.00903
ENSDARG00000032919	chchd3a	1	0.038269	-0.406855	0	0.183	1	0.01241	-0.30855	0	0.175	0.038269	0.0246659
ENSDARG00000032929	cryba1l1	1	0.631303	0.386931	0.15	0.223	1	0.0912164	0.624962	0.581	0.657	0.631303	0.174112
ENSDARG00000032985	mrpl27	1	0.0108664	-0.394233	0	0.257	1	0.0216459	-0.317193	0	0.151	0.0216459	0.0216148
ENSDARG00000033160	nr1d1	1	0.134896	-0.311941	0	0.103	1	0.0107758	-0.308924	0	0.181	0.134896	0.0214354
ENSDARG00000033285	gsto2	1	0.0123122	-0.284916	0.05	0.349	1	0.261297	0.359478	0.161	0.307	0.261297	0.0244729
ENSDARG00000033307	igf2b	1	0.229054	0.260404	0.05	0.16	1	0.0427093	-0.439808	0	0.12	0.229054	0.0835946
ENSDARG00000033364	mgst3b	1	0.000153819	-1.05314	0	0.463	1	0.0031072	-0.382629	0.097	0.422	0.0031072	0.000307615
ENSDARG00000033382	grifin	1	0.0267028	0.990791	0.15	0.04	1	0.32788	0.9837	0.129	0.084	0.32788	0.0526925
ENSDARG00000033466	tagln2	1	0.383673	0.264939	0.1	0.2	1	0.234143	0.568345	0.065	0.157	0.383673	0.413463
ENSDARG00000033539	paics	1	0.113023	-0.275507	0	0.114	1	0.591942	0.457032	0.065	0.102	0.591942	0.213272
ENSDARG00000033609	map1lc3a	1	0.300071	0.397688	0.1	0.223	1	0.831769	0.581001	0.161	0.211	0.831769	0.5101
ENSDARG00000033614	rasgef1ba	1	0.00192479	-0.851852	0	0.349	1	0.0010344	-0.661018	0.032	0.337	0.00192479	0.00206774
ENSDARG00000033655	stmn1b	1	0.261077	0.581627	0.4	0.371	1	0.328228	0.490547	0.355	0.337	0.328228	0.453993
ENSDARG00000034056	csnk1g2b	1	0.605661	0.535506	0.1	0.16	1	0.01241	-0.281685	0	0.175	0.605661	0.0246659
ENSDARG00000034117	rarga	1	0.289895	0.317703	0.05	0.143	1	0.289629	0.442464	0.065	0.145	0.289895	0.495373
ENSDARG00000034368	hexb	1	0.000837818	-0.628412	0.05	0.486	1	0.000707249	-0.490227	0.065	0.416	0.000837818	0.001414
ENSDARG00000034427	jpt2	1	0.0309369	0.34839	0.2	0.594	1	0.00055009	-0.259926	0.129	0.554	0.0309369	0.00109988
ENSDARG00000034753	tspan3a	1	0.0504369	-0.380304	0	0.166	1	0.0107758	-0.403762	0	0.181	0.0504369	0.0214354
ENSDARG00000034777	txn2	1	0.00719771	-0.590965	0	0.28	1	0.121007	0.256847	0.065	0.193	0.121007	0.0143436
ENSDARG00000034817	asah1b	1	0.0114756	-0.402813	0.2	0.623	1	0.000118464	-0.540695	0.129	0.608	0.0114756	0.000236914
ENSDARG00000034957	hddc2	1	0.0604872	-0.31835	0	0.154	1	0.395725	0.315437	0.065	0.127	0.395725	0.117316
ENSDARG00000035133	pho	1	0.366272	0.258041	0.05	0.126	1	0.0889966	0.445304	0.032	0.151	0.366272	0.170073
ENSDARG00000035329	capns1a	1	0.00378375	-0.55704	0	0.314	1	0.0585074	0.382925	0.097	0.289	0.0585074	0.00755319
ENSDARG00000035650	evla	1	0.268066	0.345653	0.05	0.149	1	0.53607	0.383455	0.065	0.108	0.53607	0.464272
ENSDARG00000035676	ptp4a2b	1	0.0317518	-0.411038	0	0.194	1	0.0107758	-0.350894	0	0.181	0.0317518	0.0214354
ENSDARG00000035741	slc25a11	1	0.395886	0.363655	0.05	0.12	1	0.0427093	-0.267507	0	0.12	0.395886	0.0835946
ENSDARG00000035880	atp6v1c1b	1	0.00422109	-0.596672	0	0.309	1	0.430075	0.339828	0.161	0.265	0.430075	0.00842437
ENSDARG00000035914	tmem167a	1	0.140694	0.339331	0.15	0.377	1	0.00186095	-0.277161	0.032	0.319	0.140694	0.00371844
ENSDARG00000035986	ptpn2b	1	0.0604872	-0.27207	0	0.154	1	0.0216459	-0.325176	0	0.151	0.0604872	0.0428233
ENSDARG00000036080	cd81a	1	1	0.599627	0.35	0.514	1	0.00125911	-0.44664	0.129	0.506	1	0.00251663
ENSDARG00000036106	rgs18	1	0.127494	0.369906	0.1	0.291	1	0.145651	0.447198	0.129	0.295	0.145651	0.238733
ENSDARG00000036107	txnipa	1	0.00291821	-0.518637	0.15	0.611	1	0.00326205	-0.467776	0.226	0.62	0.00326205	0.0058279
ENSDARG00000036282	rnaset2	1	0.134397	-0.329613	0.25	0.497	1	0.195877	-0.331656	0.29	0.458	0.195877	0.250732
ENSDARG00000036438	ndufv1	1	0.00523917	-0.621651	0	0.297	1	0.361334	0.40892	0.129	0.229	0.361334	0.0104509
ENSDARG00000036577	atp6v0cb	1	0.0946558	-0.541199	0	0.126	1	0.0216459	-0.838457	0	0.151	0.0946558	0.0428233
ENSDARG00000036588	mhc1zba	1	0.000597077	-0.600587	0.05	0.503	1	0.000107945	-0.624391	0.032	0.422	0.000597077	0.000215879
ENSDARG00000036625	polr2f	1	0.00719767	-0.506975	0	0.28	1	0.00159524	-0.288579	0.032	0.325	0.00719767	0.00318793
ENSDARG00000036628	cd74b	1	0.000801847	-1.14847	0.05	0.48	1	0.000433639	-1.18536	0.097	0.458	0.000801847	0.00086709
ENSDARG00000036658	cab39l	1	0.0419791	-0.369023	0	0.177	1	0.930505	0.747721	0.161	0.199	0.930505	0.082196
ENSDARG00000036776	aldh8a1	1	0.0792061	-0.272083	0	0.137	1	0.028459	-0.270357	0	0.139	0.0792061	0.0561082
ENSDARG00000036784	commd7	1	0.000739014	-0.707588	0	0.394	1	0.00216492	-0.325573	0.065	0.373	0.00216492	0.00147748
ENSDARG00000036830	krt91	1	0.000416533	0.847579	0.8	0.771	1	0.000414479	1.04114	0.806	0.795	0.000416533	0.000828787
ENSDARG00000036832	cyt1l	1	0.899173	0.707457	0.15	0.189	1	0.485181	0.705699	0.258	0.253	0.899173	0.734961
ENSDARG00000036840	krt15	1	0.886112	0.421877	0.15	0.154	1	0.4564	0.255373	0.129	0.211	0.886112	0.704499
ENSDARG00000036893	f13a1b	1	0.667599	0.605684	0.2	0.303	1	0.00188867	-0.446636	0.032	0.319	0.667599	0.00377377
ENSDARG00000036942	gpd1c	1	0.0164607	-0.623802	0.05	0.326	1	0.33269	0.26196	0.129	0.235	0.33269	0.0326504
ENSDARG00000037153	atp6ap1b	1	0.10899	0.260464	0.15	0.4	1	0.00030727	-0.681618	0	0.319	0.10899	0.000614445
ENSDARG00000037318	ddost	1	0.0149776	-0.330105	0.05	0.337	1	0.00216805	-0.314115	0.032	0.313	0.0149776	0.00433141
ENSDARG00000037421	egr1	1	0.103441	-0.261053	0	0.12	1	0.0164163	-0.349229	0	0.163	0.103441	0.0325632
ENSDARG00000037488	canx	1	0.00422109	-0.609574	0	0.309	1	0.136572	0.282917	0.097	0.241	0.136572	0.00842437
ENSDARG00000037559	uba1	1	0.0132892	-0.37335	0	0.246	1	0.00248351	-0.451187	0	0.241	0.0132892	0.00496084
ENSDARG00000037883	prcp	1	0.0348682	-0.406604	0	0.189	1	0.755576	0.48499	0.129	0.175	0.755576	0.0685205
ENSDARG00000037965	srrm2	1	0.0178739	-0.467327	0	0.229	1	0.00606767	-0.297855	0	0.205	0.0178739	0.0120985
ENSDARG00000037967	si:dkey-16l2.16	1	0.0792061	-0.285046	0	0.137	1	0.0188579	-0.443353	0	0.157	0.0792061	0.0373602
ENSDARG00000037980	elob	1	0.00422109	-0.63002	0	0.309	1	0.00520392	-0.281516	0.032	0.277	0.00520392	0.00842437
ENSDARG00000038010	rac2	1	0.00692243	-0.411218	0.25	0.766	1	0.00247056	-0.37026	0.258	0.735	0.00692243	0.00493502
ENSDARG00000038028	ndufa6	1	0.00126203	-0.36117	0.1	0.566	1	0.0723832	0.301864	0.226	0.518	0.0723832	0.00252247
ENSDARG00000038059	grb2b	1	0.00242043	-0.630661	0	0.337	1	0.000829207	-0.595283	0	0.283	0.00242043	0.00165773
ENSDARG00000038075	cyc1	1	0.130305	0.350347	0.2	0.48	1	0.000667731	-0.373683	0.065	0.422	0.130305	0.00133502
ENSDARG00000038141	atf4b	1	0.00568313	-0.299974	0.05	0.394	1	0.367514	0.534842	0.226	0.398	0.367514	0.011334
ENSDARG00000038153	lgals2b	1	0.879637	0.554974	0.15	0.189	1	0.689075	0.955525	0.161	0.223	0.879637	0.903326
ENSDARG00000038154	isca2	1	0.0132892	-0.431028	0	0.246	1	0.00336011	-0.536927	0	0.229	0.0132892	0.00670893
ENSDARG00000038439	fabp10a	1	0.0217501	1.43133	0.5	0.394	1	0.0086008	0.970796	0.613	0.602	0.0217501	0.0171276
ENSDARG00000038456	mrps35	1	0.507496	0.700667	0.1	0.177	1	0.0164163	-0.363391	0	0.163	0.507496	0.0325632
ENSDARG00000038566	gnptg	1	0.0348682	-0.367164	0	0.189	1	0.0142793	-0.300498	0	0.169	0.0348682	0.0283548
ENSDARG00000038668	gbp1	1	0.00523917	-0.608339	0	0.297	1	0.336246	0.302809	0.097	0.187	0.336246	0.0104509
ENSDARG00000038822	mrc1b	1	0.00378375	-0.91261	0	0.314	1	0.000207644	-0.790468	0.032	0.398	0.00378375	0.000415244
ENSDARG00000038900	acadm	1	0.0179093	-0.374393	0.05	0.326	1	0.405873	0.447833	0.161	0.277	0.405873	0.0354978
ENSDARG00000039034	marcksl1a	1	0.000957343	-0.63196	0.2	0.743	1	0.00242163	-0.348224	0.29	0.747	0.00242163	0.00191377
ENSDARG00000039150	lgmn	1	0.00317405	-1.1274	0.15	0.549	1	0.00266219	-1.38631	0.161	0.476	0.00317405	0.00531729
ENSDARG00000039363	dnajb12a	1	0.0724233	-0.286894	0	0.143	1	0.0326005	-0.263993	0	0.133	0.0724233	0.0641383
ENSDARG00000039490	pitpnaa	1	0.00470475	-0.857267	0	0.303	1	0.0157613	-0.380275	0.032	0.229	0.0157613	0.00938736
ENSDARG00000039682	si:ch211-121a2.2	1	0.0178739	-0.477247	0	0.229	1	0.840476	0.732097	0.129	0.133	0.840476	0.0354284
ENSDARG00000039719	mrps26	1	0.0552459	-0.296088	0	0.16	1	0.15135	0.418746	0.065	0.181	0.15135	0.10744
ENSDARG00000040021	ebag9	1	0.016204	-0.52121	0	0.234	1	0.00248353	-0.39654	0	0.241	0.016204	0.00496088
ENSDARG00000040031	tardbp	1	0.066199	-0.347729	0	0.149	1	0.0188579	-0.402642	0	0.157	0.066199	0.0373602
ENSDARG00000040041	mcm4	1	0.0419791	-0.41943	0	0.177	1	0.0216459	-0.430451	0	0.151	0.0419791	0.0428233
ENSDARG00000040072	scpep1	1	0.0486482	-0.375378	0.35	0.731	1	0.0207952	-0.381161	0.387	0.735	0.0486482	0.041158
ENSDARG00000040251	ctsk	1	0.00223758	-0.626048	0.15	0.583	1	0.000145725	-0.872214	0.097	0.518	0.00223758	0.000291428
ENSDARG00000040286	ubl7b	1	0.00378375	-0.620555	0	0.314	1	0.705529	0.57597	0.129	0.181	0.705529	0.00755319
ENSDARG00000040401	slc25a20	1	0.268066	0.355708	0.05	0.149	1	0.0248282	-0.339858	0	0.145	0.268066	0.04904
ENSDARG00000040474	snx10b	1	0.0288972	-0.490714	0	0.2	1	0.055856	-0.257674	0	0.108	0.055856	0.0569594
ENSDARG00000040565	ckmb	1	0.00165212	1.0582	0.65	0.554	1	0.00766682	0.903701	0.581	0.536	0.00766682	0.00330151
ENSDARG00000040607	rtf2	1	0.0792061	-0.285103	0	0.137	1	0.028459	-0.292463	0	0.139	0.0792061	0.0561082
ENSDARG00000040666	nifk	1	0.134896	-0.260983	0	0.103	1	0.0142793	-0.333288	0	0.169	0.134896	0.0283548
ENSDARG00000040822	fundc1	1	0.531444	0.394902	0.1	0.171	1	0.0326005	-0.448617	0	0.133	0.531444	0.0641383
ENSDARG00000041041	cxcr3.2	1	0.00396077	-0.351271	0.1	0.509	1	0.00349924	-0.299703	0.065	0.355	0.00396077	0.00698624
ENSDARG00000041108	ctsh	1	0.00264125	-0.747207	0.2	0.646	0.613244	2.78014e-05	-0.910953	0.097	0.566	0.00264125	5.56021e-05
ENSDARG00000041203	drap1	1	0.253354	0.354564	0.15	0.32	1	0.100815	0.289875	0.097	0.259	0.253354	0.191467
ENSDARG00000041226	cdc40	1	0.066199	-0.357583	0	0.149	1	0.615461	0.413578	0.097	0.145	0.615461	0.128016
ENSDARG00000041339	zgc:92380	1	0.508568	0.631275	0.15	0.257	1	0.0744447	0.407666	0.097	0.277	0.508568	0.143347
ENSDARG00000041363	dctn3	1	0.00303195	-0.581679	0	0.326	1	0.00443626	-0.309404	0.032	0.283	0.00443626	0.0060547
ENSDARG00000041394	dnajb1b	1	0.00680201	-0.328302	0.05	0.383	1	0.000598959	-0.803005	0	0.295	0.00680201	0.00119756
ENSDARG00000041505	itm2bb	1	6.45181e-05	-0.992195	0.05	0.589	0.844608	3.82903e-05	-0.686242	0.065	0.518	6.45181e-05	7.65791e-05
ENSDARG00000041665	mkrn1	1	0.0865983	-0.312997	0	0.131	1	0.255698	0.273024	0.065	0.151	0.255698	0.165697
ENSDARG00000041853	rbm39b	1	0.0724233	-0.25595	0	0.143	1	0.028459	-0.288068	0	0.139	0.0724233	0.0561082
ENSDARG00000041908	usp39	1	0.0504369	-0.435949	0	0.166	1	0.0188579	-0.382979	0	0.157	0.0504369	0.0373602
ENSDARG00000041919	ccl38.1	1	0.0317518	-0.456613	0	0.194	1	0.00606767	-0.38926	0	0.205	0.0317518	0.0120985
ENSDARG00000041959	cxcr4b	1	0.000153819	-1.32236	0	0.463	1	0.000349175	-0.785085	0.097	0.488	0.000349175	0.000307615
ENSDARG00000042245	myl13	1	0.775931	0.633267	0.15	0.143	1	0.395725	0.402144	0.065	0.127	0.775931	0.634851
ENSDARG00000042252	eif4h	1	0.00981483	-0.504206	0	0.263	1	0.00821654	-0.277665	0.032	0.259	0.00981483	0.0163656
ENSDARG00000042319	cdca4	1	0.0419791	-0.315238	0	0.177	1	0.00934816	-0.371446	0	0.187	0.0419791	0.0186089
ENSDARG00000042322	si:dkey-177p2.6	1	0.0167325	-0.250571	0.05	0.331	1	0.00175379	-0.468714	0.032	0.319	0.0167325	0.00350451
ENSDARG00000042401	derl2	1	0.066199	-0.284344	0	0.149	1	0.028459	-0.271321	0	0.139	0.066199	0.0561082
ENSDARG00000042534	rsrc2	1	0.499893	0.362156	0.05	0.103	1	0.055856	-0.351609	0	0.108	0.499893	0.108592
ENSDARG00000042620	gstr	1	0.00470475	-0.7382	0	0.303	1	0.207094	0.416609	0.129	0.271	0.207094	0.00938736
ENSDARG00000042644	sod2	1	0.339608	0.33573	0.1	0.211	1	0.0216459	-0.275403	0	0.151	0.339608	0.0428233
ENSDARG00000042732	tmem189	1	0.0288972	-0.262842	0	0.2	1	0.0216458	-0.270826	0	0.151	0.0288972	0.042823
ENSDARG00000042927	mapre1a	1	0.000167288	-0.425809	0.1	0.651	0.732232	3.31957e-05	-0.636833	0.097	0.578	0.000167288	6.63904e-05
ENSDARG00000042993	prss1	1	0.377639	0.757715	0.4	0.434	1	0.36363	0.694059	0.226	0.38	0.377639	0.595033
ENSDARG00000043081	ctsz	1	0.000167268	-1.31648	0.2	0.709	1	0.000553816	-0.875128	0.226	0.633	0.000553816	0.000334508
ENSDARG00000043154	ucp2	1	0.045491	-0.323051	0.3	0.686	1	0.757607	0.302596	0.516	0.765	0.757607	0.0889126
ENSDARG00000043304	nop2	1	0.18052	0.284401	0.05	0.177	1	0.00289045	-0.459858	0	0.235	0.18052	0.00577255
ENSDARG00000043436	si:dkey-5n18.1	1	0.0742178	-0.34103	0.7	0.903	1	0.0474454	-0.512251	0.806	0.849	0.0742178	0.0926398
ENSDARG00000043457	gapdh	1	0.676046	0.355028	0.3	0.451	1	0.903129	0.645285	0.355	0.476	0.903129	0.895054
ENSDARG00000043484	ube2d2	1	0.000202206	-0.894058	0	0.451	1	0.00174379	-0.272227	0.065	0.386	0.00174379	0.000404371
ENSDARG00000043493	cltca	1	0.0504369	-0.283683	0	0.166	1	0.01241	-0.314537	0	0.175	0.0504369	0.0246659
ENSDARG00000043555	tmem30ab	1	0.247825	0.318406	0.05	0.154	1	0.028459	-0.334498	0	0.139	0.247825	0.0561082
ENSDARG00000043795	arhgdia	1	0.200863	0.26575	0.3	0.651	1	4.92543e-05	-0.6906	0.129	0.62	0.200863	9.85062e-05
ENSDARG00000043797	cdc5l	1	0.113023	-0.254454	0	0.114	1	0.728479	0.456564	0.097	0.133	0.728479	0.213272
ENSDARG00000043960	rpf2	1	0.0238914	-0.409992	0	0.211	1	0.231928	0.485407	0.065	0.157	0.231928	0.0472119
ENSDARG00000044073	fuca2	1	0.000356762	-0.769941	0.1	0.617	1	0.000765679	-0.419607	0.161	0.596	0.000765679	0.000713396
ENSDARG00000044402	nop16	1	0.0419791	-0.328441	0	0.177	1	0.846287	0.588066	0.097	0.12	0.846287	0.082196
ENSDARG00000044431	ppig	1	0.0865983	-0.285776	0	0.131	1	0.591942	0.4034	0.065	0.102	0.591942	0.165697
ENSDARG00000044565	ola1	1	0.345062	0.478945	0.3	0.583	1	0.204365	0.281793	0.29	0.578	0.345062	0.366964
ENSDARG00000044612	c1qb	1	0.00412938	-0.674739	0.05	0.406	1	0.00161155	-0.508956	0.097	0.446	0.00412938	0.0032205
ENSDARG00000044613	c1qa	1	0.00523917	-0.871201	0	0.297	1	0.00390159	-0.672683	0	0.223	0.00523917	0.00778795
ENSDARG00000044619	birc2	1	0.237765	0.498415	0.15	0.331	1	0.00159524	-0.326751	0.032	0.325	0.237765	0.00318793
ENSDARG00000044694	fybb	1	0.00690339	-0.382294	0.05	0.383	1	0.000869079	-0.614106	0.032	0.343	0.00690339	0.0017374
ENSDARG00000044902	atp2b2	1	0.00470475	-0.753788	0	0.303	1	0.000428852	-0.571193	0.032	0.373	0.00470475	0.000857521
ENSDARG00000045155	phf5a	1	0.0504369	-0.255126	0	0.166	1	0.00810196	-0.345714	0	0.193	0.0504369	0.0161383
ENSDARG00000045359	elocb	1	0.00358619	-0.27701	0.05	0.417	1	0.222926	0.311987	0.129	0.265	0.222926	0.00715951
ENSDARG00000045373	pabpn1	1	0.00523917	-0.593169	0	0.297	1	0.000578086	-0.553557	0.032	0.361	0.00523917	0.00115584
ENSDARG00000045543	atp6v1f	1	0.0113107	-0.332444	0.05	0.354	1	0.00609604	-0.409537	0.032	0.271	0.0113107	0.0121549
ENSDARG00000045768	cry1aa	1	0.309998	0.262494	0.05	0.137	1	0.0142793	-0.353335	0	0.169	0.309998	0.0283548
ENSDARG00000045776	cnbpa	1	0.53748	0.611176	0.25	0.423	1	0.000133243	-0.491296	0.032	0.416	0.53748	0.000266468
ENSDARG00000045824	zgc:101783	1	0.0604872	-0.379864	0	0.154	1	0.0373236	-0.263841	0	0.127	0.0604872	0.0732541
ENSDARG00000045913	mrps10	1	0.150777	0.396099	0.1	0.28	1	0.0090716	-0.269942	0.032	0.253	0.150777	0.0180609
ENSDARG00000045978	chchd6b	1	0.302818	0.429312	0.1	0.223	1	0.0139382	-0.264714	0.032	0.235	0.302818	0.0276821
ENSDARG00000046030	zgc:110339	1	0.00271029	-0.850094	0	0.331	1	0.124326	0.267855	0.097	0.247	0.124326	0.00541323
ENSDARG00000046106	rab10	1	0.00835828	-0.318323	0.05	0.371	1	0.00520392	-0.279789	0.032	0.277	0.00835828	0.0103808
ENSDARG00000051748	ccnd2a	1	0.016204	-0.507717	0	0.234	1	0.0373236	-0.28453	0	0.127	0.0373236	0.0321455
ENSDARG00000051800	fnbp4	1	0.638617	0.695699	0.1	0.154	1	0.0216459	-0.339326	0	0.151	0.638617	0.0428233
ENSDARG00000052073	blcap	1	0.000652533	-0.81992	0	0.4	1	0.000259101	-0.822652	0	0.325	0.000652533	0.000518134
ENSDARG00000052304	uqcrc1	1	0.00568313	-0.370745	0.05	0.394	1	0.722009	0.789356	0.258	0.301	0.722009	0.011334
ENSDARG00000052371	higd2a	1	0.00422109	-0.599045	0	0.309	1	0.36386	0.385736	0.129	0.229	0.36386	0.00842437
ENSDARG00000052438	actr2a	1	0.00137747	-0.531833	0.05	0.463	1	0.00216805	-0.366171	0.032	0.313	0.00216805	0.00275304
ENSDARG00000052462	pisd	1	0.0792061	-0.2759	0	0.137	1	0.028459	-0.399613	0	0.139	0.0792061	0.0561082
ENSDARG00000052623	bsdc1	1	0.0792061	-0.295159	0	0.137	1	0.028459	-0.34765	0	0.139	0.0792061	0.0561082
ENSDARG00000052674	csnk1a1	1	0.179866	0.585766	0.15	0.354	1	0.000701518	-0.47626	0.032	0.355	0.179866	0.00140254
ENSDARG00000052928	arf6b	1	0.00422109	-0.642848	0	0.309	1	0.347105	0.367929	0.129	0.235	0.347105	0.00842437
ENSDARG00000053070	gosr2	1	0.0217031	-0.339273	0	0.217	1	0.440355	0.550112	0.097	0.169	0.440355	0.0429352
ENSDARG00000053124	si:dkey-148a17.6	1	0.00135479	-0.697103	0	0.366	1	0.00664803	-0.414708	0.032	0.265	0.00664803	0.00270775
ENSDARG00000053136	b2m	1	0.00582922	-0.812376	0	0.291	1	0.0164163	-0.358602	0	0.163	0.0164163	0.0116245
ENSDARG00000053215	me1	1	0.016204	-0.561378	0	0.234	1	0.0216459	-0.288501	0	0.151	0.0216459	0.0321455
ENSDARG00000053358	basp1	1	0.494742	0.260334	0.05	0.103	1	0.0638483	-0.423693	0	0.102	0.494742	0.12362
ENSDARG00000053395	cdkn2aipnl	1	0.021703	-0.46651	0	0.217	1	0.0188579	-0.322513	0	0.157	0.021703	0.0373602
ENSDARG00000053446	sub1a	1	0.00551558	-0.425346	0.05	0.394	1	0.0026511	-0.320268	0.065	0.367	0.00551558	0.00529518
ENSDARG00000053542	kctd12.2	1	0.00192238	-0.753464	0.05	0.446	1	0.801407	0.390119	0.323	0.392	0.801407	0.00384106
ENSDARG00000053624	csf1rb	1	0.0178739	-0.65423	0	0.229	1	0.00766294	-0.478092	0.032	0.259	0.0178739	0.0152672
ENSDARG00000053656	lypla2	1	0.610321	0.512175	0.1	0.16	1	0.210236	0.316572	0.065	0.163	0.610321	0.376272
ENSDARG00000053684	aldob	1	0.342532	0.567439	0.5	0.543	1	0.00342231	0.971059	0.645	0.62	0.342532	0.00683291
ENSDARG00000053858	crip1	1	0.00498729	-0.465355	0.2	0.674	1	0.00213992	-0.486901	0.226	0.645	0.00498729	0.00427525
ENSDARG00000053862	crygmx	1	0.792456	0.657844	0.15	0.2	1	0.448165	0.646754	0.516	0.669	0.792456	0.695478
ENSDARG00000053875	cryba1b	1	0.4617	1.08957	0.2	0.16	1	0.440605	0.372235	0.484	0.584	0.4617	0.687077
ENSDARG00000053950	lin37	1	0.0504369	-0.312136	0	0.166	1	0.43091	0.277447	0.065	0.12	0.43091	0.0983299
ENSDARG00000054058	h1fx	1	0.153177	0.496078	0.2	0.446	1	0.0214965	-0.423249	0.258	0.56	0.153177	0.0425309
ENSDARG00000054063	arpc4	1	0.00027185	-0.554134	0.1	0.634	1	6.10243e-05	-0.396117	0.097	0.572	0.00027185	0.000122045
ENSDARG00000054172	pgrmc1	1	0.0552459	-0.347608	0	0.16	1	0.362747	0.454903	0.097	0.181	0.362747	0.10744
ENSDARG00000054191	pgk1	1	0.199343	0.41844	0.2	0.44	1	0.00154115	-0.260824	0.065	0.392	0.199343	0.00307992
ENSDARG00000054271	cdkn1bb	1	0.00798809	-0.511736	0	0.274	1	0.243483	0.400299	0.129	0.259	0.243483	0.0159124
ENSDARG00000054290	acin1a	1	0.00378375	-0.717063	0	0.314	1	0.000849723	-0.346461	0.032	0.349	0.00378375	0.00169872
ENSDARG00000054302	ehd4	1	0.00171389	-0.739113	0	0.354	1	0.00788027	-0.392263	0.032	0.259	0.00788027	0.00342484
ENSDARG00000054312	slc38a6	1	0.0217031	-0.432171	0	0.217	1	0.0188579	-0.36742	0	0.157	0.0217031	0.0373602
ENSDARG00000054433	yipf6	1	0.0238914	-0.391496	0	0.211	1	0.0216459	-0.317308	0	0.151	0.0238914	0.0428233
ENSDARG00000054447	slc29a1b	1	0.00719771	-0.643305	0	0.28	1	0.0399135	-0.292281	0.032	0.187	0.0399135	0.0143436
ENSDARG00000054578	arl6ip1	1	0.000676206	-0.75695	0.25	0.783	1	0.0645177	-0.271251	0.387	0.753	0.0645177	0.00135195
ENSDARG00000054777	si:dkey-46a10.3	1	0.338848	0.286391	0.05	0.131	1	0.0107757	-0.287991	0	0.181	0.338848	0.0214353
ENSDARG00000054793	emc10	1	0.00422109	-0.570622	0	0.309	1	0.00390159	-0.412505	0	0.223	0.00422109	0.00778795
ENSDARG00000054804	anp32e	1	0.582578	0.548332	0.15	0.24	1	0.0090716	-0.405573	0.032	0.253	0.582578	0.0180609
ENSDARG00000054842	hsd17b14	1	0.0416559	-0.335284	0.05	0.274	1	0.027931	-0.417563	0.065	0.259	0.0416559	0.055082
ENSDARG00000054864	aplp2	1	0.0162039	-0.530841	0	0.234	1	0.0488511	-0.270831	0	0.114	0.0488511	0.0321453
ENSDARG00000054907	cox7a2l	1	0.000202206	-0.90166	0	0.451	1	0.00186462	-0.413208	0.065	0.38	0.00186462	0.000404371
ENSDARG00000055064	prdx5	1	0.665827	0.576083	0.4	0.537	1	0.000497342	-0.31747	0.129	0.56	0.665827	0.000994437
ENSDARG00000055120	ctsba	1	0.0546656	-0.591195	0.75	0.891	1	0.295536	-0.402361	0.742	0.898	0.295536	0.106343
ENSDARG00000055186	ccr9a	1	0.00302512	-0.840338	0.05	0.417	1	0.00383134	-0.771158	0.032	0.289	0.00383134	0.00604108
ENSDARG00000055192	zgc:136930	1	0.323555	0.94581	0.35	0.331	1	0.0322157	0.945987	0.452	0.349	0.323555	0.0633936
ENSDARG00000055283	id2a	1	0.000739014	-0.914575	0	0.394	1	0.0187881	-0.695483	0.129	0.38	0.0187881	0.00147748
ENSDARG00000055290	mpeg1.1	1	0.000178474	-1.04211	0.1	0.623	1	0.000173637	-0.883381	0.129	0.56	0.000178474	0.000347244
ENSDARG00000055389	si:dkey-67c22.2	1	0.0317518	-0.477377	0	0.194	1	0.00524281	-0.457869	0	0.211	0.0317518	0.0104581
ENSDARG00000055455	gpm6aa	1	0.169431	-0.497179	0.1	0.251	1	0.0336981	-0.695833	0.032	0.193	0.169431	0.0662606
ENSDARG00000055504	si:ch211-212k18.7	1	0.00284128	-0.593317	0.25	0.731	1	0.00185457	-0.602514	0.29	0.705	0.00284128	0.00370571
ENSDARG00000055618	acta1b	1	0.349331	0.71446	0.2	0.143	1	0.730972	0.626201	0.161	0.157	0.730972	0.57663
ENSDARG00000055708	timm8b	1	0.016204	-0.429143	0	0.234	1	0.0188579	-0.277329	0	0.157	0.0188579	0.0321455
ENSDARG00000055713	fmnl1a	1	0.0419791	-0.314737	0	0.177	1	0.0188579	-0.49541	0	0.157	0.0419791	0.0373602
ENSDARG00000055723	hsp70l	1	0.00189182	-1.54933	0.15	0.531	0.486658	2.20626e-05	-1.70769	0.065	0.5	0.00189182	4.41248e-05
ENSDARG00000056008	atp5mc1	1	0.221373	0.338083	0.3	0.629	1	0.00200879	-0.368932	0.129	0.5	0.221373	0.00401354
ENSDARG00000056085	mob4	1	0.00798809	-0.603073	0	0.274	1	0.0142793	-0.255791	0	0.169	0.0142793	0.0159124
ENSDARG00000056138	sf3b1	1	0.0146797	-0.389955	0	0.24	1	0.0216459	-0.261995	0	0.151	0.0216459	0.029144
ENSDARG00000056233	zgc:110591	1	0.00358619	-0.394644	0.05	0.417	1	0.709991	0.599422	0.258	0.386	0.709991	0.00715951
ENSDARG00000056248	si:dkey-183i3.5	1	0.171119	0.931295	0.3	0.217	1	0.0103156	1.14628	0.419	0.277	0.171119	0.0205248
ENSDARG00000056378	ifi30	1	0.00481231	-0.710372	0.05	0.4	1	0.00404885	-0.572497	0.097	0.398	0.00481231	0.00808131
ENSDARG00000056379	si:ch73-86n18.1	1	0.763514	0.322371	0.1	0.137	1	0.0570441	0.787495	0.226	0.12	0.763514	0.110834
ENSDARG00000056407	irf8	1	0.000526267	-0.659937	0.05	0.509	1	0.0103918	-0.269323	0.129	0.422	0.0103918	0.00105226
ENSDARG00000056480	cpvl	1	0.00159968	-0.525039	0.05	0.457	1	0.00690583	-0.307073	0.097	0.386	0.00690583	0.0031968
ENSDARG00000056531	nutf2	1	0.0178739	-0.37965	0	0.229	1	0.424606	0.317283	0.129	0.217	0.424606	0.0354282
ENSDARG00000056583	ndufs6	1	0.00152458	-0.808777	0	0.36	1	0.000211003	-0.633883	0.032	0.398	0.00152458	0.000421961
ENSDARG00000056615	cybb	1	0.138708	0.297992	0.1	0.286	1	0.000973657	-0.674906	0	0.277	0.138708	0.00194637
ENSDARG00000056966	nek7	1	0.499893	0.391055	0.05	0.103	1	0.028459	-0.311649	0	0.139	0.499893	0.0561082
ENSDARG00000057035	stoml3b	1	0.0124894	-0.510933	0.05	0.349	1	0.00157166	-0.431025	0.032	0.325	0.0124894	0.00314086
ENSDARG00000057167	eif4g2b	1	0.0262833	-0.380588	0	0.206	1	0.00934816	-0.45469	0	0.187	0.0262833	0.0186089
ENSDARG00000057652	dbpb	1	0.0504369	-0.289321	0	0.166	1	0.0248282	-0.316092	0	0.145	0.0504369	0.04904
ENSDARG00000057672	plpp5	1	0.123479	-0.334363	0	0.109	1	0.0638483	-0.253676	0	0.102	0.123479	0.12362
ENSDARG00000057698	ctsd	1	0.35728	-0.576525	0.65	0.8	1	0.0189393	-0.885921	0.484	0.783	0.35728	0.03752
ENSDARG00000057736	ano10a	1	0.0946558	-0.26131	0	0.126	1	0.0248282	-0.290548	0	0.145	0.0946558	0.04904
ENSDARG00000057787	itgae.2	1	0.395886	0.260273	0.05	0.12	1	0.0326005	-0.270986	0	0.133	0.395886	0.0641383
ENSDARG00000057853	atp6v0ca	1	0.0192031	-0.595428	0.55	0.863	1	0.00345439	-0.426055	0.452	0.873	0.0192031	0.00689684
ENSDARG00000057854	sap18	1	0.0120215	-0.452986	0	0.251	1	0.0980406	0.334433	0.129	0.319	0.0980406	0.0238984
ENSDARG00000057867	lasp1	1	0.339781	0.355263	0.3	0.577	1	0.0263123	0.321404	0.161	0.458	0.339781	0.0519323
ENSDARG00000057940	dido1	1	0.0262835	-0.470177	0	0.206	1	0.00213133	-0.513743	0	0.247	0.0262835	0.00425812
ENSDARG00000057949	slc43a3b	1	0.0865983	-0.896569	0	0.131	1	0.239746	-0.59436	0.065	0.145	0.239746	0.165697
ENSDARG00000058047	pafah1b3	1	0.501578	0.802223	0.15	0.114	1	0.484964	0.279906	0.065	0.114	0.501578	0.734738
ENSDARG00000058062	magt1	1	0.00176838	-0.496372	0.05	0.451	1	0.00135811	-0.463382	0.065	0.392	0.00176838	0.00271438
ENSDARG00000058079	txndc17	1	0.038269	-0.36173	0	0.183	1	0.00452524	-0.433989	0	0.217	0.038269	0.00903
ENSDARG00000058257	slc39a1	1	0.0108664	-0.602235	0	0.257	1	0.00336011	-0.559539	0	0.229	0.0108664	0.00670893
ENSDARG00000058371	krt5	1	0.0609907	0.792353	0.6	0.611	1	0.000330136	1.00003	0.71	0.639	0.0609907	0.000660162
ENSDARG00000058413	rnaset2l	1	0.000861652	-0.99907	0.05	0.474	1	7.84204e-05	-0.753861	0.065	0.494	0.000861652	0.000156835
ENSDARG00000058454	dynll1	1	0.850382	0.528104	0.35	0.537	0.588976	2.67013e-05	-0.624985	0.065	0.53	0.850382	5.34018e-05
ENSDARG00000058463	ndufab1a	1	0.140147	0.443389	0.1	0.286	1	0.00524281	-0.289497	0	0.211	0.140147	0.0104581
ENSDARG00000058593	sri	1	0.00233205	-0.408692	0.05	0.44	1	5.2083e-05	-0.807599	0	0.38	0.00233205	0.000104163
ENSDARG00000059049	zgc:174904	1	0.03168	-0.673554	0.05	0.286	1	0.0594372	-0.279214	0.032	0.169	0.0594372	0.0623563
ENSDARG00000059128	uqcrh	1	0.00196585	-0.417795	0.2	0.731	0.358772	1.62649e-05	-0.448433	0.129	0.669	0.00196585	3.25296e-05
ENSDARG00000059303	hnrnpl2	1	0.0217031	-0.435571	0	0.217	1	0.00452524	-0.442323	0	0.217	0.0217031	0.00903
ENSDARG00000059373	dnajc8	1	0.016204	-0.351849	0	0.234	1	0.00934816	-0.328819	0	0.187	0.016204	0.0186089
ENSDARG00000059398	myef2	1	0.0724233	-0.359174	0	0.143	1	0.0373236	-0.303347	0	0.127	0.0724233	0.0732541
ENSDARG00000059768	gpatch8	1	0.0348682	-0.309895	0	0.189	1	0.0164162	-0.29547	0	0.163	0.0348682	0.032563
ENSDARG00000059836	ddit3	1	0.15375	0.29115	0.05	0.189	1	0.0248282	-0.386723	0	0.145	0.15375	0.04904
ENSDARG00000059883	trpv1	1	0.0460253	-0.411902	0	0.171	1	0.01241	-0.349873	0	0.175	0.0460253	0.0246659
ENSDARG00000059906	sdc4	1	0.000616946	-0.915051	0.1	0.577	0.678446	3.07573e-05	-1.29602	0.032	0.452	0.000616946	6.15137e-05
ENSDARG00000059908	si:ch211-217k17.7	1	0.00303196	-0.766056	0	0.326	1	0.00128609	-0.473669	0.032	0.331	0.00303196	0.00257052
ENSDARG00000059950	plxdc2	1	0.0724233	-0.272904	0	0.143	1	0.0427093	-0.272677	0	0.12	0.0724233	0.0835946
ENSDARG00000060072	abi3a	1	0.0197023	-0.492659	0	0.223	1	0.0105764	-0.265693	0.032	0.247	0.0197023	0.0210409
ENSDARG00000060282	rnf121	1	0.0504367	-0.259363	0	0.166	1	0.0373236	-0.309968	0	0.127	0.0504367	0.0732541
ENSDARG00000060309	srgap3	1	0.0504369	-0.40055	0	0.166	1	0.0142793	-0.43116	0	0.169	0.0504369	0.0283548
ENSDARG00000060319	scn4bb	1	0.103441	-0.41977	0	0.12	1	0.206587	-0.387886	0.032	0.108	0.206587	0.196182
ENSDARG00000060350	apoda.2	1	0.0317518	-0.58964	0	0.194	1	0.460307	0.396281	0.097	0.163	0.460307	0.0624954
ENSDARG00000061187	cbx5	1	0.349253	0.45421	0.15	0.291	1	0.241589	0.273106	0.097	0.205	0.349253	0.424812
ENSDARG00000061228	pfdn4	1	0.353945	0.355316	0.25	0.474	1	0.000904776	-0.348083	0.097	0.476	0.353945	0.00180873
ENSDARG00000061478	igf2bp1	1	0.00648016	-0.670336	0	0.286	1	0.000507995	-0.715564	0	0.301	0.00648016	0.00101573
ENSDARG00000061757	rabgap1l	1	0.725017	0.507348	0.1	0.143	1	0.0216459	-0.366762	0	0.151	0.725017	0.0428233
ENSDARG00000061854	lman2	1	0.038269	-0.383258	0	0.183	1	0.00452524	-0.386626	0	0.217	0.038269	0.00903
ENSDARG00000061985	rbm47	1	0.0288972	-0.412187	0	0.2	1	0.0142793	-0.340631	0	0.169	0.0288972	0.0283548
ENSDARG00000062338	zeb2a	1	0.0288972	-0.430507	0	0.2	1	0.0188579	-0.388671	0	0.157	0.0288972	0.0373602
ENSDARG00000062568	mrpl2	1	0.0419791	-0.337234	0	0.177	1	0.0107758	-0.349792	0	0.181	0.0419791	0.0214354
ENSDARG00000063095	ctsf	1	0.00885802	-0.687184	0	0.269	1	0.00930557	-0.334038	0.065	0.313	0.00930557	0.0176376
ENSDARG00000063295	myh9a	1	0.0419791	-0.36648	0	0.177	1	0.028459	-0.365317	0	0.139	0.0419791	0.0561082
ENSDARG00000063899	mt-nd2	1	0.0196764	-0.366352	0.3	0.737	1	0.000121583	-0.551031	0.226	0.753	0.0196764	0.000243152
ENSDARG00000063905	mt-co1	1	0.00160021	-0.889615	0.4	0.823	1	0.0416563	-0.280596	0.516	0.819	0.0416563	0.00319785
ENSDARG00000063911	mt-atp6	1	0.00033736	-0.860278	0.3	0.834	1	0.10331	-0.393586	0.581	0.91	0.10331	0.000674607
ENSDARG00000067593	sco1	1	0.0317518	-0.251339	0	0.194	1	0.0188579	-0.294267	0	0.157	0.0317518	0.0373602
ENSDARG00000067672	card9	1	0.00470475	-0.709624	0	0.303	1	0.00390159	-0.443748	0	0.223	0.00470475	0.00778795
ENSDARG00000067990	myhz1.1	1	0.0788115	0.845924	0.6	0.731	1	0.127163	0.782088	0.548	0.651	0.127163	0.151412
ENSDARG00000067995	myhz1.2	1	0.384505	0.884226	0.25	0.211	1	0.93912	0.525602	0.194	0.241	0.93912	0.621166
ENSDARG00000068233	zgc:64051	1	0.000942087	-0.478961	0.1	0.583	0.253352	1.14857e-05	-0.807689	0.065	0.554	0.000942087	2.29713e-05
ENSDARG00000068265	tomm5	1	0.111558	0.378156	0.2	0.491	1	0.0627105	0.417484	0.194	0.47	0.111558	0.121488
ENSDARG00000068305	mrps14	1	0.0132892	-0.298831	0	0.246	1	0.00810196	-0.313749	0	0.193	0.0132892	0.0161383
ENSDARG00000068374	si:ch211-132b12.7	1	0.0460253	-0.418102	0	0.171	1	0.0188579	-0.305021	0	0.157	0.0460253	0.0373602
ENSDARG00000068382	pglyrp5	1	0.0504369	-0.516905	0	0.166	1	0.0638483	-0.294275	0	0.102	0.0638483	0.0983299
ENSDARG00000068432	si:dkey-56m19.5	1	0.00939755	-0.467299	0.1	0.451	1	0.914258	0.617317	0.29	0.404	0.914258	0.0187068
ENSDARG00000068436	h3f3b.1	1	0.166951	0.338578	0.2	0.451	1	0.0694418	0.300848	0.194	0.458	0.166951	0.134061
ENSDARG00000068478	gpx4a	1	0.550295	0.71063	0.15	0.12	1	0.517529	0.829406	0.161	0.139	0.550295	0.767222
ENSDARG00000068507	crybb1	1	5.03243e-05	1.54267	0.5	0.177	1	0.00568335	0.806208	0.677	0.711	0.00568335	0.000100646
ENSDARG00000068582	rnf44	1	0.0792061	-0.363135	0	0.137	1	0.0373236	-0.306706	0	0.127	0.0792061	0.0732541
ENSDARG00000068820	h2afva	1	0.0108664	-0.375771	0	0.257	1	0.14854	0.323964	0.097	0.235	0.14854	0.0216148
ENSDARG00000068996	hist2h2l	1	0.240295	0.317309	0.15	0.326	1	0.112252	0.272108	0.129	0.307	0.240295	0.211904
ENSDARG00000069116	timm10	1	0.066199	-0.257238	0	0.149	1	0.028459	-0.400242	0	0.139	0.066199	0.0561082
ENSDARG00000069142	aars	1	0.00523917	-0.54776	0	0.297	1	0.00210515	-0.47452	0.032	0.313	0.00523917	0.00420587
ENSDARG00000069360	ppp3r1b	1	0.811161	0.45184	0.15	0.2	1	0.0142793	-0.406988	0	0.169	0.811161	0.0283548
ENSDARG00000069432	plscr3b	1	0.289895	0.384132	0.05	0.143	1	0.0373236	-0.251324	0	0.127	0.289895	0.0732541
ENSDARG00000069527	ube2g1b	1	0.768918	0.590254	0.1	0.137	1	0.0427093	-0.282613	0	0.12	0.768918	0.0835946
ENSDARG00000069619	atf7ip	1	0.468897	0.34428	0.1	0.183	1	0.0269487	-0.26353	0.032	0.205	0.468897	0.0531711
ENSDARG00000069801	crygm2d12	1	0.23003	0.775121	0.25	0.171	1	0.626255	0.47554	0.452	0.602	0.626255	0.407147
ENSDARG00000069846	zgc:162944	1	0.00629189	-0.403026	0.15	0.571	1	0.00105432	-0.277331	0.097	0.47	0.00629189	0.00210752
ENSDARG00000069853	txndc9	1	0.0186746	-0.291174	0.05	0.326	1	0.00186095	-0.309793	0.032	0.319	0.0186746	0.00371844
ENSDARG00000069855	pnisr	1	0.0238914	-0.337999	0	0.211	1	0.0188579	-0.257871	0	0.157	0.0238914	0.0373602
ENSDARG00000070019	taf15	1	0.54576	0.567395	0.15	0.246	1	0.0107229	-0.264116	0.032	0.247	0.54576	0.0213308
ENSDARG00000070046	eny2	1	0.230759	0.605837	0.1	0.246	1	0.587583	0.542012	0.129	0.193	0.587583	0.408269
ENSDARG00000070261	crlf3	1	0.0552459	-0.300249	0	0.16	1	0.0427093	-0.273828	0	0.12	0.0552459	0.0835946
ENSDARG00000070426	chac1	1	0.0745418	0.285365	0.2	0.526	1	0.590079	0.489643	0.323	0.536	0.590079	0.143527
ENSDARG00000070512	cnpy3	1	0.0238914	-0.373234	0	0.211	1	0.00810196	-0.361957	0	0.193	0.0238914	0.0161383
ENSDARG00000070542	mafbb	1	0.00180229	-0.533821	0.15	0.64	1	0.000192389	-0.804573	0.129	0.56	0.00180229	0.000384741
ENSDARG00000070545	top1l	1	0.0132892	-0.502954	0	0.246	1	0.0107758	-0.315458	0	0.181	0.0132892	0.0214354
ENSDARG00000070623	med10	1	0.0108664	-0.468729	0	0.257	1	0.00268565	-0.486718	0.032	0.301	0.0108664	0.0053641
ENSDARG00000070833	lin52	1	0.0262835	-0.3671	0	0.206	1	0.0164163	-0.32737	0	0.163	0.0262835	0.0325632
ENSDARG00000070835	tnnc2	1	0.113024	0.968689	0.45	0.394	1	0.00629204	1.31687	0.484	0.355	0.113024	0.0125445
ENSDARG00000070959	si:ch211-288g17.3	1	0.0288971	-0.482743	0	0.2	1	0.00788027	-0.403875	0.032	0.259	0.0288971	0.0156984
ENSDARG00000071004	abhd12	1	0.0108664	-0.583019	0	0.257	1	0.0123151	-0.284905	0.032	0.241	0.0123151	0.0216148
ENSDARG00000071116	eepd1	1	0.0146797	-0.448987	0	0.24	1	0.926819	0.505252	0.129	0.139	0.926819	0.029144
ENSDARG00000071203	sptssa	1	0.00582922	-0.565597	0	0.291	1	0.00182685	-0.543255	0	0.253	0.00582922	0.00365036
ENSDARG00000071251	ppp1r18	1	0.00523914	-0.626582	0	0.297	1	0.00213133	-0.48713	0	0.247	0.00523914	0.00425812
ENSDARG00000071403	oaz1a	1	0.258617	0.77528	0.5	0.651	1	0.0042553	-0.268338	0.226	0.657	0.258617	0.0084925
ENSDARG00000071437	ptprc	1	0.00303195	-0.643939	0	0.326	1	0.00606767	-0.451423	0	0.205	0.00606767	0.0060547
ENSDARG00000071491	nrros	1	0.00215949	-0.618784	0	0.343	1	0.000107965	-0.876871	0	0.355	0.00215949	0.000215918
ENSDARG00000071566	ppp1cab	1	0.215286	0.276083	0.1	0.251	1	0.00452524	-0.483065	0	0.217	0.215286	0.00903
ENSDARG00000071658	ywhag2	1	0.890134	0.295553	0.1	0.12	1	0.198499	-0.273733	0.065	0.157	0.890134	0.357596
ENSDARG00000073742	prss59.2	1	0.940117	0.714041	0.35	0.474	1	0.06831	0.913492	0.419	0.343	0.940117	0.131954
ENSDARG00000073867	rex1bd	1	0.0792061	-0.300877	0	0.137	1	0.0216459	-0.290102	0	0.151	0.0792061	0.0428233
ENSDARG00000073893	dnase2	1	0.00242043	-0.769425	0	0.337	1	0.00133714	-0.639096	0	0.265	0.00242043	0.00267249
ENSDARG00000073962	ccdc32	1	0.0348682	-0.358956	0	0.189	1	0.028459	-0.25398	0	0.139	0.0348682	0.0561082
ENSDARG00000074057	calm3b	1	0.335432	0.352398	0.25	0.48	1	0.00357628	-0.292837	0.097	0.416	0.335432	0.00713977
ENSDARG00000074060	map3k14a	1	0.113023	-0.302103	0	0.114	1	0.211443	0.30672	0.032	0.108	0.211443	0.213272
ENSDARG00000074340	serf2	1	0.547981	0.805696	0.45	0.634	1	0.512108	0.38489	0.387	0.687	0.547981	0.761962
ENSDARG00000074378	junba	1	0.00241418	-0.681281	0.05	0.434	1	0.000135085	-0.860677	0.032	0.41	0.00241418	0.000270152
ENSDARG00000074552	ndufs7	1	0.00211403	-0.376232	0.05	0.446	1	6.26493e-05	-0.85938	0	0.373	0.00211403	0.000125295
ENSDARG00000074635	abca1a	1	0.00719771	-0.760381	0	0.28	1	0.00182685	-0.620257	0	0.253	0.00719771	0.00365036
ENSDARG00000074656	ctss2.1	1	0.00339699	-1.11053	0.15	0.56	1	0.000302977	-1.1486	0.194	0.602	0.00339699	0.000605863
ENSDARG00000074846	si:dkeyp-68b7.12	1	0.0348682	-0.330688	0	0.189	1	0.0070323	-0.286512	0.032	0.265	0.0348682	0.0140151
ENSDARG00000074849	rac1a	1	0.103441	-0.326232	0	0.12	1	0.0488511	-0.328954	0	0.114	0.103441	0.0953157
ENSDARG00000075542	zfhx4	1	0.123479	-0.277836	0	0.109	1	0.0326005	-0.281303	0	0.133	0.123479	0.0641383
ENSDARG00000075666	tsc22d3	1	0.0132892	-0.511561	0	0.246	1	0.00609604	-0.350363	0.032	0.271	0.0132892	0.0121549
ENSDARG00000075768	sdhb	1	0.136221	0.301678	0.2	0.48	1	7.52403e-05	-0.630006	0.032	0.434	0.136221	0.000150475
ENSDARG00000075952	mbd2	1	0.0217031	-0.470254	0	0.217	1	0.00701498	-0.410071	0	0.199	0.0217031	0.0139808
ENSDARG00000076189	ccdc88b	1	0.0552459	-0.276249	0	0.16	1	0.0142793	-0.291102	0	0.169	0.0552459	0.0283548
ENSDARG00000076221	fthl28	1	0.204426	-0.71262	0.05	0.166	1	0.136081	-1.69059	0.032	0.127	0.204426	0.253645
ENSDARG00000076223	SERP1	1	0.00441586	-0.396234	0.15	0.589	1	0.461839	0.47044	0.29	0.512	0.461839	0.00881221
ENSDARG00000076283	snrpd3l	1	0.0132892	-0.416966	0	0.246	1	0.00452524	-0.39387	0	0.217	0.0132892	0.00903
ENSDARG00000076296	triqk	1	0.0460253	-0.312313	0	0.171	1	0.0142793	-0.29418	0	0.169	0.0460253	0.0283548
ENSDARG00000076386	epdl1	1	0.0814205	-0.373778	0.2	0.469	1	0.0112089	-0.627519	0.161	0.44	0.0814205	0.0222922
ENSDARG00000076439	ppp4cb	1	0.0317518	-0.345077	0	0.194	1	0.0373236	-0.316117	0	0.127	0.0373236	0.0624954
ENSDARG00000076526	gar1	1	0.0317518	-0.346937	0	0.194	1	0.0142793	-0.360917	0	0.169	0.0317518	0.0283548
ENSDARG00000076573	si:dkey-88j15.3	1	0.134896	-0.537166	0	0.103	1	0.321682	0.47419	0.065	0.139	0.321682	0.251595
ENSDARG00000076602	prss16	1	0.00242043	-0.659397	0	0.337	1	0.000973665	-0.582239	0	0.277	0.00242043	0.00194638
ENSDARG00000076667	ccng1	1	0.435212	0.373557	0.3	0.554	1	0.954603	0.712605	0.355	0.524	0.954603	0.681015
ENSDARG00000076780	acadsb	1	0.0262835	-0.406615	0	0.206	1	0.0216459	-0.263395	0	0.151	0.0262835	0.0428233
ENSDARG00000076799	rnd3a	1	0.103441	-0.300741	0	0.12	1	0.0188579	-0.444971	0	0.157	0.103441	0.0373602
ENSDARG00000076815	eif3s10	1	0.029028	0.379463	0.15	0.497	1	0.000223824	-0.55296	0.065	0.458	0.029028	0.000447599
ENSDARG00000076836	gpx4b	1	0.00157825	-0.270194	0.1	0.56	1	0.349591	0.369187	0.258	0.458	0.349591	0.003154
ENSDARG00000076891	rfxap	1	0.0504369	-0.41009	0	0.166	1	0.00810196	-0.532102	0	0.193	0.0504369	0.0161383
ENSDARG00000077119	naxd	1	0.0504369	-0.310365	0	0.166	1	0.01241	-0.351704	0	0.175	0.0504369	0.0246659
ENSDARG00000077126	snrnp70	1	0.038269	-0.291263	0	0.183	1	0.43091	0.265966	0.065	0.12	0.43091	0.0750735
ENSDARG00000077383	anxa11a	1	0.68664	0.747984	0.2	0.303	1	0.125483	0.682666	0.097	0.247	0.68664	0.23522
ENSDARG00000077618	rin3	1	0.462471	0.35281	0.05	0.109	1	0.0326005	-0.273412	0	0.133	0.462471	0.0641383
ENSDARG00000077664	zgc:110239	1	0.00826768	-0.402464	0.25	0.703	1	0.000349041	-0.590808	0.161	0.602	0.00826768	0.00069796
ENSDARG00000077726	nocta	1	0.978296	0.70057	0.1	0.109	1	0.0107758	-0.397187	0	0.181	0.978296	0.0214354
ENSDARG00000077732	alyref	1	0.016204	-0.448613	0	0.234	1	0.00390159	-0.389139	0	0.223	0.016204	0.00778795
ENSDARG00000077815	cdc26	1	0.0460253	-0.313917	0	0.171	1	0.0216459	-0.303752	0	0.151	0.0460253	0.0428233
ENSDARG00000078113	atp5mea	1	0.137429	0.581952	0.2	0.48	1	0.000520565	-0.275361	0.065	0.434	0.137429	0.00104086
ENSDARG00000078164	znf576.2	1	0.0348682	-0.332988	0	0.189	1	0.289629	0.327742	0.065	0.145	0.289629	0.0685205
ENSDARG00000078473	nucks1a	1	0.724631	0.74728	0.15	0.217	1	0.00524281	-0.596233	0	0.211	0.724631	0.0104581
ENSDARG00000078691	gigyf1b	1	0.0792061	-0.300392	0	0.137	1	0.0248282	-0.252703	0	0.145	0.0792061	0.04904
ENSDARG00000078785	tmem258	1	0.00113989	-0.492394	0.1	0.571	1	0.607114	0.446021	0.355	0.59	0.607114	0.00227847
ENSDARG00000078929	abhd16a	1	0.317862	0.251738	0.1	0.217	1	0.01241	-0.388682	0	0.175	0.317862	0.0246659
ENSDARG00000079105	mhc2dab	1	0.0419791	-0.586963	0	0.177	1	0.35381	0.415832	0.065	0.133	0.35381	0.082196
ENSDARG00000079150	si:ch211-276i12.9	1	0.0792061	-0.3453	0	0.137	1	0.0248282	-0.408442	0	0.145	0.0792061	0.04904
ENSDARG00000079274	prss59.1	1	0.230759	0.610882	0.3	0.223	1	0.767648	0.799884	0.194	0.205	0.767648	0.408269
ENSDARG00000079305	hbae3	1	0.395886	0.631308	0.05	0.12	1	0.294043	0.335373	0.161	0.108	0.395886	0.501625
ENSDARG00000079353	si:ch211-165d12.4	1	0.412812	0.335929	0.1	0.194	1	0.055856	-0.370988	0	0.108	0.412812	0.108592
ENSDARG00000079387	si:ch211-102c2.4	1	0.00353363	-0.36471	0.15	0.617	1	0.000466629	-0.473083	0.161	0.62	0.00353363	0.000933041
ENSDARG00000079434	tmem131l	1	0.066199	-0.344088	0	0.149	1	0.0164163	-0.370006	0	0.163	0.066199	0.0325632
ENSDARG00000079636	fam177a1	1	0.0552459	-0.407263	0	0.16	1	0.0248282	-0.277154	0	0.145	0.0552459	0.04904
ENSDARG00000079903	si:ch73-343l4.2	1	0.0146797	-0.553465	0	0.24	1	0.00934816	-0.478023	0	0.187	0.0146797	0.0186089
ENSDARG00000079932	zgc:152830	1	0.00167774	-0.326806	0.1	0.549	1	0.000449124	-0.46737	0.065	0.434	0.00167774	0.000898047
ENSDARG00000080010	adh5	1	0.549973	0.547336	0.25	0.423	1	0.00491658	-0.300397	0.129	0.47	0.549973	0.00980899
ENSDARG00000086618	psma3	1	0.200803	0.483579	0.2	0.446	0.201619	9.14038e-06	-0.900981	0	0.434	0.200803	1.82807e-05
ENSDARG00000086753	gb:bc139872	1	0.0217031	-0.494517	0	0.217	1	0.00810196	-0.45484	0	0.193	0.0217031	0.0161383
ENSDARG00000086842	dap1b	1	0.516052	0.775629	0.35	0.4	1	0.672417	0.381453	0.323	0.494	0.672417	0.765794
ENSDARG00000086881	ier2b	1	0.00365187	-0.805939	0.05	0.406	1	0.000265746	-0.844853	0.032	0.386	0.00365187	0.000531421
ENSDARG00000086917	crygm2d2	1	0.797121	0.55556	0.15	0.2	1	0.00101711	0.705449	0.774	0.813	0.797121	0.00203319
ENSDARG00000086996	si:ch73-234b20.5	1	0.150776	0.390812	0.1	0.28	1	0.735501	0.443244	0.161	0.223	0.735501	0.278819
ENSDARG00000087152	sowahd	1	0.0238914	-0.334853	0	0.211	1	0.0216459	-0.403809	0	0.151	0.0238914	0.0428233
ENSDARG00000087324	crygm2d1	1	0.249026	1.05446	0.25	0.177	1	0.0326201	0.517885	0.613	0.651	0.249026	0.0641762
ENSDARG00000087636	hmgn6	1	0.553312	0.7088	0.25	0.417	1	0.0069058	-0.298831	0.097	0.386	0.553312	0.0137639
ENSDARG00000087640	nsfl1c	1	0.652967	0.697026	0.15	0.229	1	0.00452524	-0.460779	0	0.217	0.652967	0.00903
ENSDARG00000087647	sept7a	1	0.0419791	-0.396018	0	0.177	1	0.333634	0.40304	0.097	0.187	0.333634	0.082196
ENSDARG00000087693	atox1	1	0.00717855	-0.442101	0.1	0.469	1	0.00165573	-0.513385	0.097	0.44	0.00717855	0.00330872
ENSDARG00000087765	crygm2d10	1	0.042628	1.60353	0.3	0.16	1	0.00666141	0.834136	0.613	0.572	0.042628	0.0132784
ENSDARG00000088283	si:ch73-248e21.5	1	0.110923	0.473888	0.1	0.303	1	0.00690065	-0.312705	0.065	0.325	0.110923	0.0137537
ENSDARG00000088619	rexo4	1	0.0724233	-0.378314	0	0.143	1	0.0164163	-0.273403	0	0.163	0.0724233	0.0325632
ENSDARG00000088745	MFAP4 (1 of many)	1	0.0957885	-0.628337	0.5	0.737	1	0.0015785	-0.606485	0.323	0.693	0.0957885	0.0031545
ENSDARG00000089043	ptpn6	1	0.00235781	-0.482866	0.15	0.623	1	0.00530025	-0.25754	0.161	0.518	0.00530025	0.00471007
ENSDARG00000089204	smim13	1	0.0724233	-0.274462	0	0.143	1	0.0216459	-0.289291	0	0.151	0.0724233	0.0428233
ENSDARG00000089223	ngfrb	1	0.103441	-0.319997	0	0.12	1	0.0427093	-0.282735	0	0.12	0.103441	0.0835946
ENSDARG00000089307	pmaip1	1	0.0088571	-0.68316	0.05	0.366	1	0.000746653	-0.855319	0.065	0.404	0.0088571	0.00149275
ENSDARG00000089362	grn1	1	0.167736	0.30495	0.25	0.52	1	0.15132	-0.72152	0.258	0.44	0.167736	0.279742
ENSDARG00000089413	mbpb	1	0.0811994	-0.260006	0.05	0.229	1	0.00452524	-0.47514	0	0.217	0.0811994	0.00903
ENSDARG00000089626	ptges3b	1	0.00798809	-0.527108	0	0.274	1	0.00390159	-0.397142	0	0.223	0.00798809	0.00778795
ENSDARG00000089667	MFAP4 (1 of many)	1	0.0197023	-0.596686	0	0.223	1	0.01241	-0.554152	0	0.175	0.0197023	0.0246659
ENSDARG00000089791	slc25a32a	1	0.0217031	-0.561084	0	0.217	1	0.01241	-0.347824	0	0.175	0.0217031	0.0246659
ENSDARG00000089836	MRPS12	1	0.200495	0.460916	0.15	0.349	1	0.233478	0.685184	0.129	0.265	0.233478	0.360792
ENSDARG00000089877	si:dkeyp-75h12.5	1	0.123479	-0.273057	0	0.109	1	0.0427093	-0.434167	0	0.12	0.123479	0.0835946
ENSDARG00000089976	spcs3	1	0.00152458	-0.714305	0	0.36	1	0.000250551	-0.576523	0.032	0.392	0.00152458	0.00050104
ENSDARG00000090194	lamtor5	1	0.00192479	-0.647746	0	0.349	1	0.00182685	-0.47348	0	0.253	0.00192479	0.00365036
ENSDARG00000090228	gsta.1	1	0.565316	0.468962	0.1	0.166	1	0.970694	0.753568	0.129	0.145	0.970694	0.81105
ENSDARG00000090268	krtt1c19e	1	0.0970834	0.834022	0.45	0.389	1	0.887553	0.387299	0.387	0.518	0.887553	0.184742
ENSDARG00000090396	si:cabz01074946.1	1	0.0139517	-0.662703	0.05	0.337	1	0.000363856	-0.950841	0	0.313	0.0139517	0.00072758
ENSDARG00000090428	ctrb1	1	0.24294	0.371066	0.2	0.406	1	0.808896	0.705608	0.323	0.404	0.808896	0.426861
ENSDARG00000090444	ponzr1	1	0.00823681	-0.425831	0.05	0.371	1	0.000829207	-0.711728	0	0.283	0.00823681	0.00165773
ENSDARG00000090600	si:ch211-213a13.1	1	0.719799	0.499532	0.1	0.143	1	0.00934816	-0.325857	0	0.187	0.719799	0.0186089
ENSDARG00000090767	si:ch211-136m16.8	1	0.00885802	-0.569855	0	0.269	1	0.00452524	-0.444866	0	0.217	0.00885802	0.00903
ENSDARG00000090783	mfap4	1	0.0565415	-0.365396	0.3	0.629	1	0.00209461	-0.50651	0.194	0.572	0.0565415	0.00418484
ENSDARG00000090873	ccl34a.4	1	0.0460253	-0.739456	0	0.171	1	0.00390159	-0.632875	0	0.223	0.0460253	0.00778795
ENSDARG00000090912	npc2	1	0.115634	-0.317598	0.55	0.846	1	0.000235877	-0.59698	0.355	0.855	0.115634	0.000471699
ENSDARG00000091001	mycbp	1	0.760145	0.694105	0.15	0.211	1	0.210236	0.281457	0.065	0.163	0.760145	0.376272
ENSDARG00000091079	si:zfos-1192g2.3	1	0.00378373	-0.589352	0	0.314	1	0.379658	0.690068	0.161	0.283	0.379658	0.00755315
ENSDARG00000091124	rps19bp1	1	0.564597	0.593987	0.15	0.246	1	0.00934816	-0.278957	0	0.187	0.564597	0.0186089
ENSDARG00000091234	si:ch73-335l21.4	1	0.0865983	-0.3412	0	0.131	1	0.0248282	-0.579257	0	0.145	0.0865983	0.04904
ENSDARG00000091563	snw1	1	0.228562	0.303099	0.1	0.246	1	0.00934816	-0.39267	0	0.187	0.228562	0.0186089
ENSDARG00000091831	ddx27	1	0.0348682	-0.415485	0	0.189	1	0.440355	0.862631	0.097	0.169	0.440355	0.0685205
ENSDARG00000092115	eif4a1a	1	0.92292	0.798682	0.25	0.349	1	0.000836854	-0.532373	0.032	0.349	0.92292	0.00167301
ENSDARG00000092362	hsp70.2	1	0.00125905	-0.948461	0.15	0.611	1	6.55829e-05	-1.15148	0.097	0.536	0.00125905	0.000131161
ENSDARG00000092546	pdap1a	1	0.0419791	-0.327792	0	0.177	1	0.028459	-0.280238	0	0.139	0.0419791	0.0561082
ENSDARG00000092609	aup1	1	0.0419791	-0.290236	0	0.177	1	0.260531	0.266944	0.065	0.151	0.260531	0.082196
ENSDARG00000092677	coa6	1	0.096287	0.439756	0.1	0.314	1	0.0236001	-0.292805	0.032	0.211	0.096287	0.0466433
ENSDARG00000092947	cyt1	1	0.460909	0.292322	0.5	0.623	0.000414825	1.88061e-08	1.11647	0.871	0.735	0.460909	3.76122e-08
ENSDARG00000092954	mrpl34	1	0.00338863	-0.621975	0	0.32	1	0.0522917	0.293814	0.097	0.295	0.0522917	0.00676578
ENSDARG00000093313	ubb	1	0.0033053	-0.64818	0.15	0.583	1	0.000355933	-1.01008	0.129	0.518	0.0033053	0.000711738
ENSDARG00000093608	ccl34b.1	1	0.496373	-0.338095	0.55	0.697	1	0.0404456	0.456977	0.742	0.753	0.496373	0.0792554
ENSDARG00000093844	zgc:136461	1	0.732867	0.613566	0.15	0.137	1	0.125765	0.982817	0.161	0.084	0.732867	0.235712
ENSDARG00000094041	krt17	1	0.417067	0.68639	0.2	0.154	1	0.688301	0.806038	0.194	0.193	0.688301	0.66019
ENSDARG00000094277	mrpl44	1	0.066199	-0.253602	0	0.149	1	0.728479	0.604409	0.097	0.133	0.728479	0.128016
ENSDARG00000094300	nupr1a	1	0.763001	0.561376	0.3	0.457	0.937681	4.25098e-05	-0.791193	0.032	0.452	0.763001	8.50178e-05
ENSDARG00000094451	cfp	1	0.0792061	-0.378021	0	0.137	1	0.0188579	-0.336316	0	0.157	0.0792061	0.0373602
ENSDARG00000094833	coa5	1	0.395886	0.403353	0.05	0.12	1	0.476989	0.315122	0.065	0.114	0.476989	0.635046
ENSDARG00000094854	ms4a17a.9	1	0.0044019	-0.289055	0.1	0.503	0.312578	1.41707e-05	-1.07662	0.032	0.482	0.0044019	2.83412e-05
ENSDARG00000095627	c1qc	1	0.000367461	-0.976712	0.05	0.52	0.0711087	3.22371e-06	-1.1715	0.032	0.524	0.000367461	6.44742e-06
ENSDARG00000095830	serpinb1l1	1	0.4199	0.642561	0.1	0.194	1	0.0107758	-0.410372	0	0.181	0.4199	0.0214354
ENSDARG00000095897	atp5f1e	1	0.697658	0.432993	0.45	0.766	1	0.791168	0.450122	0.452	0.651	0.791168	0.90859
ENSDARG00000096257	si:ch73-367p23.2	1	0.328851	0.940765	0.2	0.143	1	0.17227	0.94886	0.258	0.193	0.328851	0.314863
ENSDARG00000098012	itgae.1	1	0.00034436	-1.13661	0	0.429	1	0.00948462	-0.42277	0.129	0.422	0.00948462	0.000688602
ENSDARG00000098017	pet100	1	0.066199	-0.292372	0	0.149	1	0.0488511	-0.265134	0	0.114	0.066199	0.0953157
ENSDARG00000098075	sh3bgrl3	1	0.00369783	-0.305235	0.05	0.417	1	0.000141854	-0.657434	0.032	0.41	0.00369783	0.000283689
ENSDARG00000098080	gnl2	1	0.0946558	-0.282904	0	0.126	1	0.00934816	-0.47571	0	0.187	0.0946558	0.0186089
ENSDARG00000098293	si:dkey-27i16.2	1	0.000552125	-0.80275	0.15	0.651	1	0.884403	0.399435	0.419	0.584	0.884403	0.00110395
ENSDARG00000098312	scarb2a	1	0.0317518	-0.336372	0	0.194	1	0.0373236	-0.29243	0	0.127	0.0373236	0.0624954
ENSDARG00000098361	nudcd3	1	0.387204	0.913205	0.25	0.217	1	0.0142793	-0.323051	0	0.169	0.387204	0.0283548
ENSDARG00000098507	lyar	1	0.0865983	-0.250587	0	0.131	1	0.0142793	-0.301031	0	0.169	0.0865983	0.0283548
ENSDARG00000098591	tubb2b	1	0.454397	0.728716	0.3	0.526	1	0.00916992	-0.348946	0.129	0.428	0.454397	0.0182558
ENSDARG00000098700	il1b	1	0.016204	-0.812263	0	0.234	1	0.0164163	-0.469154	0	0.163	0.0164163	0.0321455
ENSDARG00000098753	elmo1	1	0.0197023	-0.394908	0	0.223	1	0.521936	0.52181	0.129	0.205	0.521936	0.0390165
ENSDARG00000098785	glrx3	1	0.038269	-0.381863	0	0.183	1	0.01241	-0.419575	0	0.175	0.038269	0.0246659
ENSDARG00000098825	farsa	1	0.0238912	-0.31443	0	0.211	1	0.253951	0.383335	0.097	0.205	0.253951	0.0472117
ENSDARG00000098935	bxdc2	1	0.0317518	-0.331925	0	0.194	1	0.01241	-0.327559	0	0.175	0.0317518	0.0246659
ENSDARG00000099106	afmid	1	0.0504369	-0.262904	0	0.166	1	0.612369	0.575024	0.129	0.193	0.612369	0.0983299
ENSDARG00000099116	nagk	1	0.0724233	-0.257335	0	0.143	1	0.0107758	-0.379015	0	0.181	0.0724233	0.0214354
ENSDARG00000099148	bzw1b	1	0.00137747	-0.602277	0.05	0.463	1	0.00619033	-0.262142	0.097	0.392	0.00619033	0.00275304
ENSDARG00000099154	CABZ01032488.1	1	0.472789	0.442811	0.1	0.183	1	0.0242344	-0.273975	0.032	0.211	0.472789	0.0478815
ENSDARG00000099195	ier2a	1	0.00306682	-0.702112	0.05	0.423	1	0.00465927	-0.311669	0.097	0.404	0.00465927	0.00612424
ENSDARG00000099281	si:dkey-112e7.2	1	0.00124356	-0.626236	0.05	0.469	1	0.0027605	-0.272111	0.129	0.488	0.0027605	0.00248557
ENSDARG00000099313	naga	1	0.000761061	-0.578245	0.1	0.577	1	0.00126925	-0.452492	0.161	0.56	0.00126925	0.00152154
ENSDARG00000099420	nme2b.2	1	0.0124698	1.12307	0.55	0.417	1	0.590333	0.695738	0.29	0.313	0.590333	0.024784
ENSDARG00000099439	serp1	1	0.0217031	-0.387484	0	0.217	1	0.01241	-0.279328	0	0.175	0.0217031	0.0246659
ENSDARG00000099465	rnf213a	1	0.00338863	-0.767704	0	0.32	1	0.00100341	-0.728751	0.032	0.337	0.00338863	0.00200582
ENSDARG00000099476	zgc:174863	1	0.0599953	0.303643	0.1	0.349	1	0.00336011	-0.533838	0	0.229	0.0599953	0.00670893
ENSDARG00000099631	cmtm6	1	0.038269	-0.372724	0	0.183	1	0.0248282	-0.355769	0	0.145	0.038269	0.04904
ENSDARG00000099664	selenof	1	0.00427758	-0.414138	0.1	0.503	1	0.000126889	-0.631834	0.032	0.416	0.00427758	0.000253762
ENSDARG00000099722	zgc:153993	1	0.0348682	-0.335212	0	0.189	1	0.356954	0.383803	0.065	0.133	0.356954	0.0685205
ENSDARG00000100003	glulb	1	0.558876	0.82232	0.2	0.177	1	0.0121478	-0.262642	0.032	0.241	0.558876	0.0241481
ENSDARG00000100133	cnmd	1	0.231418	1.03482	0.15	0.08	1	0.108765	0.875539	0.194	0.108	0.231418	0.205701
ENSDARG00000100383	il10ra	1	0.00981483	-0.577513	0	0.263	1	0.00289045	-0.5225	0	0.235	0.00981483	0.00577255
ENSDARG00000100499	cpeb4b	1	0.0460253	-0.256408	0	0.171	1	0.0427093	-0.356472	0	0.12	0.0460253	0.0835946
ENSDARG00000100513	rps27l	1	0.00735474	-0.381132	0.1	0.474	1	0.0874929	0.484275	0.226	0.506	0.0874929	0.0146554
ENSDARG00000100553	lsm14ab	1	0.0288972	-0.357364	0	0.2	1	0.778798	0.572137	0.097	0.127	0.778798	0.0569594
ENSDARG00000100582	si:ch211-195b11.3	1	0.151476	-0.543613	0.05	0.183	1	0.443801	0.337572	0.097	0.163	0.443801	0.280007
ENSDARG00000101009	cited4b	1	0.0288972	-0.483617	0	0.2	1	0.0164163	-0.424196	0	0.163	0.0288972	0.0325632
ENSDARG00000101030	si:ch73-158p21.3	1	0.019975	-0.423999	0.05	0.32	1	0.00584313	-0.614599	0.032	0.271	0.019975	0.0116521
ENSDARG00000101034	si:dkey-206d17.12	1	0.0317518	-0.361715	0	0.194	1	0.0188579	-0.397775	0	0.157	0.0317518	0.0373602
ENSDARG00000101074	glud1b	1	0.00585953	-0.493025	0.05	0.389	1	0.674303	0.570501	0.161	0.229	0.674303	0.0116847
ENSDARG00000101306	mrpl15	1	0.0552459	-0.364545	0	0.16	1	0.289629	0.257941	0.065	0.145	0.289629	0.10744
ENSDARG00000101324	apoa1b	1	0.00288316	1.04496	0.7	0.686	1	0.0249953	0.515127	0.677	0.795	0.0249953	0.005758
ENSDARG00000101334	ctsc	1	5.73398e-05	-0.709322	0.1	0.697	1	0.000876681	-0.769153	0.258	0.669	0.000876681	0.000114676
ENSDARG00000101622	mrps7	1	0.229054	0.267731	0.05	0.16	1	0.0164163	-0.346496	0	0.163	0.229054	0.0325632
ENSDARG00000101785	laptm5	1	0.035026	-0.368882	0.35	0.783	1	0.00374255	-0.267106	0.29	0.759	0.035026	0.00747109
ENSDARG00000101914	metrnla	1	0.0504369	-0.538757	0	0.166	1	0.00810196	-0.422084	0	0.193	0.0504369	0.0161383
ENSDARG00000101915	pin1	1	0.0017139	-0.76866	0	0.354	1	0.49138	0.414652	0.194	0.313	0.49138	0.00342486
ENSDARG00000102009	ppp2r2d	1	0.0317518	-0.31765	0	0.194	1	0.53607	0.486611	0.065	0.108	0.53607	0.0624954
ENSDARG00000102055	hadhb	1	0.0238914	-0.314607	0	0.211	1	0.331034	0.429582	0.097	0.187	0.331034	0.0472119
ENSDARG00000102115	ndufc2	1	0.419119	0.621486	0.25	0.463	1	0.000530165	-0.297494	0.032	0.367	0.419119	0.00106005
ENSDARG00000102417	psmd7	1	0.120848	0.283297	0.1	0.297	1	0.00156391	-0.635394	0	0.259	0.120848	0.00312537
ENSDARG00000102558	pde6ha	1	0.236137	0.85412	0.3	0.234	1	0.463706	0.775037	0.226	0.205	0.463706	0.416513
ENSDARG00000102717	tmem42a	1	0.313441	0.316359	0.05	0.137	1	0.587319	0.345376	0.065	0.102	0.587319	0.528637
ENSDARG00000102758	FO704661.1	1	0.0534729	-0.363753	0.1	0.343	1	0.00606767	-0.564006	0	0.205	0.0534729	0.0120985
ENSDARG00000102762	pik3r5	1	0.0724233	-0.26477	0	0.143	1	0.0326005	-0.419354	0	0.133	0.0724233	0.0641383
ENSDARG00000102776	cxcl19	1	0.0685105	-0.416841	0.05	0.24	1	0.175844	-1.39699	0.065	0.157	0.175844	0.132327
ENSDARG00000102978	eif4a3	1	0.792924	0.752838	0.2	0.286	1	0.00128609	-0.52287	0.032	0.331	0.792924	0.00257052
ENSDARG00000102986	csf1ra	1	0.00719771	-0.682303	0	0.28	1	0.00248353	-0.717712	0	0.241	0.00719771	0.00496088
ENSDARG00000103032	rap2b	1	0.0460253	-0.320234	0	0.171	1	0.558557	0.347066	0.097	0.151	0.558557	0.0899323
ENSDARG00000103038	pik3r3a	1	0.0552459	-0.466156	0	0.16	1	0.210236	0.299449	0.065	0.163	0.210236	0.10744
ENSDARG00000103057	zfhx3	1	0.86902	0.674443	0.1	0.126	1	0.0142793	-0.337275	0	0.169	0.86902	0.0283548
ENSDARG00000103134	zgc:65873	1	0.0120215	-0.449321	0	0.251	1	0.249782	0.607837	0.097	0.205	0.249782	0.0238984
ENSDARG00000103271	pla2g15	1	0.478782	0.636392	0.15	0.263	1	0.00114177	-0.640581	0	0.271	0.478782	0.00228223
ENSDARG00000103466	ccl35.1	1	0.000652533	-1.70882	0	0.4	1	0.000901856	-0.634549	0.065	0.404	0.000901856	0.00130464
ENSDARG00000103472	nedd8l	1	0.0288972	-0.397777	0	0.2	1	0.0326005	-0.260456	0	0.133	0.0326005	0.0569594
ENSDARG00000103543	gngt2b	1	8.14201e-05	1.44736	0.4	0.114	1	0.776202	0.340037	0.161	0.157	0.776202	0.000162834
ENSDARG00000103566	tomm20b	1	0.638628	0.365413	0.35	0.571	1	0.623169	0.668317	0.258	0.41	0.638628	0.857998
ENSDARG00000103594	npm3	1	0.000944778	-0.705123	0	0.383	1	0.00979025	-0.289506	0.065	0.313	0.00979025	0.00188866
ENSDARG00000103658	hivep1	1	0.0504369	-0.525211	0	0.166	1	0.01241	-0.455331	0	0.175	0.0504369	0.0246659
ENSDARG00000103720	zgc:162730	1	0.00354461	-0.643971	0.25	0.749	1	0.00414052	-0.378238	0.323	0.759	0.00414052	0.00707665
ENSDARG00000103735	elovl1b	1	0.0013999	-0.630676	0.05	0.463	1	0.116851	0.400539	0.194	0.428	0.116851	0.00279785
ENSDARG00000103759	fahd2a	1	0.0460253	-0.272089	0	0.171	1	0.0164163	-0.344826	0	0.163	0.0460253	0.0325632
ENSDARG00000103846	hspa5	1	0.00303196	-0.871508	0	0.326	1	0.0123151	-0.279403	0.032	0.241	0.0123151	0.00605474
ENSDARG00000103919	si:ch73-1a9.3	1	0.799066	0.574855	0.45	0.669	1	0.424831	0.290221	0.516	0.675	0.799066	0.669181
ENSDARG00000103979	calr3a	1	0.00303196	-0.71563	0	0.326	1	0.00213133	-0.609554	0	0.247	0.00303196	0.00425812
ENSDARG00000104018	mtpn	1	0.00229569	-0.398751	0.05	0.44	1	0.368963	0.935304	0.323	0.343	0.368963	0.00458612
ENSDARG00000104181	tmsb1	1	0.880537	0.33973	0.35	0.509	1	0.898753	0.59714	0.419	0.59	0.898753	0.985729
ENSDARG00000104372	gnb1b	1	0.00466041	-0.250869	0.1	0.503	1	0.00151172	-0.400946	0.129	0.506	0.00466041	0.00302116
ENSDARG00000104437	aip	1	0.0317518	-0.299329	0	0.194	1	0.00390159	-0.532282	0	0.223	0.0317518	0.00778795
ENSDARG00000104789	dele1	1	0.103441	-0.261172	0	0.12	1	0.0373236	-0.251701	0	0.127	0.103441	0.0732541
ENSDARG00000104837	nudc	1	0.277988	0.276554	0.1	0.229	1	0.0107757	-0.662577	0	0.181	0.277988	0.0214353
ENSDARG00000104901	ostc	1	0.00242043	-0.619888	0	0.337	1	0.00336011	-0.502799	0	0.229	0.00336011	0.00483501
ENSDARG00000104940	ciao2a	1	0.0460253	-0.322284	0	0.171	1	0.00606767	-0.385983	0	0.205	0.0460253	0.0120985
ENSDARG00000105068	si:ch1073-443f11.2	1	0.00798809	-0.589613	0	0.274	1	0.0137497	-0.360533	0.032	0.235	0.0137497	0.0159124
ENSDARG00000105231	kmt5aa	1	0.138708	0.288079	0.1	0.286	1	0.00114177	-0.502736	0	0.271	0.138708	0.00228223
ENSDARG00000105481	si:ch211-243a20.4	1	0.574238	0.572706	0.1	0.166	1	0.0164163	-0.300612	0	0.163	0.574238	0.0325632
ENSDARG00000108953	si:ch211-283g2.2	1	0.000575534	-1.0415	0	0.406	1	0.00114809	-0.424252	0.097	0.458	0.00114809	0.00115074
ENSDARG00000110700	COX7A2 (1 of many)	1	0.0604872	-0.332272	0	0.154	1	0.0164163	-0.296056	0	0.163	0.0604872	0.0325632
ENSDARG00000110836	tmem14ca	1	0.326132	0.652443	0.15	0.303	1	0.00336011	-0.423641	0	0.229	0.326132	0.00670893
ENSDARG00000111882	si:ch211-194m7.4	1	0.0780283	0.273075	0.1	0.326	1	0.00182685	-0.715545	0	0.253	0.0780283	0.00365036
ENSDARG00000112931	ndufaf3	1	0.345699	0.483603	0.1	0.211	1	0.210236	0.348767	0.065	0.163	0.345699	0.376272
ENSDARG00000114425	med8	1	0.0460253	-0.25563	0	0.171	1	0.028459	-0.250716	0	0.139	0.0460253	0.0561082
ENSDARG00000116058	rhoac	1	0.0253736	0.320384	0.1	0.406	1	0.000614951	-0.422346	0.032	0.361	0.0253736	0.00122952
ENSDARG00000116164	crygm2d8	1	0.981892	0.804149	0.15	0.166	1	0.344879	0.329312	0.226	0.38	0.981892	0.570817
ENSDARG00000116491	h2afvb	1	0.00132238	-0.670169	0.1	0.554	1	0.00010073	-0.654938	0.097	0.542	0.00132238	0.000201449
ENSDARG00000116524	zgc:103700	1	0.00378375	-0.974138	0	0.314	1	0.00257005	-0.725786	0.032	0.301	0.00378375	0.0051335

## Sheet: cluster4
gene	gene_NAME	cv_p_val_adj	cv_p_val	cv_avg_logFC	cv_pct.1	cv_pct.2	gf_p_val_adj	gf_p_val	gf_avg_logFC	gf_pct.1	gf_pct.2	max_pval	minimump_p_val
ENSDARG00000059604	mtss1	8.95457e-13	4.05956e-17	0.661768	0.538	0.024	0.0755585	3.42545e-06	0.345868	0.444	0.073	3.42545e-06	8.11912e-17
ENSDARG00000019098	cd82a	1.8525e-09	8.3983e-14	0.869555	0.731	0.107	0.0152456	6.91158e-07	0.634222	0.556	0.112	6.91158e-07	1.67966e-13
ENSDARG00000004954	grna	3.15769e-08	1.43154e-12	1.06939	0.962	0.272	2.29471e-06	1.04031e-10	1.19314	0.944	0.263	1.04031e-10	2.86308e-12
ENSDARG00000102887	abhd4	8.34345e-08	3.78251e-12	0.4567	0.385	0.018	0.38384	1.74014e-05	0.341948	0.333	0.05	1.74014e-05	7.56501e-12
ENSDARG00000077069	srgn	4.04307e-07	1.83293e-11	1.06864	0.808	0.195	1.72247e-06	7.80881e-11	1.1227	0.889	0.212	7.80881e-11	3.66585e-11
ENSDARG00000059950	plxdc2	4.05002e-07	1.83608e-11	0.596787	0.538	0.065	0.0183482	8.31817e-07	0.330876	0.444	0.067	8.31817e-07	3.67215e-11
ENSDARG00000003584	pla2g7	4.30285e-07	1.9507e-11	0.699785	0.654	0.101	0.546278	2.47655e-05	0.411803	0.389	0.067	2.47655e-05	3.9014e-11
ENSDARG00000057035	stoml3b	5.29553e-07	2.40073e-11	1.23109	0.846	0.237	0.00240388	1.0898e-07	0.747633	0.778	0.229	1.0898e-07	4.80146e-11
ENSDARG00000043081	ctsz	7.65065e-07	3.46842e-11	1.39725	1	0.604	9.03535e-07	4.09618e-11	1.69386	1	0.525	4.09618e-11	6.93685e-11
ENSDARG00000045803	mfge8b	8.97222e-07	4.06756e-11	0.74697	0.385	0.024	5.31759e-06	2.41073e-10	0.404097	0.389	0.022	2.41073e-10	8.13512e-11
ENSDARG00000013598	tnfb	1.01363e-06	4.59528e-11	1.28223	0.654	0.124	5.26615e-09	2.38741e-13	1.25458	0.722	0.084	4.59528e-11	4.77482e-13
ENSDARG00000055504	si:ch211-212k18.7	1.89274e-06	8.58074e-11	1.19596	1	0.633	0.000167572	7.59686e-09	1.21899	1	0.603	7.59686e-09	1.71615e-10
ENSDARG00000017365	slc23a2	3.33599e-06	1.51237e-10	0.476041	0.5	0.059	9.07594e-11	4.11458e-15	0.574088	0.556	0.028	1.51237e-10	8.22916e-15
ENSDARG00000054312	slc38a6	4.09031e-06	1.85434e-10	0.432993	0.692	0.118	1.45775e-05	6.6087e-10	0.594569	0.611	0.084	6.6087e-10	3.70868e-10
ENSDARG00000055365	si:dkey-25e12.3	5.01506e-06	2.27358e-10	0.550392	0.5	0.065	0.00259214	1.17515e-07	0.455591	0.444	0.056	1.17515e-07	4.54716e-10
ENSDARG00000098312	scarb2a	5.55791e-06	2.51968e-10	0.561166	0.615	0.107	3.60182e-06	1.63289e-10	0.666838	0.556	0.061	2.51968e-10	3.26577e-10
ENSDARG00000016745	slc35f6	7.43735e-06	3.37172e-10	0.974816	0.962	0.367	4.03961e-05	1.83136e-09	1.2881	0.944	0.313	1.83136e-09	6.74345e-10
ENSDARG00000012271	tmem206	8.58039e-06	3.88992e-10	0.613172	0.692	0.142	1.52691e-05	6.92227e-10	0.575239	0.722	0.112	6.92227e-10	7.77984e-10
ENSDARG00000040251	ctsk	1.07741e-05	4.88444e-10	1.40271	0.962	0.473	1.52219e-06	6.90084e-11	1.60402	1	0.397	4.88444e-10	1.38017e-10
ENSDARG00000056480	cpvl	1.53066e-05	6.93923e-10	0.932154	0.962	0.331	8.2463e-05	3.73846e-09	0.974772	0.889	0.285	3.73846e-09	1.38785e-09
ENSDARG00000091813	si:dkey-21a6.5	2.04341e-05	9.2638e-10	0.367723	0.423	0.041	1.59586e-10	7.23485e-15	0.611933	0.5	0.022	9.2638e-10	1.44697e-14
ENSDARG00000095090	tspan37	2.18597e-05	9.9101e-10	0.700053	0.885	0.284	0.00691869	3.13659e-07	0.620622	0.778	0.212	3.13659e-07	1.98202e-09
ENSDARG00000069461	rnaseka	2.3986e-05	1.0874e-09	0.919101	1	0.521	0.0493763	2.23848e-06	0.878858	0.944	0.514	2.23848e-06	2.17481e-09
ENSDARG00000031681	atp6v0b	2.61054e-05	1.18349e-09	0.680204	0.846	0.26	1	0.000601556	0.416855	0.556	0.201	0.000601556	2.36698e-09
ENSDARG00000055120	ctsba	2.70055e-05	1.22429e-09	1.05228	1	0.858	0.00011413	5.17407e-09	1.29508	1	0.86	5.17407e-09	2.44859e-09
ENSDARG00000035890	fuca1.1	3.1959e-05	1.44886e-09	0.921736	0.885	0.272	0.000237094	1.07487e-08	1.09375	0.889	0.274	1.07487e-08	2.89772e-09
ENSDARG00000075163	cxcl20	3.33781e-05	1.5132e-09	0.848375	0.346	0.024	2.89747e-08	1.31357e-12	0.488438	0.333	0.006	1.5132e-09	2.62714e-12
ENSDARG00000096979	NPC2 (1 of many)	4.28231e-05	1.94138e-09	1.15886	0.808	0.231	7.58071e-05	3.43672e-09	1.41113	0.889	0.291	3.43672e-09	3.88277e-09
ENSDARG00000090396	si:cabz01074946.1	4.52999e-05	2.05367e-09	1.03475	0.808	0.231	2.93036e-06	1.32848e-10	1.39742	0.833	0.207	2.05367e-09	2.65696e-10
ENSDARG00000039150	lgmn	5.28539e-05	2.39613e-09	1.5211	0.923	0.444	0.000745369	3.37913e-08	1.6371	0.833	0.385	3.37913e-08	4.79226e-09
ENSDARG00000100383	il10ra	6.64378e-05	3.01196e-09	0.684608	0.692	0.166	2.63249e-08	1.19344e-12	0.809677	0.833	0.134	3.01196e-09	2.38688e-12
ENSDARG00000102367	ndfip1l	6.84293e-05	3.10224e-09	0.564896	0.769	0.189	0.089112	4.03989e-06	0.52965	0.722	0.196	4.03989e-06	6.20449e-09
ENSDARG00000059354	glmp	7.08225e-05	3.21074e-09	0.597817	0.808	0.231	0.175804	7.97006e-06	0.716606	0.667	0.207	7.97006e-06	6.42148e-09
ENSDARG00000025693	tmem9b	7.75289e-05	3.51477e-09	0.633576	0.769	0.213	0.000280356	1.271e-08	0.678563	0.778	0.184	1.271e-08	7.02955e-09
ENSDARG00000007347	degs1	7.85486e-05	3.561e-09	0.702167	0.654	0.16	1	7.565e-05	0.300869	0.611	0.19	7.565e-05	7.12201e-09
ENSDARG00000005463	slc30a1a	0.000100554	4.5586e-09	0.5613	0.846	0.254	0.000106499	4.82812e-09	0.849539	0.833	0.218	4.82812e-09	9.11721e-09
ENSDARG00000096829	blvrb	0.000109497	4.96405e-09	0.986292	0.615	0.136	0.0211835	9.60355e-07	0.561859	0.5	0.095	9.60355e-07	9.9281e-09
ENSDARG00000076221	fthl28	0.000110168	4.99448e-09	1.55053	0.538	0.095	0.0913265	4.14029e-06	0.620757	0.444	0.078	4.14029e-06	9.98897e-09
ENSDARG00000090912	npc2	0.000144356	6.54439e-09	1.02341	1	0.787	0.000303468	1.37577e-08	1.22289	1	0.754	1.37577e-08	1.30888e-08
ENSDARG00000019861	fgl2a	0.000151275	6.85805e-09	0.645489	0.462	0.065	0.658085	2.98343e-05	0.462158	0.389	0.073	2.98343e-05	1.37161e-08
ENSDARG00000073893	dnase2	0.000200396	9.08496e-09	0.860964	0.769	0.231	2.00486e-07	9.08905e-12	0.929841	0.833	0.162	9.08496e-09	1.81781e-11
ENSDARG00000007823	atf3	0.000224522	1.01787e-08	0.316399	0.462	0.065	1	0.000447934	0.434146	0.278	0.05	0.000447934	2.03574e-08
ENSDARG00000027222	adgrg1	0.000228346	1.03521e-08	0.50592	0.423	0.053	0.000457061	2.07209e-08	0.425981	0.444	0.05	2.07209e-08	2.07041e-08
ENSDARG00000041108	ctsh	0.000260385	1.18045e-08	0.970796	0.962	0.544	0.0150818	6.83735e-07	1.11345	0.889	0.453	6.83735e-07	2.36091e-08
ENSDARG00000044299	lmnb1	0.00034259	1.55313e-08	0.572549	0.692	0.178	1	6.17665e-05	0.551613	0.611	0.212	6.17665e-05	3.10626e-08
ENSDARG00000025147	cd63	0.000354711	1.60808e-08	1.05004	1	0.799	1.21482e-05	5.50741e-10	1.46692	1	0.765	1.60808e-08	1.10148e-09
ENSDARG00000024746	hsp90aa1.2	0.00035757	1.62105e-08	1.03235	0.923	0.355	0.0105501	4.78287e-07	1.36629	0.833	0.291	4.78287e-07	3.24209e-08
ENSDARG00000088560	tmem104	0.000489981	2.22133e-08	0.476159	0.385	0.047	0.00606187	2.74815e-07	0.381235	0.389	0.045	2.74815e-07	4.44266e-08
ENSDARG00000076789	cx32.2	0.000493647	2.23795e-08	0.474805	0.654	0.154	0.0368708	1.67154e-06	0.565015	0.611	0.151	1.67154e-06	4.4759e-08
ENSDARG00000094012	si:dkey-192g7.3	0.000513978	2.33012e-08	0.417698	0.5	0.089	1	0.00109885	0.348351	0.278	0.061	0.00109885	4.66025e-08
ENSDARG00000100515	dusp1	0.000535058	2.42568e-08	0.761364	0.5	0.095	1	0.000264573	0.662446	0.556	0.212	0.000264573	4.85137e-08
ENSDARG00000016691	cd9b	0.000547544	2.48229e-08	1.87424	0.346	0.036	1	0.00087103	0.559278	0.278	0.056	0.00087103	4.96458e-08
ENSDARG00000102612	slc15a4	0.000548387	2.48612e-08	0.657243	0.731	0.201	0.00231208	1.04818e-07	0.484652	0.667	0.14	1.04818e-07	4.97223e-08
ENSDARG00000094695	si:dkey-204f11.64	0.000660236	2.99318e-08	0.589831	0.538	0.107	1	0.00844367	0.289668	0.222	0.056	0.00844367	5.98636e-08
ENSDARG00000019438	rnf13	0.000693945	3.146e-08	0.260378	0.615	0.136	1.16838e-05	5.29686e-10	0.544354	0.611	0.089	3.146e-08	1.05937e-09
ENSDARG00000052074	si:ch211-122f10.4	0.000722016	3.27326e-08	0.648424	0.769	0.219	0.0637696	2.891e-06	0.576167	0.722	0.196	2.891e-06	6.54652e-08
ENSDARG00000059906	sdc4	0.000756116	3.42785e-08	0.935175	1	0.456	8.58763e-07	3.89321e-11	1.47135	1	0.324	3.42785e-08	7.78641e-11
ENSDARG00000053215	me1	0.000865717	3.92473e-08	0.66174	0.615	0.148	0.00023724	1.07553e-08	0.616367	0.556	0.084	3.92473e-08	2.15106e-08
ENSDARG00000002369	UBB	0.000872279	3.95448e-08	0.794333	1	0.491	0.53628	2.43123e-05	0.977734	0.889	0.397	2.43123e-05	7.90896e-08
ENSDARG00000014793	ehd1b	0.00101874	4.61848e-08	0.423558	0.462	0.077	0.000268837	1.21877e-08	0.285033	0.556	0.073	4.61848e-08	2.43755e-08
ENSDARG00000041394	dnajb1b	0.00112791	5.1134e-08	0.838003	0.808	0.278	0.462059	2.09474e-05	0.815984	0.667	0.207	2.09474e-05	1.02268e-07
ENSDARG00000098108	dusp2	0.00113731	5.15599e-08	1.16461	0.5	0.095	1.40804e-13	6.38337e-18	1.25478	0.722	0.05	5.15599e-08	1.27667e-17
ENSDARG00000013968	psap	0.00116635	5.28766e-08	0.719352	1	0.811	0.00430007	1.94944e-07	0.932707	1	0.838	1.94944e-07	1.05753e-07
ENSDARG00000056378	ifi30	0.0012071	5.47239e-08	1.3416	0.808	0.296	4.79132e-06	2.17215e-10	1.47184	0.944	0.291	5.47239e-08	4.34429e-10
ENSDARG00000102555	si:dkey-33i11.9	0.00121906	5.52662e-08	0.894802	0.731	0.219	0.389482	1.76572e-05	0.702729	0.667	0.201	1.76572e-05	1.10532e-07
ENSDARG00000057698	ctsd	0.0012274	5.56441e-08	1.23596	0.962	0.757	2.83231e-05	1.28403e-09	1.6654	1	0.709	5.56441e-08	2.56806e-09
ENSDARG00000058257	slc39a1	0.00134362	6.0913e-08	0.498455	0.654	0.166	0.0774483	3.51112e-06	0.599547	0.611	0.151	3.51112e-06	1.21826e-07
ENSDARG00000094210	fthl31	0.0014	6.34691e-08	1.08096	0.577	0.124	0.516675	2.34235e-05	0.43444	0.5	0.112	2.34235e-05	1.26938e-07
ENSDARG00000101334	ctsc	0.00166323	7.54024e-08	1.14984	0.962	0.586	4.27025e-05	1.93592e-09	1.41542	1	0.564	7.54024e-08	3.87184e-09
ENSDARG00000113899	zgc:77650	0.00195781	8.87572e-08	0.39138	0.462	0.083	0.0814384	3.69201e-06	0.309174	0.444	0.078	3.69201e-06	1.77514e-07
ENSDARG00000069379	zgc:158868	0.00208309	9.4437e-08	0.320908	0.269	0.018	0.0173239	7.8538e-07	0.397635	0.278	0.022	7.8538e-07	1.88874e-07
ENSDARG00000044073	fuca2	0.00230964	1.04708e-07	0.786977	0.962	0.503	0.00340187	1.54224e-07	0.987458	0.944	0.486	1.54224e-07	2.09415e-07
ENSDARG00000016074	cryz	0.00256222	1.16158e-07	0.286811	0.385	0.053	1	0.000394491	0.295772	0.333	0.073	0.000394491	2.32317e-07
ENSDARG00000088745	MFAP4 (1 of many)	0.00277118	1.25631e-07	1.2149	0.962	0.675	1	0.00109827	0.648075	0.944	0.603	0.00109827	2.51263e-07
ENSDARG00000075014	sqstm1	0.00283038	1.28315e-07	0.572076	0.692	0.207	0.00275669	1.24975e-07	0.947917	0.667	0.156	1.28315e-07	2.4995e-07
ENSDARG00000095627	c1qc	0.00301919	1.36875e-07	1.01146	0.885	0.408	0.0424633	1.92507e-06	1.01326	0.889	0.402	1.92507e-06	2.7375e-07
ENSDARG00000029688	hsp70.1	0.00302153	1.36981e-07	1.02591	0.808	0.314	1	0.000404565	1.11162	0.611	0.257	0.000404565	2.73962e-07
ENSDARG00000003109	rcan1a	0.00307103	1.39225e-07	0.39919	0.538	0.112	0.0997557	4.52243e-06	1.13659	0.389	0.061	4.52243e-06	2.7845e-07
ENSDARG00000044241	dram2b	0.00307435	1.39376e-07	0.622194	0.769	0.243	0.00271168	1.22934e-07	0.696459	0.667	0.151	1.39376e-07	2.45868e-07
ENSDARG00000017299	fabp11a	0.0031206	1.41472e-07	2.31203	0.808	0.337	0.25665	1.16352e-05	1.57939	0.722	0.274	1.16352e-05	2.82945e-07
ENSDARG00000009484	arf1	0.0031793	1.44133e-07	0.28476	0.462	0.083	1	0.000848581	0.319821	0.389	0.106	0.000848581	2.88267e-07
ENSDARG00000090401	CABZ01020840.1	0.00327129	1.48304e-07	1.25776	0.5	0.107	0.841133	3.81328e-05	0.305805	0.444	0.089	3.81328e-05	2.96608e-07
ENSDARG00000075618	slc36a1	0.00337714	1.53103e-07	0.732363	0.5	0.107	0.37403	1.69567e-05	0.317016	0.389	0.067	1.69567e-05	3.06206e-07
ENSDARG00000074782	adgrg3	0.00365343	1.65628e-07	0.700034	0.769	0.243	0.235364	1.06702e-05	1.11327	0.667	0.207	1.06702e-05	3.31257e-07
ENSDARG00000070378	ccl35.2	0.00379706	1.7214e-07	0.263253	0.308	0.03	0.184307	8.35555e-06	0.316549	0.222	0.017	8.35555e-06	3.44279e-07
ENSDARG00000057853	atp6v0ca	0.00387007	1.7545e-07	0.763017	1	0.805	0.004517	2.04778e-07	0.926738	1	0.788	2.04778e-07	3.50899e-07
ENSDARG00000099197	actc1b	0.00427076	1.93615e-07	-1.60701	1	1	1	5.05684e-05	-1.33745	1	0.994	5.05684e-05	3.8723e-07
ENSDARG00000037789	pvalb1	0.0042708	1.93617e-07	-1.55764	1	1	0.0436461	1.97869e-06	-1.47791	1	0.989	1.97869e-06	3.87234e-07
ENSDARG00000103520	si:dkey-148a17.5	0.0045086	2.04397e-07	0.385243	0.423	0.065	0.0754257	3.41942e-06	0.315305	0.444	0.078	3.41942e-06	4.08795e-07
ENSDARG00000098114	ctsa	0.00464531	2.10595e-07	0.771245	0.962	0.503	0.249591	1.13152e-05	0.696352	1	0.503	1.13152e-05	4.21191e-07
ENSDARG00000003902	ctsl.1	0.00467803	2.12078e-07	1.50309	0.962	0.669	0.000285825	1.29579e-08	1.99721	1	0.642	2.12078e-07	2.59157e-08
ENSDARG00000068233	zgc:64051	0.00508459	2.3051e-07	0.761665	0.923	0.473	0.00698021	3.16448e-07	0.780851	0.944	0.43	3.16448e-07	4.6102e-07
ENSDARG00000074390	tmem176l.4	0.00531455	2.40935e-07	0.807054	0.423	0.071	1	0.00019749	0.668123	0.222	0.028	0.00019749	4.8187e-07
ENSDARG00000074554	tspan31	0.00591286	2.6806e-07	0.360205	0.423	0.071	1	0.000194958	0.305175	0.389	0.089	0.000194958	5.36119e-07
ENSDARG00000103735	elovl1b	0.0069614	3.15595e-07	0.588691	0.885	0.349	0.0645583	2.92675e-06	0.710282	0.889	0.341	2.92675e-06	6.3119e-07
ENSDARG00000089307	pmaip1	0.00751566	3.40723e-07	1.13686	0.731	0.272	0.00122752	5.56498e-08	1.48347	0.833	0.302	3.40723e-07	1.113e-07
ENSDARG00000002190	chmp2bb	0.00851264	3.85921e-07	0.52881	0.808	0.296	0.0564795	2.5605e-06	0.539338	0.778	0.251	2.5605e-06	7.71842e-07
ENSDARG00000020133	jdp2b	0.00883603	4.00582e-07	0.680547	0.654	0.195	0.0125389	5.68452e-07	1.56715	0.722	0.263	5.68452e-07	8.01163e-07
ENSDARG00000044902	atp2b2	0.00961623	4.35952e-07	0.510977	0.692	0.207	0.761078	3.45035e-05	0.555857	0.778	0.274	3.45035e-05	8.71904e-07
ENSDARG00000027744	gadd45ba	0.00974738	4.41898e-07	1.08441	0.654	0.237	0.145725	6.60645e-06	0.848024	0.667	0.207	6.60645e-06	8.83795e-07
ENSDARG00000035676	ptp4a2b	0.0100433	4.55312e-07	0.46665	0.538	0.118	1	0.000305012	0.362839	0.444	0.123	0.000305012	9.10624e-07
ENSDARG00000005049	rab20	0.0110909	5.02806e-07	0.557035	0.692	0.219	0.00388214	1.75997e-07	0.448803	0.722	0.162	5.02806e-07	3.51994e-07
ENSDARG00000059049	zgc:174904	0.0112184	5.08585e-07	1.0989	0.654	0.201	1	0.0118739	1.0155	0.333	0.128	0.0118739	1.01717e-06
ENSDARG00000103466	ccl35.1	0.0126802	5.74859e-07	1.50958	0.769	0.296	0.0757011	3.43191e-06	1.1003	0.833	0.302	3.43191e-06	1.14972e-06
ENSDARG00000027658	irf10	0.0129997	5.89343e-07	0.252423	0.269	0.024	1	0.0139141	0.424714	0.111	0.017	0.0139141	1.17869e-06
ENSDARG00000093313	ubb	0.0130226	5.9038e-07	0.756532	0.923	0.479	0.361466	1.63871e-05	0.835488	0.889	0.413	1.63871e-05	1.18076e-06
ENSDARG00000076602	prss16	0.0132095	5.98852e-07	0.43565	0.731	0.237	0.0954451	4.327e-06	0.493937	0.667	0.19	4.327e-06	1.1977e-06
ENSDARG00000016048	gpat3	0.0132314	5.99847e-07	0.318501	0.385	0.065	1.05708e-05	4.79226e-10	0.347557	0.5	0.05	5.99847e-07	9.58452e-10
ENSDARG00000040474	snx10b	0.0132667	6.01448e-07	0.422638	0.538	0.124	1	0.0427562	0.264117	0.222	0.078	0.0427562	1.2029e-06
ENSDARG00000090890	cmklr1	0.0135986	6.16494e-07	0.540096	0.654	0.207	0.00710884	3.22279e-07	0.582622	0.611	0.134	6.16494e-07	6.44558e-07
ENSDARG00000090194	lamtor5	0.0145318	6.58799e-07	0.486365	0.731	0.249	0.404144	1.83219e-05	0.425962	0.611	0.173	1.83219e-05	1.3176e-06
ENSDARG00000052113	hexa	0.0149666	6.78513e-07	0.318101	0.615	0.16	6.80063e-05	3.08307e-09	0.538082	0.611	0.089	6.78513e-07	6.16613e-09
ENSDARG00000015540	psen2	0.0150998	6.8455e-07	0.477412	0.577	0.16	0.00799677	3.62534e-07	0.449989	0.611	0.123	6.8455e-07	7.25068e-07
ENSDARG00000053254	mylpfa	0.0153231	6.94672e-07	-1.58429	0.923	0.97	1	0.000168208	-1.34268	1	0.955	0.000168208	1.38934e-06
ENSDARG00000021924	hsp70.3	0.0154367	6.99824e-07	0.888975	0.923	0.456	0.00508721	2.30629e-07	1.66069	0.944	0.363	6.99824e-07	4.61257e-07
ENSDARG00000010641	slc20a1b	0.0159797	7.2444e-07	0.306948	0.577	0.148	1	0.000276415	0.426551	0.556	0.179	0.000276415	1.44888e-06
ENSDARG00000063095	ctsf	0.017157	7.77815e-07	0.515131	0.654	0.178	1	9.21922e-05	0.391129	0.722	0.229	9.21922e-05	1.55563e-06
ENSDARG00000020625	jak1	0.0176003	7.97912e-07	0.382445	0.654	0.178	0.949533	4.30471e-05	0.447108	0.556	0.156	4.30471e-05	1.59582e-06
ENSDARG00000031981	pcbd1	0.0177301	8.03795e-07	0.575886	0.654	0.189	0.0114287	5.18121e-07	0.72087	0.722	0.179	8.03795e-07	1.03624e-06
ENSDARG00000105481	si:ch211-243a20.4	0.0184908	8.38282e-07	0.29383	0.5	0.107	1	0.0010148	0.358181	0.389	0.112	0.0010148	1.67656e-06
ENSDARG00000008678	snx3	0.0185406	8.40539e-07	0.446415	0.846	0.337	0.308263	1.39751e-05	0.454868	0.778	0.263	1.39751e-05	1.68108e-06
ENSDARG00000013771	ctss2.2	0.01988	9.0126e-07	0.858304	1	0.657	0.750268	3.40134e-05	0.871888	0.944	0.592	3.40134e-05	1.80252e-06
ENSDARG00000002768	pvalb2	0.0204262	9.26021e-07	-1.49648	1	1	0.0696916	3.15947e-06	-1.43191	1	1	3.15947e-06	1.85204e-06
ENSDARG00000034650	fabp7b	0.0218083	9.88681e-07	0.851214	0.808	0.296	5.14952e-07	2.33454e-11	1.21161	0.889	0.168	9.88681e-07	4.66907e-11
ENSDARG00000074656	ctss2.1	0.0231422	1.04915e-06	1.4939	0.846	0.467	0.00010305	4.67178e-09	1.67414	0.944	0.497	1.04915e-06	9.34355e-09
ENSDARG00000098439	nr1h3	0.0233784	1.05986e-06	0.294578	0.346	0.053	0.0135327	6.13505e-07	0.443794	0.278	0.022	1.05986e-06	1.22701e-06
ENSDARG00000013333	ndufa10	0.0243932	1.10587e-06	0.480644	0.846	0.349	1	0.00195249	0.455609	0.611	0.279	0.00195249	2.21174e-06
ENSDARG00000036282	rnaset2	0.0249717	1.13209e-06	1.027	0.846	0.414	0.00319629	1.44904e-07	1.15597	1	0.374	1.13209e-06	2.89808e-07
ENSDARG00000011175	atp6v1d	0.0269274	1.22075e-06	0.334156	0.615	0.172	0.0761774	3.4535e-06	0.570125	0.667	0.19	3.4535e-06	2.4415e-06
ENSDARG00000076386	epdl1	0.0277469	1.25791e-06	0.912636	0.846	0.379	0.148575	6.73567e-06	1.01504	0.833	0.352	6.73567e-06	2.51581e-06
ENSDARG00000111882	si:ch211-194m7.4	0.0286329	1.29808e-06	0.501091	0.731	0.237	1	5.43394e-05	0.501313	0.611	0.173	5.43394e-05	2.59615e-06
ENSDARG00000012953	mob1bb	0.0320589	1.45339e-06	0.361997	0.423	0.077	1	0.00148301	0.469269	0.333	0.084	0.00148301	2.90678e-06
ENSDARG00000019763	acp5a	0.0340659	1.54438e-06	1.03665	0.808	0.367	0.00688837	3.12285e-07	1.11208	0.889	0.346	1.54438e-06	6.24569e-07
ENSDARG00000087693	atox1	0.0402426	1.8244e-06	0.789151	0.846	0.367	0.445459	2.01949e-05	0.854765	0.778	0.346	2.01949e-05	3.6488e-06
ENSDARG00000102758	FO704661.1	0.0409701	1.85738e-06	1.3531	0.731	0.254	1	9.25788e-05	0.636588	0.5	0.14	9.25788e-05	3.71476e-06
ENSDARG00000103979	calr3a	0.0418133	1.8956e-06	0.564012	0.692	0.231	0.0705211	3.19708e-06	0.715173	0.611	0.168	3.19708e-06	3.79121e-06
ENSDARG00000038668	gbp1	0.0425884	1.93075e-06	0.516698	0.654	0.207	0.0376592	1.70728e-06	0.331942	0.611	0.128	1.93075e-06	3.41456e-06
ENSDARG00000037153	atp6ap1b	0.0441863	2.00318e-06	0.43099	0.808	0.308	0.00666075	3.01965e-07	0.980798	0.722	0.223	2.00318e-06	6.0393e-07
ENSDARG00000043531	jun	0.0443407	2.01018e-06	0.796583	0.692	0.207	1	0.000229209	0.591821	0.5	0.151	0.000229209	4.02037e-06
ENSDARG00000008363	mcl1b	0.0503554	2.28286e-06	0.512482	0.962	0.42	0.324357	1.47048e-05	0.956	1	0.464	1.47048e-05	4.56572e-06
ENSDARG00000041505	itm2bb	0.0530433	2.40472e-06	0.652924	0.962	0.467	0.402616	1.82526e-05	0.519256	0.944	0.397	1.82526e-05	4.80943e-06
ENSDARG00000030440	rsrp1	0.0539502	2.44583e-06	0.633116	0.885	0.385	0.0726229	3.29236e-06	0.819082	0.944	0.397	3.29236e-06	4.89166e-06
ENSDARG00000100562	CABZ01080702.1	0.0557147	2.52583e-06	0.493413	0.538	0.154	0.346231	1.56964e-05	0.5077	0.722	0.229	1.56964e-05	5.05164e-06
ENSDARG00000009783	dirc2	0.0557226	2.52619e-06	0.39954	0.385	0.071	1.74259e-08	7.90004e-13	0.588161	0.556	0.045	2.52619e-06	1.58001e-12
ENSDARG00000007836	ctsla	0.0589038	2.6704e-06	1.14873	0.962	0.68	0.00924296	4.1903e-07	1.40669	1	0.682	2.6704e-06	8.3806e-07
ENSDARG00000104399	tppp	0.0612503	2.77679e-06	1.71582	0.5	0.13	1	0.173038	0.680742	0.167	0.078	0.173038	5.55356e-06
ENSDARG00000041980	calhm6	0.062638	2.8397e-06	0.314679	0.615	0.195	1	7.06627e-05	0.251978	0.556	0.145	7.06627e-05	5.67938e-06
ENSDARG00000003931	cndp2	0.062831	2.84845e-06	0.558606	1	0.675	0.0883279	4.00435e-06	0.808196	1	0.654	4.00435e-06	5.69689e-06
ENSDARG00000036588	mhc1zba	0.0660592	2.9948e-06	0.636022	0.846	0.396	1.36572e-05	6.1915e-10	0.831907	1	0.296	2.9948e-06	1.2383e-09
ENSDARG00000102776	cxcl19	0.0693128	3.1423e-06	1.17359	0.577	0.166	0.0425397	1.92854e-06	2.52036	0.5	0.106	3.1423e-06	3.85708e-06
ENSDARG00000077326	slc45a4	0.0702817	3.18622e-06	0.351714	0.385	0.071	3.10698e-05	1.40855e-09	0.416505	0.722	0.112	3.18622e-06	2.8171e-09
ENSDARG00000045352	cst14a.2	0.0713029	3.23252e-06	0.537023	1	0.586	1	0.00274957	0.309834	0.944	0.575	0.00274957	6.46503e-06
ENSDARG00000075151	si:dkey-188i13.10	0.0750709	3.40334e-06	0.541992	0.385	0.071	0.121934	5.52789e-06	0.309293	0.278	0.028	5.52789e-06	6.80667e-06
ENSDARG00000029150	hsp90ab1	0.0775917	3.51762e-06	-0.487878	1	0.97	1	0.000168234	-0.468369	1	0.961	0.000168234	7.03523e-06
ENSDARG00000102599	si:ch1073-392o20.2	0.0812351	3.6828e-06	0.346511	0.846	0.302	0.000714334	3.23843e-08	0.60159	0.944	0.279	3.6828e-06	6.47687e-08
ENSDARG00000105648	si:cabz01102082.1	0.0865237	3.92256e-06	0.299917	0.423	0.089	0.00239956	1.08784e-07	0.329201	0.389	0.039	3.92256e-06	2.17568e-07
ENSDARG00000015862	rpl5b	0.0907941	4.11615e-06	-0.671302	1	0.911	1	0.00913215	-0.491749	0.944	0.866	0.00913215	8.23229e-06
ENSDARG00000040072	scpep1	0.0927656	4.20553e-06	0.737031	1	0.645	0.933409	4.23161e-05	0.671483	1	0.648	4.23161e-05	8.41105e-06
ENSDARG00000038059	grb2b	0.0978742	4.43713e-06	0.508841	0.692	0.243	0.309173	1.40164e-05	0.468297	0.667	0.196	1.40164e-05	8.87424e-06
ENSDARG00000000796	nr4a1	0.0979402	4.44012e-06	0.596482	0.538	0.154	0.00240814	1.09173e-07	1.10468	0.667	0.156	4.44012e-06	2.18347e-07
ENSDARG00000037307	gnpda1	0.107028	4.85211e-06	0.535417	0.923	0.467	0.237356	1.07605e-05	0.665728	0.944	0.43	1.07605e-05	9.7042e-06
ENSDARG00000055226	slc7a7	0.109654	4.97115e-06	0.382006	0.923	0.402	0.0228126	1.03421e-06	0.828995	0.889	0.346	4.97115e-06	2.06842e-06
ENSDARG00000103483	litaf	0.114879	5.20803e-06	0.373915	0.962	0.456	0.67927	3.07947e-05	0.513996	0.889	0.38	3.07947e-05	1.0416e-05
ENSDARG00000009313	zgc:63831	0.115505	5.23644e-06	0.737406	0.808	0.337	0.0344594	1.56222e-06	0.656045	1	0.369	5.23644e-06	3.12444e-06
ENSDARG00000074322	si:ch211-194m7.3	0.116242	5.26981e-06	0.882424	0.962	0.479	4.79734e-05	2.17487e-09	1.33201	0.944	0.402	5.26981e-06	4.34975e-09
ENSDARG00000061375	sgpl1	0.117971	5.34821e-06	0.384887	0.423	0.095	5.26144e-11	2.38527e-15	1.15661	0.722	0.067	5.34821e-06	4.77055e-15
ENSDARG00000031776	fthl27	0.12305	5.57848e-06	1.38899	1	0.917	1	6.83535e-05	1.00727	1	0.832	6.83535e-05	1.11569e-05
ENSDARG00000022315	atp6v1g1	0.131121	5.94435e-06	0.545753	1	0.621	0.0523618	2.37383e-06	0.803415	1	0.547	5.94435e-06	4.74765e-06
ENSDARG00000053136	b2m	0.131352	5.95486e-06	0.794349	0.615	0.207	1	0.0622564	0.269736	0.278	0.123	0.0622564	1.19097e-05
ENSDARG00000086332	bri3	0.133536	6.05385e-06	0.281993	0.923	0.385	0.0311077	1.41027e-06	0.5692	0.778	0.24	6.05385e-06	2.82054e-06
ENSDARG00000015807	rab22a	0.145501	6.5963e-06	0.318361	0.269	0.036	0.106861	4.84454e-06	0.3674	0.333	0.045	6.5963e-06	9.68906e-06
ENSDARG00000089362	grn1	0.159791	7.24413e-06	1.04838	0.885	0.432	1	0.00106841	0.78203	0.722	0.38	0.00106841	1.44882e-05
ENSDARG00000003599	rpl3	0.163713	7.42193e-06	-0.415376	1	0.982	1	0.00245011	-0.361449	1	0.994	0.00245011	1.48438e-05
ENSDARG00000076586	csf2rb	0.164326	7.44973e-06	0.263049	0.269	0.036	1	8.21738e-05	0.469411	0.389	0.084	8.21738e-05	1.48994e-05
ENSDARG00000000241	slc40a1	0.172981	7.84209e-06	1.06554	0.692	0.272	0.000809479	3.66977e-08	1.37759	0.778	0.24	7.84209e-06	7.33955e-08
ENSDARG00000088612	si:ch211-153b23.7	0.173511	7.86613e-06	0.261716	0.346	0.059	0.308699	1.39949e-05	0.405727	0.389	0.067	1.39949e-05	1.57322e-05
ENSDARG00000009640	psmb1	0.182402	8.26921e-06	0.519648	0.846	0.408	1	0.000114529	0.521392	0.778	0.352	0.000114529	1.65384e-05
ENSDARG00000099313	naga	0.183625	8.32467e-06	1.01029	0.923	0.467	0.0135018	6.12105e-07	1.01513	0.944	0.453	8.32467e-06	1.22421e-06
ENSDARG00000034817	asah1b	0.185907	8.42812e-06	0.772562	0.962	0.521	0.22634	1.02611e-05	0.751882	0.944	0.492	1.02611e-05	1.68562e-05
ENSDARG00000056532	serinc2	0.195607	8.86786e-06	0.46002	0.692	0.26	1.87605e-05	8.50506e-10	0.613897	0.833	0.184	8.86786e-06	1.70101e-09
ENSDARG00000034368	hexb	0.198871	9.01583e-06	0.625016	0.846	0.379	0.0345617	1.56686e-06	0.680434	0.889	0.307	9.01583e-06	3.13371e-06
ENSDARG00000103846	hspa5	0.20587	9.33312e-06	0.680139	0.654	0.237	1	0.000242016	0.418413	0.556	0.173	0.000242016	1.86662e-05
ENSDARG00000043511	prdx6	0.212109	9.61599e-06	0.426013	0.538	0.154	1	0.00624207	0.284421	0.5	0.207	0.00624207	1.92319e-05
ENSDARG00000020850	eef1a1l1	0.223826	1.01471e-05	-0.414889	1	0.994	1	0.000276234	-0.399841	1	1	0.000276234	2.02942e-05
ENSDARG00000012002	slc38a7	0.230493	1.04494e-05	0.463182	0.423	0.095	2.01027e-08	9.11358e-13	0.828358	0.667	0.073	1.04494e-05	1.82272e-12
ENSDARG00000056281	cyb561a3a	0.230493	1.04494e-05	0.432306	0.423	0.095	1	0.0451165	0.314902	0.167	0.05	0.0451165	2.08987e-05
ENSDARG00000103271	pla2g15	0.235741	1.06873e-05	0.284692	0.615	0.195	0.0050859	2.30569e-07	0.771036	0.722	0.179	1.06873e-05	4.61139e-07
ENSDARG00000095533	si:ch211-198c19.3	0.245369	1.11238e-05	0.507067	0.269	0.036	0.00172774	7.8327e-08	0.600503	0.278	0.017	1.11238e-05	1.56654e-07
ENSDARG00000100371	eef2b	0.249314	1.13026e-05	-0.549439	0.962	0.882	1	0.00315937	-0.431426	1	0.927	0.00315937	2.26051e-05
ENSDARG00000105142	tcirg1b	0.249985	1.13331e-05	0.542059	0.923	0.45	0.0140286	6.35987e-07	0.741411	0.944	0.369	1.13331e-05	1.27197e-06
ENSDARG00000091411	si:ch211-214p13.9	0.252108	1.14293e-05	0.295523	0.308	0.047	0.0218414	9.90182e-07	0.499134	0.389	0.05	1.14293e-05	1.98036e-06
ENSDARG00000043021	slc26a11	0.255305	1.15743e-05	0.340854	0.269	0.036	0.00223427	1.01291e-07	0.432303	0.333	0.028	1.15743e-05	2.02581e-07
ENSDARG00000044562	cycsb	0.26047	1.18084e-05	0.497238	0.885	0.462	1	0.00110312	0.603327	0.778	0.385	0.00110312	2.36167e-05
ENSDARG00000008735	atp6ap2	0.261893	1.18729e-05	0.497897	0.962	0.562	0.0507393	2.30027e-06	0.721726	1	0.486	1.18729e-05	4.60053e-06
ENSDARG00000055759	efhd2	0.271968	1.23297e-05	0.387977	0.5	0.136	0.0548223	2.48537e-06	0.651921	0.444	0.084	1.23297e-05	4.97073e-06
ENSDARG00000012513	sdcbp2	0.283198	1.28388e-05	0.588386	0.923	0.527	0.142392	6.45536e-06	0.769058	0.944	0.497	1.28388e-05	1.29107e-05
ENSDARG00000054864	aplp2	0.283819	1.2867e-05	0.403842	0.538	0.16	1	0.000346747	0.339961	0.333	0.073	0.000346747	2.57337e-05
ENSDARG00000031683	fosab	0.303838	1.37745e-05	0.703324	0.923	0.456	0.0125271	5.67918e-07	1.30856	1	0.464	1.37745e-05	1.13584e-06
ENSDARG00000059294	marco	0.311092	1.41034e-05	1.17386	0.885	0.432	0.905541	4.10527e-05	1.27388	0.889	0.436	4.10527e-05	2.82066e-05
ENSDARG00000102051	mtbl	0.324368	1.47052e-05	0.258074	0.423	0.095	1	6.43387e-05	0.486073	0.5	0.123	6.43387e-05	2.94102e-05
ENSDARG00000067795	ifngr2	0.32511	1.47389e-05	0.349244	0.577	0.172	1	7.10407e-05	0.278373	0.611	0.179	7.10407e-05	2.94775e-05
ENSDARG00000068966	si:ch211-261n11.7	0.339041	1.53704e-05	0.447553	0.462	0.124	1	0.0188325	0.292228	0.278	0.101	0.0188325	3.07406e-05
ENSDARG00000054842	hsd17b14	0.372813	1.69015e-05	0.696031	0.577	0.201	0.00633885	2.87372e-07	0.788891	0.722	0.179	1.69015e-05	5.74744e-07
ENSDARG00000090552	si:dkey-7j14.6	0.392466	1.77925e-05	0.370763	0.808	0.325	1	0.000116483	0.292588	0.833	0.296	0.000116483	3.55846e-05
ENSDARG00000040178	havcr1	0.416433	1.8879e-05	0.539407	0.962	0.586	1	0.000148723	0.733371	1	0.687	0.000148723	3.77577e-05
ENSDARG00000038359	enosf1	0.422869	1.91708e-05	0.31616	0.654	0.231	1	0.000113201	0.410095	0.556	0.168	0.000113201	3.83412e-05
ENSDARG00000109648	si:ch211-147m6.1	0.428566	1.94291e-05	0.729668	0.962	0.55	0.00352249	1.59692e-07	1.00105	0.944	0.425	1.94291e-05	3.19384e-07
ENSDARG00000055290	mpeg1.1	0.43308	1.96337e-05	0.791391	0.962	0.509	1	0.000480734	0.595716	0.889	0.453	0.000480734	3.9267e-05
ENSDARG00000012747	rer1	0.434611	1.97031e-05	0.382601	0.577	0.195	1	0.00138438	0.342023	0.444	0.145	0.00138438	3.94058e-05
ENSDARG00000052975	ubqln4	0.46638	2.11433e-05	0.312635	0.346	0.071	1	0.000249971	0.472355	0.333	0.073	0.000249971	4.22862e-05
ENSDARG00000043436	si:dkey-5n18.1	0.48856	2.21489e-05	0.648789	0.962	0.87	1	9.44367e-05	0.674534	1	0.827	9.44367e-05	4.42972e-05
ENSDARG00000094673	rhoab	0.556786	2.52419e-05	0.369312	0.923	0.432	1	0.00227249	0.273544	0.833	0.441	0.00227249	5.04832e-05
ENSDARG00000035719	arl5c	0.602223	2.73018e-05	0.753544	0.615	0.237	1	0.000893236	0.715447	0.667	0.296	0.000893236	5.46028e-05
ENSDARG00000017441	mylz3	0.605315	2.7442e-05	-1.37393	0.731	0.852	1	0.00499241	-1.09427	0.944	0.855	0.00499241	5.48832e-05
ENSDARG00000056874	lygl1	0.621448	2.81734e-05	0.753856	1	0.728	1	0.0102341	0.51249	1	0.581	0.0102341	5.63459e-05
ENSDARG00000099624	chmp1b	0.622941	2.8241e-05	0.260245	0.731	0.272	0.0729321	3.30638e-06	0.538745	0.722	0.218	2.8241e-05	6.61275e-06
ENSDARG00000105154	creg1	0.624409	2.83076e-05	0.283773	0.654	0.243	1	0.00226449	0.25899	0.667	0.268	0.00226449	5.66144e-05
ENSDARG00000044613	c1qa	0.656241	2.97507e-05	0.641817	0.615	0.213	1	0.00389379	0.466888	0.444	0.162	0.00389379	5.95005e-05
ENSDARG00000075536	cpne1	0.663642	3.00862e-05	0.373617	0.654	0.243	1	0.937766	-0.262025	0.333	0.291	0.937766	6.01716e-05
ENSDARG00000014763	arf2a	0.739021	3.35036e-05	0.272308	0.731	0.26	0.443588	2.01101e-05	0.327391	0.722	0.212	3.35036e-05	4.02197e-05
ENSDARG00000103759	fahd2a	0.74319	3.36926e-05	0.350407	0.423	0.112	1	7.8086e-05	0.341854	0.444	0.106	7.8086e-05	6.7384e-05
ENSDARG00000035858	cnn2	0.779443	3.53361e-05	0.434194	0.692	0.278	0.364855	1.65407e-05	0.401133	0.833	0.302	3.53361e-05	3.30811e-05
ENSDARG00000070161	vamp3	0.779923	3.53578e-05	0.331861	0.846	0.408	0.94724	4.29431e-05	0.554796	0.889	0.363	4.29431e-05	7.07144e-05
ENSDARG00000043154	ucp2	0.808608	3.66582e-05	0.81783	0.962	0.598	1	7.30634e-05	0.79767	1	0.698	7.30634e-05	7.33152e-05
ENSDARG00000042905	rpl10a	0.880585	3.99214e-05	-0.385835	1	0.982	1	0.000129475	-0.466732	1	0.989	0.000129475	7.98411e-05
ENSDARG00000032296	pomp	0.944973	4.28404e-05	0.41946	0.846	0.391	1	0.000195782	0.294774	0.833	0.324	0.000195782	8.56789e-05
ENSDARG00000010279	scamp2	0.985653	4.46846e-05	0.430537	0.577	0.201	1	0.000299813	0.340353	0.5	0.156	0.000299813	8.93672e-05
ENSDARG00000000563	ttn.1	1	0.157088	-0.371399	0.308	0.166	1	0.585479	-0.455614	0.111	0.151	0.585479	0.289499
ENSDARG00000001889	tuba1a	1	0.943881	-0.547073	0.154	0.142	1	0.108258	-0.683342	0	0.128	0.943881	0.204797
ENSDARG00000001950	ak1	1	0.521154	-0.941311	0.615	0.533	1	0.128115	-0.980996	0.389	0.464	0.521154	0.239816
ENSDARG00000002193	rho	1	0.191995	-0.873792	0.269	0.355	1	0.346772	-0.850373	0.278	0.33	0.346772	0.347128
ENSDARG00000002353	tagapa	1	5.6959e-05	0.726036	0.346	0.083	0.244626	1.10901e-05	0.50238	0.389	0.067	5.6959e-05	2.21801e-05
ENSDARG00000002589	mylpfb	1	0.00516414	-1.39332	0.346	0.544	1	0.136195	-1.15528	0.389	0.458	0.136195	0.0103016
ENSDARG00000002710	ncl	1	0.17079	-0.498586	0.615	0.568	1	0.637079	-0.378326	0.667	0.503	0.637079	0.312412
ENSDARG00000002791	atp1a1a.1	1	0.00180443	0.25608	0.808	0.414	0.134264	6.08686e-06	0.330516	0.889	0.291	0.00180443	1.21737e-05
ENSDARG00000002986	gda	1	0.00482605	0.606007	0.154	0.03	1	4.81011e-05	0.44943	0.222	0.022	0.00482605	9.61999e-05
ENSDARG00000003032	eif4a1b	1	0.584826	-0.383115	0.923	0.621	1	0.736213	-0.336263	0.889	0.592	0.736213	0.827631
ENSDARG00000003860	cbx3a	1	0.894029	-0.286606	0.308	0.284	1	0.716695	-0.359605	0.222	0.251	0.894029	0.919738
ENSDARG00000003920	setb	1	0.261775	-0.654284	0.423	0.432	1	0.48702	-0.334432	0.611	0.38	0.48702	0.455023
ENSDARG00000004470	prkcsh	1	0.000459325	0.315529	0.615	0.272	1	8.90048e-05	0.261208	0.611	0.179	0.000459325	0.000178002
ENSDARG00000004497	tspan33a	1	0.00542311	0.416393	0.231	0.065	1	0.000813855	0.290323	0.278	0.056	0.00542311	0.00162705
ENSDARG00000004621	gpm6ab	1	0.491047	-0.550576	0.231	0.16	1	0.954225	-0.453086	0.167	0.162	0.954225	0.740967
ENSDARG00000004757	ybx1	1	0.00174752	-0.337513	1	0.947	1	0.0544076	-0.263025	1	0.95	0.0544076	0.003492
ENSDARG00000004948	bccip	1	0.347044	-0.55763	0.423	0.432	1	0.543678	-0.379401	0.444	0.43	0.543678	0.573648
ENSDARG00000005162	tpm3	1	0.947205	-0.314774	0.615	0.467	1	0.000880172	0.358966	0.889	0.425	0.947205	0.00175957
ENSDARG00000005191	ahcy	1	0.677891	-0.513279	0.577	0.462	1	0.942387	-0.320245	0.611	0.475	0.942387	0.896246
ENSDARG00000005481	nfkbiaa	1	0.00259222	0.7821	0.692	0.367	0.480811	2.17976e-05	0.720937	0.722	0.285	0.00259222	4.35947e-05
ENSDARG00000005513	naca	1	0.00744077	-0.292576	1	0.964	1	0.000271373	-0.432787	1	0.944	0.00744077	0.000542672
ENSDARG00000006029	lta4h	1	0.446396	-0.335531	0.154	0.207	1	0.467752	-0.362755	0.167	0.223	0.467752	0.693522
ENSDARG00000006242	ptp4a1	1	0.101616	-0.295403	0.577	0.331	1	0.0575754	0.348198	0.444	0.246	0.101616	0.111836
ENSDARG00000006316	rpl23a	1	0.00126722	-0.34148	1	0.964	1	0.000733983	-0.452818	1	0.95	0.00126722	0.00146743
ENSDARG00000006427	fabp2	1	0.568042	-0.521575	0.154	0.189	1	0.432647	-0.294074	0.222	0.14	0.568042	0.678111
ENSDARG00000006487	anp32a	1	0.877295	-0.255448	0.385	0.355	1	0.802317	-0.354812	0.333	0.335	0.877295	0.960922
ENSDARG00000006497	rtn1a	1	0.613368	-0.682743	0.154	0.178	1	0.334562	-0.37539	0.278	0.162	0.613368	0.557193
ENSDARG00000007098	itm2ba	1	0.00528576	0.250321	0.885	0.467	1	9.91408e-05	0.352362	0.944	0.408	0.00528576	0.000198272
ENSDARG00000007276	ela3l	1	0.76999	-0.37757	0.154	0.124	1	0.557725	-0.466741	0.111	0.156	0.76999	0.804392
ENSDARG00000007320	rpl7	1	7.96165e-05	-0.411337	0.962	0.994	1	0.00092846	-0.384135	1	0.983	0.00092846	0.000159227
ENSDARG00000007323	chmp4bb	1	6.36261e-05	0.274055	0.692	0.254	1	0.000106536	0.300989	0.611	0.19	0.000106536	0.000127248
ENSDARG00000007693	nfkbiab	1	0.0476333	0.452184	0.769	0.485	1	0.000158749	0.733463	0.889	0.464	0.0476333	0.000317473
ENSDARG00000007697	fabp7a	1	0.407678	-0.327573	0.154	0.213	1	0.54198	-0.588485	0.222	0.257	0.54198	0.649155
ENSDARG00000007708	nsa2	1	0.0125194	-0.51656	0.923	0.787	1	0.0852207	-0.322429	1	0.821	0.0852207	0.0248821
ENSDARG00000007960	hnrnpaba	1	0.90734	-0.337212	0.731	0.556	1	0.30512	-0.613833	0.556	0.536	0.90734	0.517142
ENSDARG00000008165	caspa	1	0.000355952	0.290251	0.769	0.385	1	9.55709e-05	0.40805	0.833	0.313	0.000355952	0.000191133
ENSDARG00000008413	atp11a	1	0.00467392	0.486507	0.154	0.03	0.0122391	5.54862e-07	0.495629	0.333	0.034	0.00467392	1.10972e-06
ENSDARG00000008502	pno1	1	0.31055	-0.564438	0.577	0.509	1	0.77403	-0.391996	0.556	0.441	0.77403	0.524658
ENSDARG00000008748	ube2na	1	0.00754311	0.257758	0.538	0.29	0.796855	3.61255e-05	0.461887	0.778	0.279	0.00754311	7.22496e-05
ENSDARG00000009001	pdia6	1	0.00491409	0.368715	0.385	0.16	1	0.00245066	0.389701	0.333	0.095	0.00491409	0.00489531
ENSDARG00000009087	cd74a	1	0.0431558	0.291364	0.385	0.201	1	0.217067	0.291479	0.333	0.212	0.217067	0.0844492
ENSDARG00000009285	rpl15	1	0.000923526	-0.34712	1	1	1	7.57165e-05	-0.485203	1	1	0.000923526	0.000151427
ENSDARG00000009390	npl	1	0.000257544	0.382596	0.538	0.195	0.000635406	2.88062e-08	0.725748	0.778	0.179	0.000257544	5.76123e-08
ENSDARG00000009401	vcanb	1	0.000255896	0.25839	0.115	0.006	1	0.000434057	0.764219	0.167	0.017	0.000434057	0.000511727
ENSDARG00000009553	gng3	1	1	-0.312226	0.154	0.148	1	0.56527	-0.406665	0.167	0.106	1	0.81101
ENSDARG00000009779	mcl1a	1	0.000342459	0.743235	1	0.751	1	0.000105309	0.689699	1	0.76	0.000342459	0.000210606
ENSDARG00000009978	icn	1	0.82758	0.734065	0.423	0.361	1	0.151283	-0.993497	0.278	0.374	0.82758	0.27968
ENSDARG00000010244	rpl22l1	1	0.695798	-0.279635	0.923	0.68	1	0.170587	-0.607752	1	0.693	0.695798	0.312074
ENSDARG00000010317	gpr183a	1	0.000126103	0.257026	0.808	0.32	1	0.0235577	0.316292	0.556	0.268	0.0235577	0.00025219
ENSDARG00000010625	clic2	1	0.000330904	0.440176	0.769	0.379	1.50574e-05	6.82626e-10	1.1569	0.944	0.285	0.000330904	1.36525e-09
ENSDARG00000010794	tfeb	1	0.00438817	0.48975	0.192	0.047	4.01963e-11	1.8223e-15	0.56665	0.444	0.011	0.00438817	3.6446e-15
ENSDARG00000011405	rps9	1	0.0056748	-0.291902	1	0.976	1	0.00108319	-0.340108	1	0.989	0.0056748	0.0021652
ENSDARG00000011934	gyg1a	1	0.325199	-0.284195	0.385	0.254	1	0.680871	-0.312988	0.333	0.246	0.680871	0.544644
ENSDARG00000012450	vmp1	1	0.00110252	0.44243	0.577	0.254	0.000427601	1.93853e-08	0.650681	0.722	0.156	0.00110252	3.87706e-08
ENSDARG00000012820	nop56	1	0.0914263	-0.587338	0.269	0.408	1	0.423636	-0.282376	0.5	0.307	0.423636	0.174494
ENSDARG00000012871	npepl1	1	0.000930101	0.311182	0.538	0.237	1	0.000709395	0.398082	0.667	0.274	0.000930101	0.00141829
ENSDARG00000012944	myhz2	1	0.74851	-0.500538	0.192	0.201	1	0.237802	-0.87564	0.222	0.307	0.74851	0.419055
ENSDARG00000013087	ndrg3a	1	0.477944	-0.293703	0.115	0.166	1	0.629198	-0.392451	0.222	0.156	0.629198	0.727458
ENSDARG00000013307	rpl19	1	0.000974065	-0.262393	1	0.994	1	0.00411819	-0.270562	1	1	0.00411819	0.00194718
ENSDARG00000013351	cirbpb	1	0.177695	-0.289049	0.962	0.834	1	0.171255	-0.359139	1	0.799	0.177695	0.313181
ENSDARG00000013475	cct4	1	0.32796	-0.441529	0.692	0.568	1	0.809054	-0.40526	0.722	0.497	0.809054	0.548362
ENSDARG00000013576	gadd45bb	1	0.051348	0.400276	0.385	0.213	1	0.000845937	0.503555	0.444	0.14	0.051348	0.00169116
ENSDARG00000013711	zgc:77486	1	7.79457e-05	0.322907	0.269	0.047	1	5.52573e-05	0.295502	0.389	0.078	7.79457e-05	0.000110511
ENSDARG00000013946	ivns1abpb	1	0.0110484	0.342039	0.538	0.284	1	0.000174076	0.251768	0.667	0.218	0.0110484	0.000348122
ENSDARG00000014053	olfm1b	1	0.83337	-0.344886	0.115	0.095	1	0.378511	-0.326133	0.167	0.089	0.83337	0.613751
ENSDARG00000014159	mtdha	1	0.00018406	0.431862	0.538	0.201	1	0.000227399	0.290507	0.611	0.19	0.000227399	0.000368085
ENSDARG00000014196	myl1	1	0.937626	-0.697877	0.385	0.32	1	0.0604829	-1.1048	0.222	0.391	0.937626	0.117308
ENSDARG00000014329	npm1a	1	0.591233	-0.409683	0.423	0.379	1	0.592626	-0.258182	0.444	0.291	0.592626	0.832909
ENSDARG00000014420	elavl3	1	0.254064	-0.25467	0.154	0.077	1	0.354689	-0.638517	0.056	0.123	0.354689	0.44358
ENSDARG00000014499	nutf2l	1	0.201691	-0.431345	0.115	0.207	1	0.518643	-0.251108	0.167	0.229	0.518643	0.362703
ENSDARG00000014690	rps4x	1	0.000615188	-0.331625	1	0.994	1	0.00316357	-0.340189	1	0.978	0.00316357	0.00123
ENSDARG00000014817	ranbp1	1	0.733877	-0.445199	0.385	0.361	1	0.831164	-0.347751	0.444	0.33	0.831164	0.929178
ENSDARG00000014867	rpl8	1	0.000574256	-0.301571	1	0.994	1	0.00111685	-0.34674	1	0.983	0.00111685	0.00114818
ENSDARG00000014995	jagn1b	1	0.00010302	0.443083	0.538	0.207	1	4.58672e-05	0.31446	0.611	0.19	0.00010302	9.17323e-05
ENSDARG00000015128	rpl27	1	0.00551307	-0.295802	1	0.953	1	0.0146148	-0.292394	1	0.972	0.0146148	0.0109958
ENSDARG00000015278	plxnc1	1	0.000851296	0.35832	0.462	0.178	0.144026	6.52941e-06	0.587348	0.611	0.173	0.000851296	1.30588e-05
ENSDARG00000015314	zc4h2	1	0.385987	-0.264032	0.308	0.207	1	0.38841	-0.428608	0.111	0.184	0.38841	0.622988
ENSDARG00000015653	tnip1	1	0.0011593	0.312233	0.308	0.089	1	0.00087103	0.261298	0.278	0.056	0.0011593	0.0017413
ENSDARG00000015887	b2ml	1	0.00132863	0.340861	0.885	0.515	0.00349499	1.58446e-07	0.836846	1	0.413	0.00132863	3.16891e-07
ENSDARG00000016793	crybb1l2	1	0.0415939	-0.659453	0	0.142	1	0.98107	-0.76363	0.611	0.436	0.98107	0.0814577
ENSDARG00000016855	sf3b5	1	0.529475	-0.297022	0.269	0.201	1	7.0591e-05	0.342197	0.5	0.128	0.529475	0.000141177
ENSDARG00000016889	eif3g	1	0.70058	-0.389681	0.923	0.621	1	0.0889507	-0.621563	0.667	0.631	0.70058	0.169989
ENSDARG00000017314	CELA1 (1 of many)	1	0.286698	-1.03361	0.346	0.367	1	0.518314	-0.740744	0.278	0.313	0.518314	0.4912
ENSDARG00000017489	ifi45	1	4.67056e-05	1.04958	0.5	0.166	1	0.00161064	0.696903	0.556	0.207	0.00161064	9.34091e-05
ENSDARG00000017602	ccng2	1	0.00159208	0.422173	0.5	0.207	0.426132	1.93187e-05	0.502326	0.889	0.335	0.00159208	3.8637e-05
ENSDARG00000017624	krt4	1	0.109077	-1.21438	0.577	0.58	1	0.247994	-0.863089	0.722	0.62	0.247994	0.206256
ENSDARG00000017653	rgs13	1	0.0001556	0.490575	0.615	0.278	1.20711e-05	5.47244e-10	1.16887	1	0.358	0.0001556	1.09449e-09
ENSDARG00000017673	nova2	1	0.325945	-0.275185	0.231	0.148	1	0.425386	-0.304565	0.056	0.117	0.425386	0.545649
ENSDARG00000017772	mdh1aa	1	0.120519	0.25235	0.962	0.763	1	0.0033993	0.364158	1	0.849	0.120519	0.00678705
ENSDARG00000018174	gnai2a	1	0.000432776	0.281287	0.808	0.379	1	0.000759367	0.283745	0.833	0.352	0.000759367	0.000865366
ENSDARG00000018283	cyba	1	0.000102435	0.402768	0.885	0.426	0.0567324	2.57197e-06	0.739725	0.833	0.296	0.000102435	5.14392e-06
ENSDARG00000018898	zfand5a	1	6.87466e-05	0.272868	0.615	0.219	0.061426	2.78475e-06	0.552406	0.722	0.212	6.87466e-05	5.56949e-06
ENSDARG00000018961	gtpbp4	1	0.340243	-0.603132	0.808	0.574	1	0.434357	-0.48541	0.833	0.592	0.434357	0.564721
ENSDARG00000019033	tmem59	1	0.00758835	0.267122	0.692	0.414	1	7.85596e-05	0.464665	0.833	0.346	0.00758835	0.000157113
ENSDARG00000019230	rpl7a	1	0.000339056	-0.31072	1	1	1	0.000859047	-0.33922	1	0.989	0.000859047	0.000677997
ENSDARG00000019613	ip6k2b	1	0.267397	-0.264185	0.462	0.296	1	0.00225365	0.450877	0.5	0.19	0.267397	0.00450222
ENSDARG00000019644	ldhba	1	0.38664	-0.309173	0.615	0.621	1	0.510953	-0.441273	0.722	0.57	0.510953	0.62379
ENSDARG00000019778	rps6	1	0.000248565	-0.36908	1	0.982	1	0.000439444	-0.399467	1	0.989	0.000439444	0.000497068
ENSDARG00000019881	bsg	1	0.0007869	0.306107	0.923	0.586	1	0.00470438	0.255223	1	0.581	0.00470438	0.00157318
ENSDARG00000020187	GCA	1	5.87003e-05	0.460881	0.962	0.491	1	0.000735156	0.411141	0.889	0.469	0.000735156	0.000117397
ENSDARG00000020197	rpl5a	1	0.000505086	-0.443795	1	0.905	1	0.0828821	-0.322512	0.944	0.827	0.0828821	0.00100992
ENSDARG00000020239	lpin1	1	0.524775	-0.306961	0.385	0.29	1	0.0568567	0.528285	0.556	0.296	0.524775	0.110481
ENSDARG00000020298	btg2	1	9.40108e-05	0.579689	0.654	0.272	0.920867	4.17475e-05	0.815322	0.722	0.291	9.40108e-05	8.34933e-05
ENSDARG00000020574	atp2a1	1	0.139512	-0.543168	0.654	0.361	1	0.58075	-0.805773	0.333	0.341	0.58075	0.25956
ENSDARG00000020609	snap25a	1	0.481134	-0.39267	0.192	0.124	1	0.137449	-0.631902	0	0.112	0.481134	0.256005
ENSDARG00000020761	arrdc2	1	0.000202046	0.379268	0.692	0.308	5.38847e-05	2.44287e-09	1.00237	0.889	0.246	0.000202046	4.88573e-09
ENSDARG00000021149	cbr1l	1	0.1337	0.264301	0.385	0.243	1	0.0359217	0.272616	0.444	0.218	0.1337	0.070553
ENSDARG00000021366	fbp1a	1	0.797619	-0.258788	0.231	0.189	1	0.488807	-0.29198	0.111	0.168	0.797619	0.738682
ENSDARG00000022303	higd1a	1	0.0260537	0.305195	0.577	0.367	1	0.00721399	0.267655	0.833	0.402	0.0260537	0.0143759
ENSDARG00000022509	cox4i2	1	0.159692	-0.569542	0.038	0.13	1	0.713264	-0.316997	0.167	0.123	0.713264	0.293883
ENSDARG00000023151	ucp1	1	0.386886	-0.50171	0.115	0.172	1	0.56954	0.254436	0.167	0.117	0.56954	0.624091
ENSDARG00000023290	fabp3	1	0.691795	-0.464526	0.423	0.414	1	0.612034	-0.511226	0.389	0.385	0.691795	0.849482
ENSDARG00000023298	rps27.1	1	0.00294737	-0.285295	1	0.976	1	0.00329956	-0.318631	1	0.994	0.00329956	0.00588604
ENSDARG00000023299	snu13b	1	0.355951	-0.395412	0.231	0.296	1	0.0882577	-0.629762	0.111	0.268	0.355951	0.168726
ENSDARG00000023394	slc37a2	1	0.000141434	0.453565	0.769	0.385	0.0145198	6.58255e-07	0.760162	0.944	0.38	0.000141434	1.31651e-06
ENSDARG00000023868	si:dkey-172h23.2	1	0.0231731	0.4285	0.192	0.065	1	0.000133995	0.310972	0.389	0.084	0.0231731	0.000267971
ENSDARG00000023967	atp6v1c1a	1	0.000303259	0.25323	0.654	0.308	1	0.000112422	0.36717	0.722	0.246	0.000303259	0.000224831
ENSDARG00000024195	znf395b	1	0.482268	-0.33584	0.154	0.207	1	0.918889	-0.323095	0.222	0.201	0.918889	0.731953
ENSDARG00000024433	pvalb4	1	0.633093	-0.860511	0.423	0.379	1	0.980312	-0.747585	0.333	0.274	0.980312	0.865379
ENSDARG00000024540	tspan36	1	0.000472681	0.449587	1	0.716	0.00329506	1.49381e-07	0.869286	1	0.754	0.000472681	2.98763e-07
ENSDARG00000024548	cryba4	1	0.717862	-0.571033	0.231	0.178	1	0.105433	-0.86818	0.722	0.693	0.717862	0.199749
ENSDARG00000025073	rpl18a	1	0.000346404	-0.27012	1	0.994	1	0.00184562	-0.279601	1	1	0.00184562	0.000692689
ENSDARG00000025581	rpl10	1	0.00427037	-0.255861	1	0.97	1	0.0119599	-0.258539	1	0.989	0.0119599	0.0085225
ENSDARG00000025977	blmh	1	0.000313953	0.269058	0.462	0.154	1	0.911052	-0.253455	0.111	0.101	0.911052	0.000627806
ENSDARG00000026109	slc48a1b	1	0.000811785	0.895428	0.231	0.053	1	0.000933995	0.257594	0.278	0.061	0.000933995	0.00162291
ENSDARG00000026369	dbi	1	0.000726692	0.298868	0.962	0.521	1	0.00404705	0.383166	0.833	0.453	0.00404705	0.00145286
ENSDARG00000026489	khsrp	1	0.948235	-0.349855	0.192	0.172	1	0.353616	-0.46855	0.111	0.184	0.948235	0.582187
ENSDARG00000026726	anxa1a	1	0.63728	-0.402439	0.308	0.237	1	0.872258	-0.831371	0.389	0.324	0.872258	0.868434
ENSDARG00000026908	tmed2	1	0.00107387	0.285411	0.769	0.402	1	0.000759548	0.406497	0.778	0.346	0.00107387	0.00151852
ENSDARG00000026967	ap2s1	1	0.210922	-0.270563	0.5	0.314	1	0.000183325	0.374675	0.611	0.196	0.210922	0.000366616
ENSDARG00000027088	ptgdsb.1	1	0.78114	-0.743636	0.346	0.314	1	0.468075	-0.489804	0.444	0.307	0.78114	0.717056
ENSDARG00000027529	hmox1a	1	0.0010819	1.56366	0.5	0.237	0.9011	4.08514e-05	0.501625	0.611	0.207	0.0010819	8.17011e-05
ENSDARG00000027750	dpp7	1	0.000229425	0.433082	0.962	0.562	0.00258134	1.17025e-07	0.904399	1	0.525	0.000229425	2.3405e-07
ENSDARG00000028213	ttn.2	1	0.609272	-0.422543	0.115	0.148	1	0.971931	-0.446426	0.167	0.145	0.971931	0.847332
ENSDARG00000028335	hmga1a	1	0.252686	-0.333517	0.731	0.42	1	0.739302	-0.362433	0.667	0.441	0.739302	0.441522
ENSDARG00000029058	rbbp4	1	0.716154	-0.287649	0.192	0.154	1	0.716063	-0.407845	0.111	0.128	0.716154	0.91938
ENSDARG00000029069	tnni2a.4	1	0.0375155	-1.05538	0.923	0.799	1	0.0107512	-1.18365	0.833	0.804	0.0375155	0.0213869
ENSDARG00000029500	rpl34	1	0.008732	-0.256775	1	0.953	1	0.00434846	-0.350208	1	0.955	0.008732	0.00867802
ENSDARG00000029533	rpl18	1	0.000528473	-0.337297	1	0.982	1	0.00183204	-0.382862	1	0.978	0.00183204	0.00105667
ENSDARG00000029995	tnni2b.2	1	0.635225	-0.446028	0.192	0.136	1	0.777941	-0.280395	0.111	0.089	0.777941	0.866939
ENSDARG00000030215	matn1	1	0.127762	-0.49897	0.038	0.142	1	0.228448	-0.278816	0.278	0.145	0.228448	0.2392
ENSDARG00000030349	cryba2a	1	0.553098	-0.499147	0.077	0.112	1	0.228385	-0.894625	0.222	0.318	0.553098	0.40461
ENSDARG00000030411	crygn2	1	0.318625	-0.786297	0.154	0.213	1	0.0560061	-1.04644	0.722	0.67	0.318625	0.108876
ENSDARG00000030479	hmgb1b	1	0.67053	-0.461524	0.231	0.243	1	0.0815671	-0.896781	0.111	0.285	0.67053	0.156481
ENSDARG00000030694	atp6v1e1b	1	0.00287893	0.304049	0.923	0.645	1	6.11602e-05	0.638852	0.944	0.553	0.00287893	0.000122317
ENSDARG00000031745	si:busm1-266f07.2	1	0.00719483	0.50013	0.269	0.089	1	0.559679	-0.259682	0.167	0.112	0.559679	0.0143379
ENSDARG00000032929	cryba1l1	1	0.845642	-0.690668	0.231	0.213	1	0.0925884	-0.812578	0.611	0.648	0.845642	0.176604
ENSDARG00000033009	h3f3c	1	0.781306	-0.55035	0.538	0.456	1	0.832738	-0.489061	0.667	0.48	0.832738	0.952173
ENSDARG00000033227	lect2l	1	0.00200818	0.721307	0.846	0.438	1	0.102274	0.332596	0.5	0.33	0.102274	0.00401232
ENSDARG00000033655	stmn1b	1	0.801587	-0.636712	0.462	0.361	1	0.690511	-0.600108	0.444	0.33	0.801587	0.904216
ENSDARG00000033683	tpma	1	0.00296344	-1.16533	0.923	0.852	1	0.00172625	-1.23814	0.889	0.855	0.00296344	0.00344952
ENSDARG00000034470	aldoab	1	0.102832	-0.513943	0.038	0.16	1	0.436786	-0.320104	0.222	0.14	0.436786	0.19509
ENSDARG00000035327	ckma	1	0.00120541	-1.412	0.731	0.793	1	0.116659	-1.08712	0.778	0.665	0.116659	0.00240937
ENSDARG00000035400	btf3	1	0.00162955	-0.42108	0.962	0.882	1	0.0305219	-0.36683	1	0.81	0.0305219	0.00325645
ENSDARG00000035458	atp2a1l	1	0.530214	-0.607902	0.192	0.225	1	0.154257	-0.69685	0.111	0.251	0.530214	0.284718
ENSDARG00000035557	gabarapa	1	5.96016e-05	0.393016	0.731	0.278	3.33181e-05	1.51048e-09	0.574448	0.944	0.251	5.96016e-05	3.02095e-09
ENSDARG00000035692	rps3a	1	0.00379384	-0.280722	1	0.964	1	0.00539861	-0.327231	1	0.978	0.00539861	0.0075733
ENSDARG00000035810	rgcc	1	0.571185	-0.498652	0.154	0.183	1	0.732933	-0.489256	0.111	0.128	0.732933	0.816118
ENSDARG00000035993	sumo3b	1	0.817853	-0.275736	0.269	0.249	1	0.463725	-0.399285	0.111	0.168	0.817853	0.712409
ENSDARG00000036298	rps13	1	0.00301974	-0.297155	1	0.97	1	0.00897255	-0.338449	1	0.972	0.00897255	0.00603036
ENSDARG00000036577	atp6v0cb	1	0.6079	-0.337714	0.154	0.107	1	0.724481	-0.511887	0.167	0.123	0.724481	0.846258
ENSDARG00000036628	cd74b	1	0.000478594	0.680048	0.769	0.385	1	0.00248664	0.269693	0.833	0.358	0.00248664	0.00095696
ENSDARG00000036629	rps14	1	0.00491252	-0.257288	1	0.959	1	0.00379146	-0.355438	1	0.972	0.00491252	0.00756855
ENSDARG00000036658	cab39l	1	0.178329	-0.325957	0.077	0.172	1	0.466976	-0.358322	0.278	0.184	0.466976	0.324857
ENSDARG00000036830	krt91	1	0.00324576	-1.28136	0.808	0.769	1	0.030419	-1.18963	0.944	0.782	0.030419	0.00648099
ENSDARG00000036832	cyt1l	1	0.00234821	-0.262467	0.423	0.148	1	0.148819	-0.274774	0.444	0.235	0.148819	0.0046909
ENSDARG00000036840	krt15	1	0.466419	-0.633193	0.115	0.16	1	0.524899	-0.272648	0.278	0.19	0.524899	0.715291
ENSDARG00000036875	rps12	1	0.00731827	-0.276775	1	1	0.523638	2.37391e-05	-0.504218	1	0.989	0.00731827	4.74777e-05
ENSDARG00000036893	f13a1b	1	0.00946824	-0.934494	0.077	0.325	1	0.454559	-0.424264	0.222	0.279	0.454559	0.0188468
ENSDARG00000036942	gpd1c	1	0.000905378	0.283722	0.615	0.249	1	0.00321316	0.462315	0.5	0.19	0.00321316	0.00180994
ENSDARG00000037176	ggh	1	0.00144883	0.254942	0.269	0.071	0.0469867	2.13015e-06	0.36839	0.444	0.073	0.00144883	4.26029e-06
ENSDARG00000037259	ndufb6	1	0.000879851	0.279792	0.769	0.355	0.178786	8.10526e-06	0.383147	0.889	0.296	0.000879851	1.62105e-05
ENSDARG00000037350	rpl9	1	0.000724759	-0.335447	1	0.988	1	0.0600888	-0.253506	1	0.966	0.0600888	0.00144899
ENSDARG00000037421	egr1	1	0.0243793	0.379999	0.231	0.089	1	0.000600283	0.645078	0.389	0.112	0.0243793	0.00120021
ENSDARG00000037488	canx	1	0.00148126	0.251843	0.538	0.237	1	8.15609e-05	0.457857	0.556	0.184	0.00148126	0.000163115
ENSDARG00000037790	pvalb8	1	0.810532	-1.19526	0.346	0.302	1	0.428556	-0.823636	0.222	0.274	0.810532	0.673451
ENSDARG00000038068	ddx5	1	0.0066543	0.265977	0.692	0.385	1	0.0351509	0.330865	0.611	0.352	0.0351509	0.0132643
ENSDARG00000038559	h1f0	1	0.563826	-0.480994	0.231	0.266	1	0.871012	-0.461998	0.333	0.302	0.871012	0.809753
ENSDARG00000038754	plk3	1	6.254e-05	0.312037	0.308	0.059	7.81661e-05	3.54366e-09	0.69141	0.5	0.061	6.254e-05	7.08732e-09
ENSDARG00000039347	rps24	1	0.00497072	-0.260677	1	0.982	1	0.000492457	-0.363442	1	0.994	0.00497072	0.000984671
ENSDARG00000039914	gapdhs	1	0.0109825	0.281654	1	0.781	1	0.00098405	0.399505	1	0.754	0.0109825	0.00196713
ENSDARG00000040041	mcm4	1	0.172721	-0.382247	0.077	0.172	1	0.322207	-0.320017	0.056	0.134	0.322207	0.31561
ENSDARG00000040184	syncrip	1	0.460813	-0.289438	0.615	0.438	1	0.698165	-0.390093	0.444	0.402	0.698165	0.709278
ENSDARG00000040295	apoeb	1	0.0879409	-2.67955	0.269	0.379	1	0.588696	-1.38148	0.278	0.302	0.588696	0.168148
ENSDARG00000040298	apoa4b.1	1	0.487185	-0.298287	0.115	0.071	1	0.115258	0.325716	0.167	0.067	0.487185	0.217232
ENSDARG00000040439	rsl24d1	1	0.000392011	-0.735249	0.923	0.817	1	0.000859208	-0.698531	1	0.849	0.000859208	0.000783868
ENSDARG00000040445	si:ch211-219a4.3	1	0.000257902	0.34146	0.269	0.059	0.0179835	8.15281e-07	0.283169	0.222	0.011	0.000257902	1.63056e-06
ENSDARG00000040565	ckmb	1	0.0241461	-1.1208	0.423	0.586	1	0.0254607	-1.18024	0.389	0.559	0.0254607	0.0477092
ENSDARG00000041182	rpl4	1	0.00117092	-0.37685	1	0.941	1	0.022388	-0.315661	1	0.933	0.022388	0.00234047
ENSDARG00000041203	drap1	1	0.763582	-0.425645	0.385	0.29	1	0.533282	-0.294305	0.333	0.223	0.763582	0.782174
ENSDARG00000041619	rack1	1	0.0116838	-0.258777	1	0.959	1	0.00191452	-0.307557	1	0.978	0.0116838	0.00382538
ENSDARG00000041623	mt2	1	0.725568	-0.354785	0.308	0.331	1	0.116108	0.974526	0.444	0.285	0.725568	0.218736
ENSDARG00000041925	cryba2b	1	0.325627	-0.807879	0.115	0.178	1	0.458359	-0.93733	0.722	0.603	0.458359	0.545221
ENSDARG00000041959	cxcr4b	1	0.000232822	0.578908	0.808	0.355	0.0639253	2.89805e-06	0.991452	0.944	0.374	0.000232822	5.7961e-06
ENSDARG00000042566	rps7	1	0.000136232	-0.342845	1	0.982	1	0.000134113	-0.424386	1	0.994	0.000136232	0.000268209
ENSDARG00000042824	nfe2l2a	1	0.00129764	0.277445	0.846	0.467	0.654969	2.9693e-05	0.624773	0.944	0.397	0.00129764	5.93852e-05
ENSDARG00000042876	abracl	1	0.00203935	0.266904	0.885	0.533	1	0.000130732	0.568318	0.889	0.436	0.00203935	0.000261447
ENSDARG00000042927	mapre1a	1	7.93079e-05	0.403776	0.962	0.538	1	5.75993e-05	0.492848	1	0.453	7.93079e-05	0.000115195
ENSDARG00000042993	prss1	1	0.739334	-0.552041	0.538	0.414	1	0.877135	-0.896334	0.444	0.346	0.877135	0.932053
ENSDARG00000043257	ckbb	1	0.403172	-0.53255	0.846	0.663	1	0.941445	-0.458366	0.778	0.615	0.941445	0.643796
ENSDARG00000043359	rmnd5b	1	9.08461e-05	0.294819	0.308	0.065	1	0.00971163	0.250747	0.278	0.084	0.00971163	0.000181684
ENSDARG00000043457	gapdh	1	0.510999	-0.609318	0.615	0.408	1	0.975459	-0.383507	0.556	0.447	0.975459	0.760878
ENSDARG00000044093	rpl13a	1	0.00101997	-0.350895	0.962	0.959	1	0.0157935	-0.286175	1	0.955	0.0157935	0.00203889
ENSDARG00000044521	eef1b2	1	0.000363879	-0.415725	1	0.947	1	0.0181959	-0.327174	1	0.955	0.0181959	0.000727625
ENSDARG00000044540	fkbp2	1	0.000320047	0.368096	0.731	0.361	0.87648	3.97352e-05	0.391996	0.833	0.318	0.000320047	7.94689e-05
ENSDARG00000044565	ola1	1	0.926781	-0.478387	0.769	0.521	1	0.970795	-0.352147	0.722	0.514	0.970795	0.994639
ENSDARG00000044612	c1qb	1	0.000991361	0.668581	0.654	0.325	1	0.0217439	0.315567	0.667	0.363	0.0217439	0.00198174
ENSDARG00000044669	hp1bp3	1	0.767303	-0.254148	0.308	0.32	1	0.656251	-0.29058	0.278	0.207	0.767303	0.881837
ENSDARG00000044684	rbp4l	1	0.964398	-0.571393	0.192	0.178	1	0.288252	-0.445453	0.389	0.223	0.964398	0.493415
ENSDARG00000045190	ch25h	1	6.60893e-05	0.665701	0.385	0.095	0.749669	3.39863e-05	0.373308	0.333	0.05	6.60893e-05	6.79714e-05
ENSDARG00000045487	rps16	1	0.00654062	-0.255217	1	0.964	1	0.000616789	-0.337528	1	0.978	0.00654062	0.0012332
ENSDARG00000045542	lamtor4	1	5.85291e-05	0.346527	0.885	0.42	0.105946	4.80308e-06	0.68803	0.889	0.391	5.85291e-05	9.60614e-06
ENSDARG00000045543	atp6v1f	1	0.00469984	0.25187	0.577	0.284	4.07522e-05	1.8475e-09	0.784566	0.833	0.173	0.00469984	3.69501e-09
ENSDARG00000045888	acat1	1	0.702322	-0.257026	0.154	0.183	1	0.697921	-0.293438	0.111	0.14	0.702322	0.908748
ENSDARG00000046106	rab10	1	0.499461	-0.276712	0.462	0.32	0.562963	2.55219e-05	0.343795	0.667	0.196	0.499461	5.10432e-05
ENSDARG00000051746	ada2a	1	0.0242946	0.346842	0.269	0.112	1	0.000249044	0.25647	0.389	0.089	0.0242946	0.000498025
ENSDARG00000051762	CABZ01080568.1	1	0.0134294	0.267181	0.192	0.059	0.727026	3.29597e-05	0.532226	0.333	0.056	0.0134294	6.59184e-05
ENSDARG00000051783	rplp0	1	9.08463e-05	-0.396493	1	0.994	1	0.000794469	-0.415459	1	1	0.000794469	0.000181684
ENSDARG00000052746	grinab	1	0.00127366	0.400411	0.577	0.29	0.588767	2.66918e-05	0.33282	0.722	0.223	0.00127366	5.33828e-05
ENSDARG00000052826	runx3	1	0.0028714	0.414783	0.269	0.077	1	0.064906	0.448903	0.111	0.028	0.064906	0.00573456
ENSDARG00000053097	hsf2	1	0.935865	-0.288255	0.231	0.213	1	0.729488	-0.296294	0.222	0.168	0.935865	0.926823
ENSDARG00000053446	sub1a	1	0.918592	-0.414639	0.423	0.349	1	0.912393	-0.266633	0.389	0.313	0.918592	0.992325
ENSDARG00000053457	rpl23	1	0.000311102	-0.337475	1	0.982	1	0.0105671	-0.260222	1	0.994	0.0105671	0.000622107
ENSDARG00000053485	aldh6a1	1	0.763141	-0.28308	0.308	0.243	1	0.607683	-0.323961	0.222	0.257	0.763141	0.846087
ENSDARG00000053624	csf1rb	1	0.185069	-0.517019	0.115	0.219	1	0.189622	-0.712177	0.111	0.235	0.189622	0.335887
ENSDARG00000053858	crip1	1	1	-0.267291	0.808	0.598	1	0.976619	-0.299118	0.778	0.559	1	0.999453
ENSDARG00000053862	crygmx	1	0.88198	-0.771405	0.231	0.189	1	0.717595	-0.674547	0.778	0.631	0.88198	0.920247
ENSDARG00000053875	cryba1b	1	0.859879	-0.588729	0.192	0.16	1	0.617263	-0.927727	0.722	0.553	0.859879	0.853512
ENSDARG00000053973	fetub	1	0.846543	-0.565385	0.192	0.154	1	0.0333857	0.508497	0.444	0.196	0.846543	0.0656568
ENSDARG00000054155	pcna	1	0.0372147	-0.795268	0.077	0.249	1	0.0480363	-0.710273	0	0.184	0.0480363	0.0730445
ENSDARG00000054447	slc29a1b	1	7.51649e-05	0.37858	0.577	0.201	0.0921551	4.17785e-06	0.556335	0.556	0.123	7.51649e-05	8.35569e-06
ENSDARG00000054578	arl6ip1	1	0.0167302	0.354965	0.962	0.692	1	0.00366126	0.507361	0.889	0.676	0.0167302	0.00730911
ENSDARG00000054818	rpl32	1	0.0124467	-0.26529	1	0.947	1	0.012098	-0.297708	1	0.933	0.0124467	0.0240496
ENSDARG00000054907	cox7a2l	1	7.98765e-05	0.280364	0.808	0.343	1	0.000105687	0.336879	0.778	0.285	0.000105687	0.000159747
ENSDARG00000054916	eif4ebp3	1	0.27102	-0.460616	0.231	0.296	1	0.914841	-0.301284	0.333	0.274	0.914841	0.468588
ENSDARG00000055115	dtnbp1a	1	0.000225031	0.441169	0.5	0.189	0.793048	3.59529e-05	0.414302	0.611	0.168	0.000225031	7.19044e-05
ENSDARG00000055186	ccr9a	1	4.9416e-05	0.782521	0.731	0.325	6.19365e-09	2.80789e-13	1.28124	0.944	0.179	4.9416e-05	5.61579e-13
ENSDARG00000055192	zgc:136930	1	0.0502434	-1.09217	0.192	0.355	1	0.361623	-1.06974	0.333	0.369	0.361623	0.0979625
ENSDARG00000055216	tuba1c	1	0.951515	-0.767136	0.308	0.249	1	0.396856	-0.852816	0.222	0.285	0.951515	0.636217
ENSDARG00000055455	gpm6aa	1	0.268753	-0.742022	0.346	0.219	1	0.343716	-0.608	0.278	0.156	0.343716	0.465277
ENSDARG00000055514	icn2	1	0.503027	-0.298194	0.077	0.124	1	0.980628	-0.526738	0.167	0.151	0.980628	0.753018
ENSDARG00000055618	acta1b	1	0.638066	-0.429597	0.192	0.142	1	0.540242	-0.451174	0.111	0.162	0.638066	0.788622
ENSDARG00000055723	hsp70l	1	0.000136886	0.537097	0.846	0.438	0.0014656	6.64428e-08	1.40464	0.944	0.38	0.000136886	1.32886e-07
ENSDARG00000055751	fosb	1	0.0722718	0.328116	0.154	0.059	2.90762e-05	1.31817e-09	1.55997	0.556	0.078	0.0722718	2.63634e-09
ENSDARG00000055868	rsl1d1	1	0.43586	-0.584018	0.423	0.385	1	0.329181	-0.573555	0.333	0.358	0.43586	0.550002
ENSDARG00000055996	rps8a	1	0.00144289	-0.289558	1	0.988	1	0.000806973	-0.344882	1	0.978	0.00144289	0.00161329
ENSDARG00000056119	eef1g	1	0.00219114	-0.393316	1	0.935	1	0.00180261	-0.425379	1	0.927	0.00219114	0.00360198
ENSDARG00000056248	si:dkey-183i3.5	1	0.39863	-0.799362	0.192	0.231	1	0.97224	-0.513404	0.333	0.296	0.97224	0.638354
ENSDARG00000056379	si:ch73-86n18.1	1	0.310549	-0.434382	0.077	0.142	1	0.665991	-0.389282	0.111	0.14	0.665991	0.524657
ENSDARG00000056438	her9	1	0.000247707	0.482265	0.231	0.041	1	0.000163145	0.496908	0.222	0.028	0.000247707	0.000326263
ENSDARG00000056725	hmgb3a	1	0.829295	-0.62735	0.269	0.249	1	0.452268	-0.980333	0.222	0.257	0.829295	0.69999
ENSDARG00000056744	ela2	1	0.691762	-0.449707	0.154	0.166	1	0.917508	-0.578197	0.167	0.14	0.917508	0.904989
ENSDARG00000056765	ela2l	1	0.601846	-0.593246	0.192	0.219	1	0.66568	-0.386397	0.278	0.212	0.66568	0.841473
ENSDARG00000057234	chtopa	1	0.000312259	0.284858	0.423	0.148	1	0.00062674	0.264468	0.389	0.101	0.00062674	0.000624421
ENSDARG00000057460	crygm2d13	1	0.827713	-0.272256	0.115	0.095	1	0.277439	-0.898883	0.333	0.391	0.827713	0.477905
ENSDARG00000057556	rpl17	1	0.000459675	-0.346915	1	0.988	1	0.00684519	-0.303137	1	0.95	0.00684519	0.000919139
ENSDARG00000058005	hgd	1	0.240664	-0.373265	0.038	0.112	1	0.530914	-0.369059	0.056	0.101	0.530914	0.423408
ENSDARG00000058117	snap25b	1	0.0737367	-0.595856	0	0.112	1	0.344691	-0.484948	0.056	0.134	0.344691	0.142036
ENSDARG00000058128	msna	1	0.00925884	0.370786	0.692	0.396	1	0.00178237	0.368897	0.722	0.324	0.00925884	0.00356157
ENSDARG00000058371	krt5	1	0.0216997	-1.31175	0.577	0.615	1	0.010327	-1.40168	0.5	0.665	0.0216997	0.0205473
ENSDARG00000058413	rnaset2l	1	0.0389597	0.387267	0.615	0.402	0.38935	1.76512e-05	0.890983	0.833	0.385	0.0389597	3.5302e-05
ENSDARG00000058451	rpl6	1	5.76844e-05	-0.403053	1	0.976	1	0.0197427	-0.29417	1	0.966	0.0197427	0.000115366
ENSDARG00000059304	chchd2	1	0.000785424	0.271567	0.5	0.189	0.0456917	2.07144e-06	0.363352	0.611	0.14	0.000785424	4.14287e-06
ENSDARG00000060246	slc16a6b	1	0.00543994	0.250689	0.192	0.047	0.333406	1.5115e-05	0.333824	0.389	0.067	0.00543994	3.02297e-05
ENSDARG00000060319	scn4bb	1	0.201803	-0.37261	0.038	0.118	1	0.498141	-0.703301	0.056	0.101	0.498141	0.362881
ENSDARG00000061890	atp13a2	1	0.0241407	0.288796	0.192	0.065	0.000273514	1.23998e-08	0.478805	0.389	0.034	0.0241407	2.47995e-08
ENSDARG00000062326	hmgn7	1	0.435313	-0.263266	0.769	0.521	1	0.176933	-0.634626	0.444	0.536	0.435313	0.32256
ENSDARG00000063626	ddx21	1	0.16425	-0.707997	0.462	0.444	1	0.526359	-0.512306	0.611	0.486	0.526359	0.301522
ENSDARG00000067593	sco1	1	4.63672e-05	0.299619	0.462	0.13	1	0.00602213	0.365531	0.333	0.112	0.00602213	9.27323e-05
ENSDARG00000067990	myhz1.1	1	0.150853	-0.754947	0.808	0.704	1	0.0525171	-1.0447	0.611	0.637	0.150853	0.102276
ENSDARG00000067997	myhz1.3	1	0.445825	-0.477248	0.115	0.166	1	0.739411	-0.494703	0.222	0.168	0.739411	0.69289
ENSDARG00000068436	h3f3b.1	1	0.658803	-0.508521	0.462	0.42	1	0.990334	-0.613715	0.556	0.402	0.990334	0.883585
ENSDARG00000068457	tnnt3b	1	0.000151207	-1.31219	0.654	0.805	1	0.00473173	-1.23645	0.556	0.715	0.00473173	0.00030239
ENSDARG00000068507	crybb1	1	0.55728	-0.783199	0.192	0.213	1	0.208923	-1.02803	0.833	0.693	0.55728	0.374197
ENSDARG00000068708	ifrd1	1	0.000185837	0.282727	0.615	0.243	0.502134	2.27643e-05	0.469436	0.722	0.229	0.000185837	4.5528e-05
ENSDARG00000069100	aldh9a1a.1	1	0.852532	-0.507447	0.538	0.438	1	0.39258	-0.511088	0.389	0.425	0.852532	0.631041
ENSDARG00000069314	tmem199	1	0.000231265	0.251573	0.346	0.095	0.0169234	7.67224e-07	0.303495	0.333	0.034	0.000231265	1.53445e-06
ENSDARG00000069801	crygm2d12	1	0.598019	-0.584943	0.154	0.183	1	0.309267	-0.960976	0.611	0.575	0.598019	0.522888
ENSDARG00000069846	zgc:162944	1	0.00166248	0.330028	0.808	0.485	1	0.000106753	0.611491	0.833	0.369	0.00166248	0.000213495
ENSDARG00000070038	rbp2a	1	0.000946699	0.811259	0.654	0.325	1	0.00130371	0.634192	0.667	0.279	0.00130371	0.0018925
ENSDARG00000070512	cnpy3	1	5.33986e-05	0.42836	0.462	0.148	0.0664823	3.01398e-06	0.384521	0.556	0.123	5.33986e-05	6.02795e-06
ENSDARG00000070542	mafbb	1	0.00256414	0.419969	0.846	0.55	0.00212584	9.6375e-08	0.963173	1	0.441	0.00256414	1.9275e-07
ENSDARG00000070682	sdf4	1	0.0004291	0.267137	0.346	0.095	0.285744	1.29542e-05	0.325917	0.389	0.067	0.0004291	2.59082e-05
ENSDARG00000070835	tnnc2	1	0.469682	-1.00639	0.423	0.396	1	0.471225	-0.683238	0.556	0.358	0.471225	0.718763
ENSDARG00000070922	cnbpb	1	0.480693	-0.251311	0.654	0.438	1	0.951989	-0.483425	0.611	0.492	0.951989	0.73032
ENSDARG00000070959	si:ch211-288g17.3	1	0.633336	-0.280534	0.154	0.183	1	0.0186362	-0.693054	0	0.246	0.633336	0.0369251
ENSDARG00000071437	ptprc	1	0.000533334	0.253748	0.615	0.243	0.859791	3.89787e-05	0.269424	0.556	0.134	0.000533334	7.79558e-05
ENSDARG00000071463	zgc:154125	1	9.98385e-05	0.26962	0.577	0.189	1	0.873322	-0.282012	0.111	0.117	0.873322	0.000199667
ENSDARG00000071491	nrros	1	0.000523877	0.306177	0.615	0.26	1	0.000129232	0.623972	0.722	0.257	0.000523877	0.000258448
ENSDARG00000071626	ptgdsb.2	1	0.883848	-0.383453	0.154	0.136	1	0.291765	-0.444642	0.167	0.084	0.883848	0.498403
ENSDARG00000071658	ywhag2	1	0.677043	-0.521502	0.154	0.112	1	0.237143	-0.77993	0.056	0.151	0.677043	0.418049
ENSDARG00000071667	si:dkey-222f2.7	1	0.0198481	0.290138	0.385	0.183	1	0.000103879	0.469716	0.611	0.196	0.0198481	0.000207748
ENSDARG00000071878	trmt112	1	0.0861733	-0.404521	0.077	0.207	1	0.40844	-0.401587	0.111	0.179	0.40844	0.164921
ENSDARG00000073742	prss59.2	1	0.746664	-0.720917	0.538	0.45	1	0.657383	-0.897346	0.389	0.352	0.746664	0.882613
ENSDARG00000074057	calm3b	1	0.872145	-0.469038	0.615	0.432	1	0.544733	-0.273267	0.5	0.352	0.872145	0.792732
ENSDARG00000074242	serbp1a	1	0.00208621	-0.528156	1	0.805	1	0.116447	-0.449889	0.944	0.743	0.116447	0.00416807
ENSDARG00000074378	junba	1	0.00199743	0.398033	0.692	0.349	1	0.000355033	0.606347	0.778	0.307	0.00199743	0.000709941
ENSDARG00000074695	mertka	1	0.000263039	0.289329	0.423	0.124	0.0862944	3.91216e-06	0.567666	0.444	0.084	0.000263039	7.8243e-06
ENSDARG00000074846	si:dkeyp-68b7.12	1	0.000177565	0.3814	0.423	0.13	1	0.000123129	0.343694	0.611	0.19	0.000177565	0.000246242
ENSDARG00000074848	smim7	1	0.00333759	0.267688	0.308	0.107	1.24761e-05	5.65603e-10	0.491543	0.5	0.05	0.00333759	1.13121e-09
ENSDARG00000076318	atp6v1ab	1	0.00014102	0.25988	0.577	0.207	0.0802317	3.63731e-06	0.49347	0.667	0.179	0.00014102	7.2746e-06
ENSDARG00000076532	si:ch211-222l21.1	1	0.848003	-0.467331	0.346	0.29	1	0.155942	-0.786329	0.111	0.251	0.848003	0.287566
ENSDARG00000076568	sec61b	1	0.000603577	0.335793	1	0.621	1	0.00909929	0.309966	1	0.637	0.00909929	0.00120679
ENSDARG00000077664	zgc:110239	1	0.000100667	0.568499	0.962	0.609	0.000167104	7.57565e-09	1.21531	1	0.486	0.000100667	1.51513e-08
ENSDARG00000077717	rpl29	1	0.0138601	-0.328716	1	0.893	1	0.00106204	-0.487922	1	0.899	0.0138601	0.00212294
ENSDARG00000079274	prss59.1	1	0.919439	-0.712718	0.269	0.225	1	0.628046	-0.433153	0.278	0.196	0.919439	0.86165
ENSDARG00000079497	tcima	1	0.000469952	0.58123	0.885	0.544	1	0.000117212	0.634802	1	0.665	0.000469952	0.000234411
ENSDARG00000079903	si:ch73-343l4.2	1	0.0044781	0.367037	0.423	0.183	1	0.417426	0.315178	0.222	0.151	0.417426	0.00893614
ENSDARG00000079932	zgc:152830	1	0.000228541	0.424598	0.846	0.45	1	5.0959e-05	0.538023	0.833	0.33	0.000228541	0.000101915
ENSDARG00000080010	adh5	1	0.48557	-0.469073	0.423	0.402	1	0.0652138	-0.711847	0.278	0.43	0.48557	0.126175
ENSDARG00000086618	psma3	1	0.00127568	0.260134	0.731	0.373	1	0.000900555	0.318324	0.778	0.324	0.00127568	0.0018003
ENSDARG00000086658	crygm2d21	1	0.296287	-0.490519	0.038	0.101	1	0.976373	-0.586375	0.333	0.291	0.976373	0.504788
ENSDARG00000086826	sult6b1	1	0.468302	-0.257669	0.346	0.385	1	0.324747	-0.540288	0.333	0.38	0.468302	0.544034
ENSDARG00000086881	ier2b	1	0.000213316	0.572075	0.731	0.314	0.00410401	1.86056e-07	1.15372	0.833	0.279	0.000213316	3.72111e-07
ENSDARG00000086917	crygm2d2	1	0.461185	-0.615139	0.154	0.201	1	0.238167	-0.816432	0.944	0.793	0.461185	0.419611
ENSDARG00000087324	crygm2d1	1	0.103087	-1.03005	0.077	0.201	1	0.0172731	-1.20908	0.444	0.665	0.103087	0.0342479
ENSDARG00000087390	hbbe1.3	1	0.888704	-0.36685	0.115	0.118	1	0.0603264	-0.346884	0.333	0.14	0.888704	0.117014
ENSDARG00000087636	hmgn6	1	0.504011	-0.44499	0.538	0.379	1	0.92632	-0.398329	0.389	0.335	0.92632	0.753995
ENSDARG00000087765	crygm2d10	1	0.287249	-0.921305	0.115	0.183	1	0.86573	-0.940872	0.778	0.559	0.86573	0.491987
ENSDARG00000087897	h2afy2	1	0.826568	-0.252893	0.385	0.308	1	0.664834	-0.53433	0.278	0.274	0.826568	0.887664
ENSDARG00000088030	rpl35a	1	0.00041075	-0.309662	1	0.988	1	0.00632956	-0.29599	1	0.972	0.00632956	0.000821331
ENSDARG00000088439	gm2a	1	0.000771076	0.806355	0.923	0.521	1	0.00816295	0.3281	0.944	0.525	0.00816295	0.00154156
ENSDARG00000089382	zgc:158463	1	0.0978412	-0.765555	0.346	0.444	1	0.502544	-0.615943	0.389	0.397	0.502544	0.18611
ENSDARG00000089413	mbpb	1	0.000805145	0.560061	0.462	0.172	1	0.0140799	0.489783	0.389	0.162	0.0140799	0.00160964
ENSDARG00000089667	MFAP4 (1 of many)	1	0.0065851	0.47295	0.385	0.172	0.0175231	7.94409e-07	0.532272	0.556	0.106	0.0065851	1.58882e-06
ENSDARG00000089976	spcs3	1	0.000165733	0.367494	0.654	0.272	1	0.000357788	0.374232	0.722	0.296	0.000357788	0.000331438
ENSDARG00000090228	gsta.1	1	0.221419	-0.382164	0.077	0.172	1	0.468447	-0.454317	0.222	0.134	0.468447	0.393812
ENSDARG00000090268	krtt1c19e	1	0.130402	-0.911758	0.308	0.408	1	0.983336	-0.714571	0.667	0.48	0.983336	0.2438
ENSDARG00000090428	ctrb1	1	0.399897	-0.91868	0.385	0.385	1	0.761752	-0.899142	0.444	0.385	0.761752	0.639876
ENSDARG00000090697	eif3ea	1	0.506865	-0.308063	0.885	0.615	1	0.215302	-0.593555	0.889	0.626	0.506865	0.384249
ENSDARG00000090767	si:ch211-136m16.8	1	0.000177416	0.255567	0.538	0.195	0.0184635	8.37042e-07	0.626174	0.611	0.14	0.000177416	1.67408e-06
ENSDARG00000090783	mfap4	1	0.018826	0.460942	0.846	0.556	0.892739	4.04724e-05	0.775741	0.944	0.469	0.018826	8.09431e-05
ENSDARG00000090872	si:dkey-276j7.1	1	0.413122	-0.331674	0.269	0.178	1	0.539231	-0.417177	0.111	0.156	0.539231	0.655574
ENSDARG00000090873	ccl34a.4	1	0.000570232	0.732772	0.385	0.118	1	0.000114627	1.23203	0.5	0.156	0.000570232	0.000229241
ENSDARG00000091058	tmem173	1	0.000927351	0.328054	0.269	0.065	0.00494678	2.24262e-07	0.394588	0.444	0.061	0.000927351	4.48525e-07
ENSDARG00000091234	si:ch73-335l21.4	1	0.00604048	0.783161	0.269	0.095	0.00166033	7.52712e-08	1.55594	0.5	0.084	0.00604048	1.50542e-07
ENSDARG00000091692	havcr2	1	0.510913	-0.336021	0.192	0.237	1	0.750542	-0.395718	0.278	0.207	0.750542	0.760794
ENSDARG00000092033	si:dkey-239h2.3	1	0.293128	-0.50393	0.154	0.225	1	0.260936	-0.378769	0.167	0.291	0.293128	0.453784
ENSDARG00000092170	apoc1	1	0.525612	-1.79242	0.346	0.343	1	0.0111234	-2.03905	0.167	0.475	0.525612	0.0221231
ENSDARG00000092362	hsp70.2	1	6.10429e-05	0.553134	0.962	0.503	0.027002	1.22414e-06	1.1595	0.944	0.419	6.10429e-05	2.44827e-06
ENSDARG00000092947	cyt1	1	0.0302607	-1.32769	0.577	0.615	1	0.2914	-0.764199	1	0.732	0.2914	0.0596057
ENSDARG00000092954	mrpl34	1	5.65853e-05	0.299038	0.615	0.237	0.265727	1.20468e-05	0.269727	0.722	0.218	5.65853e-05	2.40934e-05
ENSDARG00000092970	tmsb2	1	0.235027	-0.549795	0.038	0.112	1	0.126949	-0.433247	0	0.117	0.235027	0.237782
ENSDARG00000093022	selenoh	1	0.928329	-0.360732	0.423	0.337	1	0.381613	-0.576441	0.278	0.324	0.928329	0.617597
ENSDARG00000093126	si:ch73-112l6.1	1	0.0045087	0.292143	0.192	0.047	0.0902161	4.08995e-06	0.351859	0.167	0.006	0.0045087	8.17988e-06
ENSDARG00000093549	selenop	1	0.0190449	0.329194	0.769	0.538	1	0.00260365	0.394603	1	0.559	0.0190449	0.00520053
ENSDARG00000093608	ccl34b.1	1	0.897354	-1.13957	0.885	0.651	1	0.666814	-0.983417	0.889	0.737	0.897354	0.888987
ENSDARG00000093844	zgc:136461	1	0.513913	-0.372192	0.192	0.13	1	0.14881	-0.603315	0	0.106	0.513913	0.275476
ENSDARG00000094041	krt17	1	0.458167	-0.780008	0.231	0.148	1	0.193424	-0.354073	0.333	0.179	0.458167	0.349435
ENSDARG00000094112	slc22a21	1	0.891137	-0.523986	0.769	0.521	1	0.450102	-0.28322	0.889	0.547	0.891137	0.697612
ENSDARG00000094451	cfp	1	0.0142994	0.489001	0.269	0.101	1	0.0334025	0.420584	0.278	0.117	0.0334025	0.0283944
ENSDARG00000095879	wdr46	1	0.443212	-0.430178	0.154	0.207	1	0.361626	-0.404654	0.111	0.179	0.443212	0.592478
ENSDARG00000095908	sat1a.2	1	7.82309e-05	0.554455	0.962	0.574	1	0.00076787	0.499248	0.944	0.536	0.00076787	0.000156456
ENSDARG00000096257	si:ch73-367p23.2	1	0.638066	-0.317333	0.192	0.142	1	0.229985	-0.747909	0.111	0.212	0.638066	0.407077
ENSDARG00000096849	si:dkey-16p21.8	1	0.744897	-0.352422	0.192	0.207	1	0.672968	-0.446862	0.222	0.156	0.744897	0.89305
ENSDARG00000097753	slirp	1	0.257307	-0.257913	0.346	0.213	0.133195	6.03839e-06	0.260308	0.611	0.151	0.257307	1.20767e-05
ENSDARG00000098012	itgae.1	1	0.0109404	0.263916	0.654	0.343	1	0.000297582	0.560087	0.833	0.33	0.0109404	0.000595075
ENSDARG00000098059	fkbp3	1	0.946858	-0.3274	0.269	0.243	1	0.331697	-0.391479	0.111	0.196	0.946858	0.553371
ENSDARG00000098186	TMEM19	1	0.435398	-0.35054	0.115	0.166	0.0177097	8.02868e-07	0.433402	0.5	0.089	0.435398	1.60574e-06
ENSDARG00000098602	CABZ01001434.1	1	0.00435879	0.297541	0.231	0.059	1	0.0979172	0.719362	0.111	0.034	0.0979172	0.00869859
ENSDARG00000098700	il1b	1	0.00135392	0.66342	0.462	0.172	1	5.75233e-05	0.855941	0.444	0.106	0.00135392	0.000115043
ENSDARG00000098774	si:zfos-741a10.3	1	0.000179675	0.45889	0.615	0.231	1	0.000640929	0.252624	0.667	0.24	0.000640929	0.000359318
ENSDARG00000098832	fam168a	1	0.530524	-0.317463	0.115	0.154	1	0.742825	-0.314273	0.111	0.134	0.742825	0.779592
ENSDARG00000099116	nagk	1	0.000495918	0.277691	0.346	0.095	0.033092	1.50023e-06	0.32827	0.556	0.112	0.000495918	3.00045e-06
ENSDARG00000099154	CABZ01032488.1	1	0.934758	-0.299936	0.192	0.172	1	0.0730782	0.340093	0.333	0.168	0.934758	0.140816
ENSDARG00000099195	ier2a	1	0.000277175	0.546661	0.731	0.331	1	0.0140538	0.320183	0.667	0.324	0.0140538	0.000554273
ENSDARG00000099420	nme2b.2	1	0.517716	-0.679443	0.462	0.426	1	0.602003	-0.657014	0.444	0.296	0.602003	0.767402
ENSDARG00000099491	tmem176l.1	1	0.259286	0.31858	0.154	0.089	1	0.000155456	0.294096	0.444	0.112	0.259286	0.000310887
ENSDARG00000099572	hmgn2	1	0.225034	-0.723205	0.808	0.657	1	0.669082	-0.570237	0.944	0.659	0.669082	0.399427
ENSDARG00000099774	cyb5b	1	4.55514e-05	0.401937	0.308	0.059	0.00235687	1.06849e-07	0.298358	0.444	0.056	4.55514e-05	2.13697e-07
ENSDARG00000099776	glula	1	0.215158	-1.46723	0.615	0.55	1	0.333074	-1.25177	0.778	0.67	0.333074	0.384023
ENSDARG00000100374	txnrd3	1	0.0692361	-0.266871	0.346	0.166	0.0508902	2.30711e-06	0.310104	0.444	0.073	0.0692361	4.61421e-06
ENSDARG00000100392	rps18	1	0.00109726	-0.313487	1	0.982	1	0.020438	-0.275978	1	0.961	0.020438	0.00219331
ENSDARG00000100452	nop53	1	0.375771	-0.520052	0.654	0.538	1	0.684868	-0.435476	0.722	0.525	0.684868	0.610339
ENSDARG00000100499	cpeb4b	1	7.05162e-05	0.340143	0.423	0.112	0.707614	3.20797e-05	0.258314	0.389	0.073	7.05162e-05	6.41583e-05
ENSDARG00000100582	si:ch211-195b11.3	1	0.000203464	1.30488	0.423	0.13	1	0.00412181	0.493868	0.389	0.128	0.00412181	0.000406887
ENSDARG00000100742	reep5	1	0.647977	-0.405811	0.615	0.462	0.833786	3.77997e-05	0.329806	0.833	0.274	0.647977	7.5598e-05
ENSDARG00000101063	CABZ01058650.1	1	0.000856102	0.267836	0.269	0.065	1	0.00113948	0.323418	0.389	0.117	0.00113948	0.00171147
ENSDARG00000101082	eif3s6ip	1	0.889355	-0.335608	0.615	0.456	1	0.243658	-0.513108	0.333	0.397	0.889355	0.427947
ENSDARG00000101199	rbp4	1	0.93587	-1.0565	0.423	0.349	1	0.784257	-0.532325	0.611	0.447	0.93587	0.953455
ENSDARG00000101324	apoa1b	1	0.00301062	-1.13972	0.5	0.716	1	0.0776998	0.335931	0.778	0.777	0.0776998	0.00601218
ENSDARG00000101785	laptm5	1	0.000196638	0.43145	0.962	0.704	1	0.000205402	0.564131	1	0.654	0.000205402	0.000393237
ENSDARG00000101813	nap1l1	1	0.824426	-0.304518	0.231	0.225	1	0.526995	-0.266192	0.167	0.207	0.824426	0.776266
ENSDARG00000101844	mibp2	1	0.0322012	-0.29277	1	0.882	1	0.0343629	-0.322754	1	0.877	0.0343629	0.0633655
ENSDARG00000101849	adipor2	1	0.000112574	0.265649	0.731	0.32	0.006981	3.16484e-07	0.698367	0.833	0.268	0.000112574	6.32968e-07
ENSDARG00000102249	pepd	1	0.000697757	0.299799	0.962	0.556	0.0116724	5.29167e-07	0.901567	1	0.547	0.000697757	1.05833e-06
ENSDARG00000102291	eef1da	1	0.00064577	-0.504428	1	0.852	1	0.0153869	-0.525115	0.944	0.804	0.0153869	0.00129112
ENSDARG00000102452	eif3ha	1	0.722966	-0.34388	0.692	0.527	1	1	-0.305354	0.722	0.486	1	0.923252
ENSDARG00000102558	pde6ha	1	0.329444	-0.809539	0.192	0.249	1	0.455833	-0.989388	0.167	0.212	0.455833	0.550355
ENSDARG00000102808	calr3b	1	0.00174638	0.411764	0.346	0.124	1	0.000997101	0.400497	0.333	0.084	0.00174638	0.00199321
ENSDARG00000103007	rps3	1	0.0144067	-0.25425	1	0.947	1	0.00379142	-0.354224	1	0.972	0.0144067	0.00756847
ENSDARG00000103543	gngt2b	1	0.919552	-0.491063	0.154	0.142	1	0.491629	-0.687309	0.111	0.162	0.919552	0.741559
ENSDARG00000103718	chmp5b	1	0.000118739	0.256269	0.769	0.32	1	0.000133574	0.404658	0.722	0.263	0.000133574	0.000237465
ENSDARG00000103919	si:ch73-1a9.3	1	0.153829	-0.760287	0.731	0.633	1	0.197786	-0.809931	0.778	0.637	0.197786	0.283994
ENSDARG00000104068	gstp1	1	0.0311739	0.465634	0.885	0.556	1	0.0003257	0.515551	1	0.559	0.0311739	0.000651295
ENSDARG00000104181	tmsb1	1	0.431417	0.428825	0.692	0.462	1	0.0347923	-1.05635	0.5	0.57	0.431417	0.068374
ENSDARG00000104353	nop58	1	0.0948619	-0.558969	0.115	0.243	1	0.397461	-0.648321	0.167	0.223	0.397461	0.180725
ENSDARG00000104458	rnasekb	1	0.964433	-0.255115	0.154	0.154	1	0.161113	-0.524454	0	0.101	0.964433	0.296268
ENSDARG00000104945	sncb	1	0.587574	-0.523819	0.077	0.107	1	0.946249	-0.525734	0.111	0.112	0.946249	0.829905
ENSDARG00000105287	mpp1	1	0.00067463	0.344476	0.769	0.379	1	0.000124125	0.319342	0.889	0.341	0.00067463	0.000248235
ENSDARG00000106529	dut	1	0.167755	-0.429597	0.038	0.13	1	0.427495	-0.426167	0.056	0.112	0.427495	0.307369
ENSDARG00000109861	BX545855.1	1	0.372675	-0.700656	0.154	0.213	1	0.608282	-0.761302	0.722	0.615	0.608282	0.606463
ENSDARG00000110178	CABZ01066694.1	1	0.935523	-0.299694	0.346	0.32	1	0.926949	-0.353382	0.333	0.318	0.935523	0.994664
ENSDARG00000112087	ube2l3a	1	0.000108724	0.368465	0.769	0.367	1	0.00246786	0.2576	0.778	0.341	0.00246786	0.000217436
ENSDARG00000115557	cox7b	1	0.0195279	0.252494	1	0.728	1	0.000654905	0.458153	1	0.637	0.0195279	0.00130938
ENSDARG00000116164	crygm2d8	1	0.150357	-0.857431	0.077	0.178	1	0.222817	-1.04447	0.278	0.363	0.222817	0.278106

## Sheet: cluster5
gene	gene_NAME	cv_p_val_adj	cv_p_val	cv_avg_logFC	cv_pct.1	cv_pct.2	gf_p_val_adj	gf_p_val	gf_avg_logFC	gf_pct.1	gf_pct.2	max_pval	minimump_p_val
ENSDARG00000002768	pvalb2	6.20736e-05	2.81411e-09	1.35006	1	1	0.000154632	7.01026e-09	1.076	1	1	7.01026e-09	5.62822e-09
ENSDARG00000104011	rps17	0.000114783	5.20369e-09	-1.59663	0.278	0.955	1	0.000108849	-0.656089	0.6	0.949	0.000108849	1.04074e-08
ENSDARG00000037789	pvalb1	0.000366482	1.66145e-08	1.18889	1	1	0.00883719	4.00634e-07	1.08731	0.95	0.994	4.00634e-07	3.3229e-08
ENSDARG00000053254	mylpfa	0.00264797	1.20046e-07	1.31753	1	0.96	1	5.14702e-05	1.11259	0.9	0.966	5.14702e-05	2.40091e-07
ENSDARG00000068457	tnnt3b	0.0171402	7.77052e-07	1.34422	0.889	0.774	1	0.0388536	0.795577	0.65	0.706	0.0388536	1.5541e-06
ENSDARG00000015128	rpl27	0.0265412	1.20325e-06	-0.890618	0.667	0.989	1	5.24094e-05	-0.592637	0.8	0.994	5.24094e-05	2.40649e-06
ENSDARG00000036629	rps14	0.0338253	1.53347e-06	-0.793467	0.722	0.989	1	8.39297e-05	-0.578294	0.8	0.994	8.39297e-05	3.06694e-06
ENSDARG00000099197	actc1b	0.0369389	1.67463e-06	0.991598	1	1	0.00353491	1.60255e-07	0.950817	1	0.994	1.67463e-06	3.2051e-07
ENSDARG00000025581	rpl10	0.0449218	2.03653e-06	-0.793311	0.722	1	0.403877	1.83098e-05	-0.483596	0.9	1	1.83098e-05	4.07306e-06
ENSDARG00000009212	ppiaa	0.123182	5.58448e-06	-0.719968	0.833	0.989	0.00198396	8.99431e-08	-0.898137	0.75	0.994	5.58448e-06	1.79886e-07
ENSDARG00000042566	rps7	0.143921	6.52467e-06	-0.592555	0.889	0.994	1	0.000521543	-0.424278	0.95	1	0.000521543	1.30493e-05
ENSDARG00000036161	hnrnpa0l	0.188743	8.55666e-06	-0.98916	0.056	0.718	1	0.000225467	-0.961275	0.15	0.684	0.000225467	1.71132e-05
ENSDARG00000029500	rpl34	0.203793	9.23895e-06	-0.74647	0.722	0.983	0.378129	1.71425e-05	-0.718864	0.7	0.989	1.71425e-05	1.84778e-05
ENSDARG00000101406	rplp2	0.387324	1.75594e-05	-0.471692	0.778	0.994	1	0.00140171	-0.377837	0.85	0.994	0.00140171	3.51184e-05
ENSDARG00000099380	rpl13	0.398993	1.80884e-05	-0.622934	0.889	0.989	1	5.28698e-05	-0.575609	0.85	0.983	5.28698e-05	3.61764e-05
ENSDARG00000075989	arpc2	0.425128	1.92732e-05	-0.94509	0.111	0.797	0.0395799	1.79435e-06	-1.35452	0.1	0.768	1.92732e-05	3.5887e-06
ENSDARG00000053058	rps11	0.427322	1.93726e-05	-0.61565	0.833	0.977	1	0.0513118	-0.285338	0.8	0.994	0.0513118	3.87449e-05
ENSDARG00000039830	gng5	0.702916	3.18667e-05	-1.14264	0	0.559	1	0.00225805	-0.561227	0.05	0.441	0.00225805	6.37324e-05
ENSDARG00000092947	cyt1	0.751608	3.40742e-05	1.09839	0.778	0.593	1	0.00465453	0.677938	0.75	0.757	0.00465453	6.81472e-05
ENSDARG00000036875	rps12	0.890587	4.03748e-05	-0.549923	1	1	1	0.00221476	-0.394043	0.9	1	0.00221476	8.07479e-05
ENSDARG00000059298	spcs1	0.937873	4.25185e-05	-1.07588	0	0.548	1	0.466543	0.76688	0.25	0.446	0.466543	8.50352e-05
ENSDARG00000006316	rpl23a	0.960392	4.35394e-05	-0.689419	0.667	1	1	0.00087834	-0.493222	0.75	0.977	0.00087834	8.70769e-05
ENSDARG00000029818	srsf5a	0.974527	4.41802e-05	-1.16103	0.056	0.644	1	0.00269693	-0.347069	0.1	0.531	0.00269693	8.83585e-05
ENSDARG00000000068	slc9a3r1a	1	0.585581	0.282435	0.056	0.102	1	0.0885873	-0.274149	0	0.13	0.585581	0.169327
ENSDARG00000000069	dap	1	0.0123527	-0.577279	0	0.271	1	0.502138	0.38003	0.1	0.175	0.502138	0.0245529
ENSDARG00000000241	slc40a1	1	0.278178	0.269364	0.167	0.345	1	0.487024	0.862902	0.3	0.288	0.487024	0.478972
ENSDARG00000000563	ttn.1	1	0.498422	0.524662	0.111	0.192	1	0.835127	0.464373	0.15	0.147	0.835127	0.74842
ENSDARG00000000588	grasp	1	0.0933791	0.337839	0.111	0.35	1	0.00843713	-0.684305	0	0.271	0.0933791	0.0168031
ENSDARG00000000690	sypl2b	1	0.0361084	-0.420978	0	0.203	1	0.0679372	-0.257153	0	0.147	0.0679372	0.070913
ENSDARG00000000796	nr4a1	1	0.0255061	-0.670132	0	0.226	1	0.0186603	-0.691899	0	0.226	0.0255061	0.0369724
ENSDARG00000000906	skap2	1	0.00130318	-0.75546	0	0.395	1	0.00789438	-0.383892	0.05	0.373	0.00789438	0.00260467
ENSDARG00000001241	puf60b	1	0.620055	1.0785	0.167	0.147	1	0.0811108	-0.269468	0	0.136	0.620055	0.155643
ENSDARG00000001788	atp5po	1	0.00157423	-0.323794	0.111	0.61	1	0.000823522	-0.433912	0.1	0.588	0.00157423	0.00164637
ENSDARG00000001889	tuba1a	1	0.0374279	1.29738	0.278	0.13	1	0.902558	0.653605	0.1	0.119	0.902558	0.0734549
ENSDARG00000001897	man2b1	1	0.0598764	-0.272858	0	0.169	1	0.0885873	-0.273696	0	0.13	0.0885873	0.116168
ENSDARG00000001950	ak1	1	0.0491024	1.34005	0.556	0.542	1	0.627406	0.39526	0.4	0.463	0.627406	0.0957938
ENSDARG00000002002	lmcd1	1	0.021361	-0.530351	0	0.237	1	0.142984	0.256439	0.1	0.282	0.142984	0.0422657
ENSDARG00000002131	celf2	1	0.987354	1.12228	0.167	0.198	1	0.0395452	-0.37732	0	0.181	0.987354	0.0775266
ENSDARG00000002165	psme1	1	0.0046761	-0.808482	0	0.328	1	0.0205413	-0.463518	0	0.22	0.0205413	0.00933033
ENSDARG00000002190	chmp2bb	1	0.0561568	0.295678	0.111	0.39	1	0.0175471	-0.363026	0.05	0.328	0.0561568	0.0347864
ENSDARG00000002193	rho	1	0.509261	0.935265	0.333	0.345	1	0.685261	0.548624	0.3	0.328	0.685261	0.759175
ENSDARG00000002271	zfand5b	1	0.0162934	-0.566822	0	0.254	1	0.0395452	-0.423795	0	0.181	0.0395452	0.0323214
ENSDARG00000002552	mapkapk2a	1	0.666022	0.560947	0.111	0.169	1	0.984907	0.584762	0.1	0.113	0.984907	0.888459
ENSDARG00000002589	mylpfb	1	0.00956601	1.25755	0.611	0.508	1	0.0581291	1.16776	0.5	0.446	0.0581291	0.0190405
ENSDARG00000002632	anxa11b	1	0.519546	0.569156	0.278	0.497	1	0.137141	0.276893	0.2	0.469	0.519546	0.255475
ENSDARG00000002791	atp1a1a.1	1	0.00878993	-0.374279	0.111	0.503	1	0.16217	0.728202	0.15	0.367	0.16217	0.0175026
ENSDARG00000002949	ppp6c	1	0.009305	-0.542379	0	0.288	1	0.231785	0.253682	0.1	0.243	0.231785	0.0185234
ENSDARG00000002967	pdap1b	1	0.0428217	-0.721299	0	0.192	1	0.0474477	-0.45721	0	0.169	0.0474477	0.0838096
ENSDARG00000003058	fgfr1op	1	0.0766543	-0.301368	0	0.153	1	0.0967294	-0.264088	0	0.124	0.0967294	0.147433
ENSDARG00000003109	rcan1a	1	0.0465978	-0.494319	0	0.186	1	0.1373	-0.442823	0	0.102	0.1373	0.0910243
ENSDARG00000003151	skp1	1	0.220949	0.631428	0.222	0.486	1	0.268837	0.378436	0.25	0.508	0.268837	0.393079
ENSDARG00000003373	commd2	1	0.0162934	-0.479106	0	0.254	1	0.062144	-0.461805	0	0.153	0.062144	0.0323214
ENSDARG00000003382	cwc25	1	0.284377	1.17663	0.222	0.158	1	0.690149	0.536735	0.1	0.147	0.690149	0.487883
ENSDARG00000003383	asb8	1	0.235587	0.338905	0.056	0.175	1	0.0885873	-0.3239	0	0.13	0.235587	0.169327
ENSDARG00000003487	nup93	1	0.585581	0.49242	0.056	0.102	1	0.1373	-0.283158	0	0.102	0.585581	0.255748
ENSDARG00000003517	impa1	1	0.0123527	-0.54572	0	0.271	1	0.0679372	-0.276704	0	0.147	0.0679372	0.0245529
ENSDARG00000003527	mak16	1	0.174722	0.256655	0.056	0.198	1	0.171405	0.294353	0.05	0.181	0.174722	0.31343
ENSDARG00000003564	dohh	1	0.122442	0.285233	0.056	0.226	1	0.0186603	-0.455442	0	0.226	0.122442	0.0369724
ENSDARG00000003599	rpl3	1	0.00106627	-0.430239	0.833	1	1	0.00143222	-0.4028	0.95	1	0.00143222	0.0021314
ENSDARG00000003641	tfg	1	0.01953	-0.526818	0	0.243	1	0.0272951	-0.444253	0	0.203	0.0272951	0.0386785
ENSDARG00000003693	hars	1	0.0303823	-0.395101	0	0.215	1	0.450525	0.359738	0.1	0.186	0.450525	0.0598416
ENSDARG00000003860	cbx3a	1	0.00571493	-0.645854	0	0.316	1	0.180751	0.35977	0.1	0.266	0.180751	0.0113972
ENSDARG00000003866	tm9sf2	1	0.278393	0.743935	0.111	0.254	1	0.0299713	-0.394029	0	0.198	0.278393	0.0590444
ENSDARG00000003920	setb	1	0.302307	0.620687	0.222	0.452	1	0.581613	0.463804	0.25	0.418	0.581613	0.513224
ENSDARG00000003952	pfn2	1	0.00963091	-0.363031	0.056	0.395	1	0.011599	-0.46694	0.05	0.35	0.011599	0.0191691
ENSDARG00000004059	galk2	1	0.400912	0.520225	0.111	0.22	1	0.274152	0.513449	0.05	0.147	0.400912	0.473144
ENSDARG00000004060	bhlhe40	1	0.128625	0.290429	0.167	0.429	1	0.946015	0.647193	0.3	0.412	0.946015	0.240706
ENSDARG00000004161	ik	1	0.0428219	-0.451044	0	0.192	1	0.612628	0.494813	0.1	0.158	0.612628	0.08381
ENSDARG00000004171	rabac1	1	0.385467	0.41823	0.056	0.136	1	0.920209	0.414744	0.1	0.119	0.920209	0.622349
ENSDARG00000004173	copa	1	0.0465978	-0.401269	0	0.186	1	0.0967294	-0.273366	0	0.124	0.0967294	0.0910243
ENSDARG00000004261	tmed9	1	0.0598764	-0.310504	0	0.169	1	0.0474477	-0.328421	0	0.169	0.0598764	0.0926441
ENSDARG00000004270	atl3	1	0.0978399	-0.27184	0	0.136	1	0.0811108	-0.279305	0	0.136	0.0978399	0.155643
ENSDARG00000004301	rhogb	1	0.0701084	0.271033	0.111	0.373	1	0.0186603	-0.509998	0	0.226	0.0701084	0.0369724
ENSDARG00000004621	gpm6ab	1	0.338881	1.34276	0.222	0.164	1	0.492615	0.542995	0.2	0.158	0.492615	0.562922
ENSDARG00000004647	spice1	1	0.0766543	-0.330107	0	0.153	1	0.062144	-0.352453	0	0.153	0.0766543	0.120426
ENSDARG00000004706	syf2	1	0.00309887	-0.595796	0	0.35	1	0.391749	0.471277	0.15	0.277	0.391749	0.00618813
ENSDARG00000004954	grna	1	0.196406	0.327457	0.167	0.384	1	0.9188	0.735052	0.25	0.333	0.9188	0.354236
ENSDARG00000005191	ahcy	1	0.047761	0.453641	0.167	0.508	1	0.000236499	-0.955126	0.05	0.537	0.047761	0.000472942
ENSDARG00000005414	grapa	1	0.316971	0.782592	0.111	0.243	1	0.306215	0.399347	0.15	0.305	0.316971	0.518662
ENSDARG00000005423	pgam1a	1	0.0183121	0.396337	0.111	0.469	1	0.000707883	-0.522191	0.05	0.497	0.0183121	0.00141527
ENSDARG00000005481	nfkbiaa	1	0.00399198	-0.624155	0.056	0.446	1	0.49098	0.591197	0.2	0.339	0.49098	0.00796803
ENSDARG00000005513	naca	1	0.00392021	-0.316632	0.833	0.983	1	0.000325884	-0.534348	0.8	0.966	0.00392021	0.000651661
ENSDARG00000005536	ubr7	1	0.0706215	-0.304196	0	0.158	1	0.274152	0.259655	0.05	0.147	0.274152	0.136256
ENSDARG00000005551	hnrnph1l	1	0.0303823	-0.441213	0	0.215	1	0.0885873	-0.284291	0	0.13	0.0885873	0.0598416
ENSDARG00000005560	ywhah	1	0.636102	0.608052	0.111	0.175	1	0.0360746	-0.711805	0	0.186	0.636102	0.0708479
ENSDARG00000005643	gcat	1	0.585581	0.569063	0.056	0.102	1	0.869836	0.730915	0.1	0.124	0.869836	0.828257
ENSDARG00000005738	rpf1	1	0.742909	0.706535	0.111	0.096	1	0.0742443	-0.326573	0	0.141	0.742909	0.142976
ENSDARG00000005789	enpp1	1	0.0550999	-0.371538	0	0.175	1	0.403725	0.32936	0.1	0.198	0.403725	0.107164
ENSDARG00000005791	rpl28	1	0.00122507	-0.374423	0.944	0.989	1	0.0103052	-0.410684	0.7	0.994	0.0103052	0.00244865
ENSDARG00000005827	eif2s1a	1	0.164399	0.288271	0.056	0.203	1	0.024843	-0.331428	0	0.209	0.164399	0.0490688
ENSDARG00000005840	got2b	1	0.0860465	0.36954	0.111	0.356	1	0.00291102	-0.772541	0	0.328	0.0860465	0.00581357
ENSDARG00000005926	ak2	1	0.000270348	-0.622894	0.056	0.582	0.318024	1.44176e-05	-1.30309	0	0.554	0.000270348	2.88351e-05
ENSDARG00000005945	sart1	1	0.06504	-0.274489	0	0.164	1	0.660112	0.683621	0.1	0.153	0.660112	0.12585
ENSDARG00000006029	lta4h	1	0.0278457	-0.529347	0	0.22	1	0.272907	0.411902	0.1	0.232	0.272907	0.054916
ENSDARG00000006225	ddx39aa	1	0.0129106	-0.251617	0.056	0.379	1	0.00843713	-0.644678	0	0.271	0.0129106	0.0168031
ENSDARG00000006235	brms1la	1	0.368122	0.988271	0.167	0.113	1	0.403079	0.274411	0.05	0.119	0.403079	0.60073
ENSDARG00000006370	atp6v1h	1	0.157217	0.406753	0.222	0.525	1	0.000749118	-0.646322	0.05	0.492	0.157217	0.00149768
ENSDARG00000006395	rbm25b	1	0.335195	0.439185	0.056	0.147	1	0.115264	-0.314787	0	0.113	0.335195	0.217243
ENSDARG00000006399	ywhae1	1	0.0364417	0.321865	0.111	0.418	1	0.471532	0.434577	0.2	0.345	0.471532	0.0715555
ENSDARG00000006413	rpl38	1	0.0173743	-0.398362	0.667	0.949	0.00610649	2.76838e-07	-1.05016	0.45	0.966	0.0173743	5.53676e-07
ENSDARG00000006497	rtn1a	1	0.115347	1.06769	0.278	0.164	1	0.952396	0.489209	0.15	0.175	0.952396	0.217389
ENSDARG00000006588	zgc:111983	1	0.278039	0.984495	0.222	0.153	1	0.059902	1.03592	0.15	0.051	0.278039	0.116216
ENSDARG00000006672	fam49a	1	0.47506	0.350189	0.056	0.119	1	0.908864	0.672881	0.1	0.102	0.908864	0.724438
ENSDARG00000006691	rpl12	1	0.00111636	-0.464207	0.833	0.966	1	0.00976668	-0.321233	0.9	0.994	0.00976668	0.00223147
ENSDARG00000007065	mrps18b	1	0.235587	0.36018	0.056	0.175	1	0.0519356	-0.307255	0	0.164	0.235587	0.101174
ENSDARG00000007141	psmc3	1	0.0123527	-0.446508	0	0.271	1	0.0186603	-0.508317	0	0.226	0.0186603	0.0245529
ENSDARG00000007216	abce1	1	0.0233489	-0.49484	0	0.232	1	0.0328909	-0.398501	0	0.192	0.0328909	0.0461527
ENSDARG00000007275	si:ch211-251b21.1	1	0.170642	-0.269137	0.056	0.198	1	0.474695	0.443908	0.2	0.153	0.474695	0.312165
ENSDARG00000007276	ela3l	1	0.385467	0.732956	0.056	0.136	1	0.617281	0.765502	0.1	0.158	0.617281	0.622349
ENSDARG00000007285	mrpl57	1	0.0178443	-0.472802	0	0.249	1	0.0360746	-0.406321	0	0.186	0.0360746	0.0353703
ENSDARG00000007294	aco2	1	0.06504	-0.391939	0	0.164	1	0.1373	-0.266869	0	0.102	0.1373	0.12585
ENSDARG00000007320	rpl7	1	0.0175034	-0.295124	0.944	0.994	1	7.4376e-05	-0.541852	0.9	0.994	0.0175034	0.000148746
ENSDARG00000007347	degs1	1	0.0178443	-0.447815	0	0.249	1	0.236207	0.47152	0.1	0.243	0.236207	0.0353703
ENSDARG00000007526	ndufs2	1	0.00646881	-0.501138	0.056	0.418	1	0.000811138	-0.757051	0	0.39	0.00646881	0.00162162
ENSDARG00000007576	crybb1l1	1	0.00600512	1.1878	0.222	0.056	1	0.101577	0.967721	0.45	0.407	0.101577	0.0119742
ENSDARG00000007682	ppdpfa	1	0.0978403	-0.434874	0	0.136	1	0.059902	0.952901	0.15	0.051	0.0978403	0.116216
ENSDARG00000007697	fabp7a	1	0.544655	0.784709	0.222	0.203	1	0.456789	0.541053	0.15	0.266	0.544655	0.704921
ENSDARG00000007720	sub1b	1	0.219375	0.438311	0.056	0.181	1	0.0679372	-0.276275	0	0.147	0.219375	0.131259
ENSDARG00000007745	uqcrfs1	1	0.382107	0.367549	0.278	0.537	1	0.684379	0.601552	0.3	0.486	0.684379	0.618209
ENSDARG00000007836	ctsla	1	0.362229	-0.380526	0.5	0.74	1	0.121688	0.864187	0.65	0.718	0.362229	0.228569
ENSDARG00000007863	tra2a	1	0.210088	0.561479	0.111	0.282	1	0.00404249	-0.725769	0	0.311	0.210088	0.00806864
ENSDARG00000008020	med31	1	0.0506825	-0.338786	0	0.181	1	0.0568227	-0.3377	0	0.158	0.0568227	0.0987962
ENSDARG00000008049	si:dkey-42i9.4	1	0.00845377	-0.567889	0	0.294	1	0.00450199	-0.715967	0	0.305	0.00845377	0.0089837
ENSDARG00000008142	stxbp3	1	0.0706215	-0.283844	0	0.158	1	0.0568227	-0.339511	0	0.158	0.0706215	0.110417
ENSDARG00000008165	caspa	1	0.000215784	-0.99327	0	0.48	1	0.0262665	-0.361324	0.1	0.39	0.0262665	0.000431521
ENSDARG00000008292	eif2s3	1	0.0133593	-0.414954	0.278	0.78	1	0.00184792	-0.540884	0.2	0.729	0.0133593	0.00369242
ENSDARG00000008310	ip6k2a	1	0.169351	0.363096	0.167	0.401	1	0.146427	0.336431	0.15	0.373	0.169351	0.271413
ENSDARG00000008363	mcl1b	1	0.372903	0.333299	0.278	0.514	1	0.00873022	-0.373195	0.15	0.554	0.372903	0.0173842
ENSDARG00000008678	snx3	1	0.00462749	-0.255223	0.056	0.441	1	0.00207887	-0.80105	0	0.345	0.00462749	0.00415341
ENSDARG00000008740	esf1	1	0.0978403	-0.289571	0	0.136	1	0.403079	0.275325	0.05	0.119	0.403079	0.186108
ENSDARG00000008748	ube2na	1	0.00278987	-0.734834	0	0.356	1	0.0111271	-0.32032	0.05	0.356	0.0111271	0.00557196
ENSDARG00000008765	tmed5	1	0.413297	0.386812	0.056	0.13	1	0.660112	0.962782	0.1	0.153	0.660112	0.65578
ENSDARG00000008936	sec11a	1	0.0174883	-0.406732	0.056	0.356	1	0.0415896	0.62874	0.05	0.277	0.0415896	0.0346708
ENSDARG00000008947	rtf1	1	0.033131	-0.369996	0	0.209	1	0.0225972	-0.395387	0	0.215	0.033131	0.0446837
ENSDARG00000009087	cd74a	1	0.0953028	-0.302331	0.056	0.243	1	0.0126212	-1.39639	0	0.249	0.0953028	0.0250832
ENSDARG00000009266	uevld	1	0.114983	-0.280504	0	0.124	1	0.470078	0.4942	0.05	0.107	0.470078	0.216746
ENSDARG00000009267	zgc:136439	1	0.106077	-0.368349	0	0.13	1	0.0811108	-0.290951	0	0.136	0.106077	0.155643
ENSDARG00000009280	smyd1a	1	0.00379837	1.09684	0.222	0.051	1	0.113239	0.886618	0.15	0.062	0.113239	0.00758231
ENSDARG00000009285	rpl15	1	0.00158612	-0.358464	1	1	1	0.000189825	-0.44771	1	1	0.00158612	0.000379615
ENSDARG00000009350	atg3	1	0.0162933	-0.453514	0	0.254	1	0.0153681	-0.459597	0	0.237	0.0162933	0.0305001
ENSDARG00000009390	npl	1	0.280992	0.390799	0.111	0.254	1	0.010335	-0.759888	0	0.26	0.280992	0.0205632
ENSDARG00000009505	prelid3b	1	0.00696174	-0.718293	0	0.305	1	0.200358	0.332476	0.15	0.345	0.200358	0.013875
ENSDARG00000009657	fgfr1op2	1	0.0303823	-0.475549	0	0.215	1	0.0395452	-0.361984	0	0.181	0.0395452	0.0598416
ENSDARG00000009771	ppme1	1	0.841796	0.775044	0.111	0.107	1	0.125803	-0.33222	0	0.107	0.841796	0.235779
ENSDARG00000009978	icn	1	0.853327	0.681348	0.278	0.379	1	0.906477	0.496496	0.3	0.373	0.906477	0.978487
ENSDARG00000010051	ufd1l	1	0.0123527	-0.48939	0	0.271	1	0.0395452	-0.406475	0	0.181	0.0395452	0.0245529
ENSDARG00000010113	ndufb8	1	0.0444813	0.475692	0.222	0.638	1	0.246876	0.351476	0.25	0.525	0.246876	0.0869841
ENSDARG00000010160	rps15a	1	7.20443e-05	-0.532363	0.889	1	1	0.00279461	-0.367716	0.95	1	0.00279461	0.000144083
ENSDARG00000010266	igf2bp3	1	0.0303823	-0.458897	0	0.215	1	0.062144	-0.314843	0	0.153	0.062144	0.0598416
ENSDARG00000010516	rpl21	1	0.0246618	-0.351777	0.778	0.994	1	0.000142032	-0.487803	0.9	0.994	0.0246618	0.000284044
ENSDARG00000010745	dnaja2b	1	0.312504	0.469694	0.056	0.153	1	0.0328909	-0.516616	0	0.192	0.312504	0.0647
ENSDARG00000010831	churc1	1	0.0278458	-0.337725	0	0.22	1	0.124447	0.326084	0.05	0.203	0.124447	0.0549162
ENSDARG00000010873	DDX17	1	0.106077	-0.270838	0	0.13	1	0.125803	-0.256056	0	0.107	0.125803	0.200901
ENSDARG00000010956	sh3glb1b	1	0.0303823	-0.468617	0	0.215	1	0.0395452	-0.401529	0	0.181	0.0395452	0.0598416
ENSDARG00000011079	wdr3	1	0.0255061	-0.519069	0	0.226	1	0.062144	-0.330464	0	0.153	0.062144	0.0503617
ENSDARG00000011170	ndrg2	1	0.135047	-0.349989	0	0.113	1	0.115264	-0.387112	0	0.113	0.135047	0.217243
ENSDARG00000011201	rplp2l	1	0.0142664	-0.3054	0.944	0.994	1	0.00126742	-0.435097	0.9	1	0.0142664	0.00253323
ENSDARG00000011272	uqcc2	1	0.291294	0.402241	0.056	0.158	1	0.0967294	-0.262933	0	0.124	0.291294	0.184102
ENSDARG00000011405	rps9	1	0.00121568	-0.449633	0.833	0.994	1	0.000151836	-0.468819	0.9	1	0.00121568	0.000303648
ENSDARG00000011545	arrb2b	1	0.160383	0.363102	0.167	0.412	1	0.319372	0.344319	0.2	0.39	0.319372	0.295043
ENSDARG00000011609	FOXK2	1	0.0766543	-0.305345	0	0.153	1	0.403079	0.264791	0.05	0.119	0.403079	0.147433
ENSDARG00000011611	actr1	1	0.960877	0.836784	0.111	0.13	1	0.105599	-0.27935	0	0.119	0.960877	0.200047
ENSDARG00000011613	rbm39a	1	0.0465978	-0.380626	0	0.186	1	0.062144	-0.264876	0	0.153	0.062144	0.0910243
ENSDARG00000011648	snrpd1	1	0.00162746	-0.793764	0	0.384	1	0.024843	-0.419284	0	0.209	0.024843	0.00325227
ENSDARG00000011740	u2af2b	1	0.0112478	-0.472238	0	0.277	1	0.0114253	-0.549379	0	0.254	0.0114253	0.022369
ENSDARG00000011885	mrpl19	1	0.06504	-0.257204	0	0.164	1	0.115264	-0.26057	0	0.113	0.115264	0.12585
ENSDARG00000011925	spns1	1	0.914322	0.708626	0.111	0.136	1	0.0967294	-0.285283	0	0.124	0.914322	0.184102
ENSDARG00000011934	gyg1a	1	0.0482606	0.449185	0.056	0.294	1	0.006866	-0.764769	0	0.282	0.0482606	0.0136849
ENSDARG00000012002	slc38a7	1	0.0766543	-0.307617	0	0.153	1	0.0742443	-0.358291	0	0.141	0.0766543	0.142976
ENSDARG00000012040	rnf19a	1	0.0902214	-0.250475	0	0.141	1	0.721509	0.293492	0.1	0.141	0.721509	0.172303
ENSDARG00000012144	emc7	1	0.0393323	-0.342786	0	0.198	1	0.0360746	-0.316266	0	0.186	0.0393323	0.0708479
ENSDARG00000012194	scp2a	1	0.135047	-0.255115	0	0.113	1	0.403079	0.378585	0.05	0.119	0.403079	0.251856
ENSDARG00000012244	ube2e3	1	0.110751	0.459595	0.167	0.446	1	0.230788	0.37956	0.2	0.429	0.230788	0.209237
ENSDARG00000012432	fam76b	1	0.546093	0.510757	0.056	0.107	1	0.373249	0.370389	0.05	0.124	0.546093	0.607183
ENSDARG00000012591	pdcd10b	1	0.0550999	-0.276649	0	0.175	1	0.0967294	-0.322548	0	0.124	0.0967294	0.107164
ENSDARG00000012603	eif3ja	1	0.0838497	0.312317	0.056	0.254	1	0.296205	0.377058	0.05	0.141	0.296205	0.160669
ENSDARG00000012672	gtf2e2	1	0.0506825	-0.293774	0	0.181	1	0.253687	0.290903	0.05	0.153	0.253687	0.0987962
ENSDARG00000012682	pfn2l	1	0.475699	0.484621	0.111	0.203	1	0.0742443	-0.313141	0	0.141	0.475699	0.142976
ENSDARG00000012718	wee2	1	0.0506825	-0.420287	0	0.181	1	0.062144	-0.28419	0	0.153	0.062144	0.0987962
ENSDARG00000012729	hcls1	1	0.000514648	-0.8896	0	0.441	1	0.00546251	-0.382203	0.05	0.395	0.00546251	0.00102903
ENSDARG00000012747	rer1	1	0.0123527	-0.510252	0	0.271	1	0.0328909	-0.403837	0	0.192	0.0328909	0.0245529
ENSDARG00000012777	nucks1b	1	0.0465976	-0.39964	0	0.186	1	0.775726	0.460897	0.1	0.136	0.775726	0.0910239
ENSDARG00000012871	npepl1	1	0.00696178	-0.51639	0	0.305	1	0.00207887	-0.660278	0	0.345	0.00696178	0.00415341
ENSDARG00000012874	snap23.1	1	0.00278987	-0.607353	0	0.356	1	0.0801685	0.370175	0.1	0.328	0.0801685	0.00557196
ENSDARG00000012932	mat2b	1	0.335195	0.519589	0.056	0.147	1	0.0568227	-0.418212	0	0.158	0.335195	0.110417
ENSDARG00000012944	myhz2	1	0.925008	0.426941	0.167	0.203	1	0.222193	0.749882	0.35	0.294	0.925008	0.395016
ENSDARG00000013044	ndufv2	1	0.0233489	-0.581338	0	0.232	1	0.024843	-0.484664	0	0.209	0.024843	0.0461527
ENSDARG00000013075	mrpl11	1	0.0303823	-0.332444	0	0.215	1	0.0967294	-0.333401	0	0.124	0.0967294	0.0598416
ENSDARG00000013087	ndrg3a	1	0.707398	0.524959	0.111	0.164	1	0.411387	0.942911	0.2	0.158	0.707398	0.653535
ENSDARG00000013333	ndufa10	1	0.00312673	-0.634241	0.056	0.452	1	0.00207885	-0.786233	0	0.345	0.00312673	0.00415339
ENSDARG00000013379	ppp6r3	1	0.443109	0.489969	0.056	0.124	1	0.125803	-0.285067	0	0.107	0.443109	0.235779
ENSDARG00000013478	rrp15	1	0.0902221	-0.31102	0	0.141	1	0.062144	-0.328774	0	0.153	0.0902221	0.120426
ENSDARG00000013576	gadd45bb	1	0.0148672	-0.557775	0	0.26	1	0.0360746	-0.423263	0	0.186	0.0360746	0.0295134
ENSDARG00000013628	cd164	1	0.106077	-0.299027	0	0.13	1	0.742339	0.466089	0.1	0.141	0.742339	0.200901
ENSDARG00000013681	si:dkey-42i9.6	1	0.106077	-0.339617	0	0.13	1	0.435285	0.712474	0.05	0.113	0.435285	0.200901
ENSDARG00000013732	vta1	1	0.304025	0.780672	0.111	0.249	1	0.1373	-0.273445	0	0.102	0.304025	0.255748
ENSDARG00000013755	actn3a	1	0.336215	0.875278	0.167	0.107	1	0.21181	1.28073	0.2	0.124	0.336215	0.378757
ENSDARG00000013804	capns1b	1	0.0990706	0.301921	0.111	0.345	1	0.006866	-0.521833	0	0.282	0.0990706	0.0136849
ENSDARG00000013822	anapc16	1	0.0387313	0.285563	0.111	0.418	1	0.11592	0.321655	0.1	0.299	0.11592	0.0759625
ENSDARG00000013928	plekhb2	1	0.01953	-0.47917	0	0.243	1	0.326914	0.260826	0.1	0.215	0.326914	0.0386785
ENSDARG00000013946	ivns1abpb	1	0.00309889	-0.633575	0	0.35	1	0.602214	0.88307	0.25	0.26	0.602214	0.00618817
ENSDARG00000013966	psma6b	1	0.0944093	0.486519	0.111	0.35	1	0.006866	-0.595489	0	0.282	0.0944093	0.0136849
ENSDARG00000013979	ndfip1	1	0.267972	0.73124	0.167	0.362	1	0.274381	0.373869	0.15	0.316	0.274381	0.464135
ENSDARG00000014085	atp6v1e1a	1	0.0148672	-0.486247	0	0.26	1	0.303357	0.262209	0.1	0.22	0.303357	0.0295134
ENSDARG00000014165	ssr3	1	0.00426648	-0.504784	0.167	0.633	1	0.00218046	-0.676537	0.1	0.537	0.00426648	0.00435617
ENSDARG00000014171	bloc1s1	1	0.0905354	0.284385	0.056	0.249	1	0.0328909	-0.452544	0	0.192	0.0905354	0.0647
ENSDARG00000014222	zgc:86598	1	0.771442	0.936434	0.167	0.232	1	0.485274	0.595105	0.15	0.26	0.771442	0.735057
ENSDARG00000014329	npm1a	1	0.000734826	-1.02385	0	0.424	1	0.016177	-0.393065	0.05	0.333	0.016177	0.00146911
ENSDARG00000014361	tmbim4	1	0.271464	0.278806	0.056	0.164	1	0.0225971	-0.391592	0	0.215	0.271464	0.0446835
ENSDARG00000014366	luc7l3	1	0.335195	0.448397	0.056	0.147	1	0.185506	0.296705	0.05	0.175	0.335195	0.336599
ENSDARG00000014463	usf1l	1	0.113622	0.325344	0.056	0.232	1	0.0299713	-0.410134	0	0.198	0.113622	0.0590444
ENSDARG00000014536	pfdn1	1	0.0117761	-0.325035	0.056	0.384	1	0.0144933	-0.329783	0.05	0.339	0.0144933	0.0234135
ENSDARG00000014587	slc38a5b	1	0.0465978	-0.477689	0	0.186	1	0.0679372	-0.31169	0	0.147	0.0679372	0.0910243
ENSDARG00000014591	ilf2	1	0.0042245	-0.691841	0	0.333	1	0.00362664	-0.615058	0	0.316	0.0042245	0.00724013
ENSDARG00000014676	bckdhb	1	0.312504	0.537452	0.056	0.153	1	0.470078	0.372426	0.05	0.107	0.470078	0.527349
ENSDARG00000014690	rps4x	1	0.000145593	-0.467287	0.944	1	1	0.036846	-0.28674	0.85	0.994	0.036846	0.000291166
ENSDARG00000014763	arf2a	1	0.00278987	-0.700712	0	0.356	1	0.155241	0.326405	0.1	0.277	0.155241	0.00557196
ENSDARG00000014793	ehd1b	1	0.385467	0.428588	0.056	0.136	1	0.0885873	-0.328593	0	0.13	0.385467	0.169327
ENSDARG00000014806	hacd2	1	0.312504	0.354224	0.056	0.153	1	0.0811108	-0.35018	0	0.136	0.312504	0.155643
ENSDARG00000014898	ncbp2	1	0.033131	-0.33892	0	0.209	1	0.0272951	-0.32595	0	0.203	0.033131	0.0538452
ENSDARG00000015088	dnajb11	1	0.291294	0.277422	0.056	0.158	1	0.1373	-0.338887	0	0.102	0.291294	0.255748
ENSDARG00000015111	ddx39ab	1	0.00517163	-0.60525	0	0.322	1	0.00618625	-0.655512	0	0.288	0.00618625	0.0103165
ENSDARG00000015126	gorasp2	1	0.0598764	-0.335318	0	0.169	1	0.403079	0.470807	0.05	0.119	0.403079	0.116168
ENSDARG00000015149	wasa	1	0.0135566	-0.615656	0	0.266	1	0.0395452	-0.375551	0	0.181	0.0395452	0.0269293
ENSDARG00000015278	plxnc1	1	0.021361	-0.4816	0	0.237	1	0.286462	0.278716	0.1	0.226	0.286462	0.0422657
ENSDARG00000015314	zc4h2	1	0.353689	0.309508	0.111	0.232	1	0.450525	0.347245	0.1	0.186	0.450525	0.582283
ENSDARG00000015325	u2af1	1	0.113782	0.325044	0.111	0.333	1	0.00618625	-0.630975	0	0.288	0.113782	0.0123342
ENSDARG00000015343	pgd	1	0.00377722	-0.331005	0.056	0.452	1	0.0030085	-0.537767	0.05	0.424	0.00377722	0.00600795
ENSDARG00000015385	ndufs3	1	0.00674892	-0.578352	0.056	0.407	1	0.228849	0.444094	0.15	0.333	0.228849	0.0134523
ENSDARG00000015427	hdac1	1	0.0801148	0.292454	0.111	0.362	1	0.347683	0.979103	0.3	0.277	0.347683	0.153811
ENSDARG00000015445	lim2.4	1	0.106605	0.868273	0.111	0.034	1	0.00566033	1.17938	0.5	0.322	0.106605	0.0112886
ENSDARG00000015524	prps1a	1	0.184936	0.464877	0.111	0.294	1	0.00843713	-0.509681	0	0.271	0.184936	0.0168031
ENSDARG00000015540	psen2	1	0.0213609	-0.399817	0	0.237	1	0.518484	0.477664	0.1	0.175	0.518484	0.0422655
ENSDARG00000015557	zgc:100829	1	0.0233489	-0.395509	0	0.232	1	0.960376	0.729547	0.15	0.181	0.960376	0.0461527
ENSDARG00000015575	cyp3c1	1	0.51133	0.685255	0.111	0.198	1	0.0474477	-0.381643	0	0.169	0.51133	0.0926441
ENSDARG00000015722	kctd5a	1	0.235587	0.291834	0.056	0.175	1	0.352015	1.0503	0.1	0.209	0.352015	0.415673
ENSDARG00000015835	eif4e2rs1	1	0.106077	-0.32342	0	0.13	1	0.125803	-0.334732	0	0.107	0.125803	0.200901
ENSDARG00000015866	apoa2	1	0.806706	0.613638	0.389	0.621	1	0.000845085	0.835655	0.8	0.802	0.806706	0.00168946
ENSDARG00000015921	pwp1	1	0.106077	-0.256452	0	0.13	1	0.253687	0.366985	0.05	0.153	0.253687	0.200901
ENSDARG00000016143	xiap	1	0.00278987	-0.748519	0	0.356	1	0.00260444	-0.820499	0	0.333	0.00278987	0.0052021
ENSDARG00000016200	trib3	1	0.146339	-0.257472	0	0.107	1	0.253687	0.270486	0.05	0.153	0.253687	0.271263
ENSDARG00000016238	arl6ip5b	1	0.443109	0.545084	0.056	0.124	1	0.1373	-0.26091	0	0.102	0.443109	0.255748
ENSDARG00000016280	eif1ad	1	0.243894	0.26995	0.111	0.266	1	0.0139321	-0.589534	0	0.243	0.243894	0.0276701
ENSDARG00000016350	cap1	1	0.0255061	-0.489196	0	0.226	1	0.332758	0.433129	0.1	0.215	0.332758	0.0503617
ENSDARG00000016477	eif4a2	1	0.720242	0.837364	0.167	0.158	1	0.378736	0.758647	0.1	0.203	0.720242	0.614031
ENSDARG00000016484	dkc1	1	0.0506825	-0.36578	0	0.181	1	0.234693	0.294476	0.05	0.158	0.234693	0.0987962
ENSDARG00000016505	apbb1ip	1	0.114983	-0.316055	0	0.124	1	0.115264	-0.314353	0	0.113	0.115264	0.216746
ENSDARG00000016548	eif5b	1	0.00517163	-0.718426	0	0.322	1	0.0225972	-0.454823	0	0.215	0.0225972	0.0103165
ENSDARG00000016607	echdc2	1	0.0211558	-0.359859	0.056	0.345	1	0.0328909	-0.437075	0	0.192	0.0328909	0.0418641
ENSDARG00000016649	akr7a3	1	0.298516	0.435873	0.111	0.249	1	0.0519356	-0.27877	0	0.164	0.298516	0.101174
ENSDARG00000016687	acadvl	1	0.0233489	-0.439968	0	0.232	1	0.0186603	-0.451821	0	0.226	0.0233489	0.0369724
ENSDARG00000016721	sdha	1	0.308432	0.372619	0.111	0.243	1	0.332758	0.537553	0.1	0.215	0.332758	0.521734
ENSDARG00000016754	tbca	1	0.265742	1.07125	0.167	0.362	1	0.00147178	-0.902283	0	0.362	0.265742	0.00294139
ENSDARG00000016765	scamp3	1	0.291294	0.275524	0.056	0.158	1	0.1373	-0.273222	0	0.102	0.291294	0.255748
ENSDARG00000016774	plekho2	1	0.06504	-0.334554	0	0.164	1	0.660112	0.551902	0.1	0.153	0.660112	0.12585
ENSDARG00000016793	crybb1l2	1	0.990806	0.841186	0.111	0.124	1	0.175833	1.00662	0.45	0.452	0.990806	0.320749
ENSDARG00000016855	sf3b5	1	0.407848	0.684854	0.111	0.22	1	0.039545	-0.29413	0	0.181	0.407848	0.0775263
ENSDARG00000016864	farsb	1	0.0550999	-0.371572	0	0.175	1	0.125803	-0.371645	0	0.107	0.125803	0.107164
ENSDARG00000017105	vaspb	1	0.0233489	-0.439321	0	0.232	1	0.0885873	-0.257124	0	0.13	0.0885873	0.0461527
ENSDARG00000017180	npc1	1	0.0123527	-0.513637	0	0.271	1	0.0299713	-0.49047	0	0.198	0.0299713	0.0245529
ENSDARG00000017235	eif5a	1	0.0366618	-0.467924	0.444	0.87	0.002273	1.03046e-07	-1.65286	0.1	0.819	0.0366618	2.06093e-07
ENSDARG00000017294	gnai2b	1	0.838128	0.867157	0.222	0.254	1	0.00500939	-0.537021	0	0.299	0.838128	0.00999369
ENSDARG00000017441	mylz3	1	4.91776e-05	1.17646	0.889	0.831	1	0.0122642	0.72412	0.75	0.876	0.0122642	9.83529e-05
ENSDARG00000017454	nup50	1	0.0706215	-0.284997	0	0.158	1	0.990755	0.374538	0.1	0.107	0.990755	0.136256
ENSDARG00000017489	ifi45	1	0.0233489	-0.898305	0	0.232	1	0.0526592	-0.330727	0.05	0.26	0.0526592	0.0461527
ENSDARG00000017504	si:ch211-1o7.3	1	0.00233018	-0.428839	0.111	0.582	1	0.599479	0.503596	0.3	0.497	0.599479	0.00465494
ENSDARG00000017602	ccng2	1	0.628282	0.403102	0.167	0.254	1	0.618471	0.578625	0.25	0.401	0.628282	0.854435
ENSDARG00000017624	krt4	1	0.765367	0.317494	0.444	0.593	1	0.139977	0.699734	0.55	0.638	0.765367	0.260361
ENSDARG00000017653	rgs13	1	0.0205013	-0.26107	0.056	0.35	1	0.00870274	-0.528509	0.1	0.452	0.0205013	0.0173297
ENSDARG00000017658	gmppb	1	0.0162934	-0.488981	0	0.254	1	0.0299713	-0.429287	0	0.198	0.0299713	0.0323214
ENSDARG00000017673	nova2	1	0.687021	0.839203	0.111	0.164	1	0.0967294	-0.496992	0	0.124	0.687021	0.184102
ENSDARG00000017741	g3bp1	1	0.322749	0.550592	0.111	0.243	1	0.0519356	-0.299351	0	0.164	0.322749	0.101174
ENSDARG00000017794	sdr16c5b	1	0.440587	0.332599	0.167	0.299	1	0.302722	0.654942	0.2	0.401	0.440587	0.513804
ENSDARG00000017891	tcp1	1	0.00096434	-0.586239	0.056	0.52	1	0.00508395	-0.30852	0.1	0.497	0.00508395	0.00192775
ENSDARG00000018049	sf3b2	1	0.906922	0.899045	0.167	0.215	1	0.662042	0.982547	0.2	0.198	0.906922	0.885784
ENSDARG00000018146	gpx1a	1	0.00109611	-0.357095	0.111	0.627	1	0.00221873	-0.666674	0.1	0.52	0.00221873	0.00219102
ENSDARG00000018241	mfap1	1	0.67097	1.02105	0.111	0.169	1	0.675146	0.290764	0.1	0.147	0.675146	0.891739
ENSDARG00000018283	cyba	1	0.00658708	-0.322708	0.111	0.525	1	0.416597	0.38548	0.2	0.362	0.416597	0.0131308
ENSDARG00000018426	aldh7a1	1	0.0393323	-0.344337	0	0.198	1	0.0299713	-0.497045	0	0.198	0.0393323	0.0590444
ENSDARG00000018432	m6pr	1	0.009305	-0.50367	0	0.288	1	0.518484	1.22494	0.1	0.175	0.518484	0.0185234
ENSDARG00000018461	zgc:56095	1	0.0598764	-0.334006	0	0.169	1	0.0742443	-0.270398	0	0.141	0.0742443	0.116168
ENSDARG00000018593	parp16	1	0.707398	0.68794	0.111	0.164	1	0.0519356	-0.319686	0	0.164	0.707398	0.101174
ENSDARG00000018602	rab5aa	1	0.01953	-0.33518	0	0.243	1	0.62195	0.65188	0.1	0.158	0.62195	0.0386785
ENSDARG00000018618	cpsf6	1	0.0303822	-0.316916	0	0.215	1	0.0474477	-0.323769	0	0.169	0.0474477	0.0598413
ENSDARG00000018891	rnaseh2a	1	0.114983	-0.307564	0	0.124	1	0.435285	0.49156	0.05	0.113	0.435285	0.216746
ENSDARG00000018902	pes	1	0.0393323	-0.434415	0	0.198	1	0.931999	0.599386	0.1	0.119	0.931999	0.0771176
ENSDARG00000018903	aimp2	1	0.0119487	-0.263089	0.056	0.384	1	0.180751	0.501909	0.1	0.266	0.180751	0.0237546
ENSDARG00000018914	hnrnpk	1	0.0148672	-0.475675	0	0.26	1	0.269921	0.444721	0.15	0.316	0.269921	0.0295134
ENSDARG00000018989	hspa4b	1	0.0361084	-0.36664	0	0.203	1	0.0679372	-0.305573	0	0.147	0.0679372	0.070913
ENSDARG00000019008	erp44	1	0.021361	-0.43758	0	0.237	1	0.0205413	-0.467606	0	0.22	0.021361	0.0406607
ENSDARG00000019060	snx12	1	0.190041	0.99679	0.056	0.192	1	0.581188	0.528881	0.1	0.164	0.581188	0.343967
ENSDARG00000019062	arpc5b	1	0.00200897	0.402846	0.056	0.486	1	0.00030212	-1.05467	0.05	0.525	0.00200897	0.000604148
ENSDARG00000019098	cd82a	1	0.033131	-0.486846	0	0.209	1	0.60799	0.445051	0.1	0.158	0.60799	0.0651644
ENSDARG00000019137	tram1	1	0.25095	0.445149	0.111	0.266	1	0.802766	0.842047	0.15	0.203	0.802766	0.438924
ENSDARG00000019181	rpsa	1	0.0087556	-0.338992	0.833	1	1	0.000103087	-0.489306	0.9	1	0.0087556	0.000206163
ENSDARG00000019191	2021-09-12	1	0.0550999	-0.427145	0	0.175	1	0.0568227	-0.325436	0	0.158	0.0568227	0.107164
ENSDARG00000019222	mrpl24	1	0.0506825	-0.270958	0	0.181	1	0.115264	-0.25619	0	0.113	0.115264	0.0987962
ENSDARG00000019230	rpl7a	1	0.00526722	-0.288	1	1	1	0.000169133	-0.451057	0.9	1	0.00526722	0.000338238
ENSDARG00000019236	gsr	1	0.033131	-0.34171	0	0.209	1	0.0742443	-0.270924	0	0.141	0.0742443	0.0651644
ENSDARG00000019260	dhrs9	1	0.0102342	-0.625606	0	0.282	1	0.010335	-0.676527	0	0.26	0.010335	0.0203636
ENSDARG00000019302	mid1ip1b	1	0.626557	0.437124	0.111	0.175	1	0.435285	0.290305	0.05	0.113	0.626557	0.681096
ENSDARG00000019307	dusp5	1	0.0706215	-0.388073	0	0.158	1	0.0967294	-0.280098	0	0.124	0.0967294	0.136256
ENSDARG00000019326	prpsap2	1	0.979975	0.936171	0.167	0.203	1	0.0299713	-0.396908	0	0.198	0.979975	0.0590444
ENSDARG00000019362	ptbp1a	1	0.033131	-0.327616	0	0.209	1	0.0519356	-0.312139	0	0.164	0.0519356	0.0651644
ENSDARG00000019398	psma6a	1	0.00278987	-0.748912	0	0.356	1	0.0360746	-0.334403	0	0.186	0.0360746	0.00557196
ENSDARG00000019438	rnf13	1	0.0278458	-0.484122	0	0.22	1	0.062144	-0.335058	0	0.153	0.062144	0.0549162
ENSDARG00000019444	ssr4	1	0.000433239	-0.475764	0.111	0.672	1	4.86013e-05	-0.545261	0.05	0.61	0.000433239	9.72001e-05
ENSDARG00000019487	tmx1	1	0.176788	0.330833	0.056	0.198	1	0.062144	-0.266097	0	0.153	0.176788	0.120426
ENSDARG00000019732	mtch2	1	0.0178443	-0.419925	0	0.249	1	0.0272951	-0.379788	0	0.203	0.0272951	0.0353703
ENSDARG00000019763	acp5a	1	0.270086	0.385928	0.222	0.446	1	0.0532284	-0.390157	0.15	0.424	0.270086	0.103624
ENSDARG00000019778	rps6	1	0.0317128	-0.272707	0.889	0.994	1	0.000834249	-0.347459	1	0.989	0.0317128	0.0016678
ENSDARG00000019861	fgl2a	1	0.443109	0.40516	0.056	0.124	1	0.115264	-0.315947	0	0.113	0.443109	0.217243
ENSDARG00000019881	bsg	1	0.285359	0.427388	0.333	0.661	1	0.00129995	-0.326896	0.15	0.672	0.285359	0.00259822
ENSDARG00000019924	cmpk	1	0.0135565	-0.538927	0	0.266	1	0.0299713	-0.368848	0	0.198	0.0299713	0.0269292
ENSDARG00000019951	sec62	1	0.960877	0.729946	0.111	0.13	1	0.274152	0.324719	0.05	0.147	0.960877	0.473144
ENSDARG00000020015	mrps33	1	0.0506825	-0.334523	0	0.181	1	0.0568227	-0.373124	0	0.158	0.0568227	0.0987962
ENSDARG00000020101	psmc2	1	0.071809	0.296942	0.056	0.266	1	0.989043	0.706552	0.2	0.249	0.989043	0.138461
ENSDARG00000020187	GCA	1	0.00015861	-0.81043	0.056	0.605	1	0.00958645	-0.354014	0.15	0.548	0.00958645	0.000317194
ENSDARG00000020239	lpin1	1	0.286839	1.35238	0.333	0.299	1	0.216992	0.345089	0.15	0.339	0.286839	0.386899
ENSDARG00000020261	rab2a	1	0.298382	0.818508	0.167	0.35	1	0.00362662	-0.721105	0	0.316	0.298382	0.00724008
ENSDARG00000020298	btg2	1	0.0207906	-0.313632	0.056	0.35	1	0.00130914	-0.950759	0	0.367	0.0207906	0.00261657
ENSDARG00000020301	os9	1	0.954014	0.974918	0.167	0.192	1	0.0360746	-0.322228	0	0.186	0.954014	0.0708479
ENSDARG00000020334	ptpn11a	1	0.0706215	-0.316939	0	0.158	1	0.115264	-0.300015	0	0.113	0.115264	0.136256
ENSDARG00000020448	adi1	1	0.00381325	-0.689065	0	0.339	1	0.0187609	-0.490432	0.05	0.322	0.0187609	0.00761197
ENSDARG00000020454	psmd8	1	0.00631016	-0.600696	0	0.311	1	0.0433273	-0.44835	0	0.175	0.0433273	0.0125805
ENSDARG00000020467	safb	1	0.0978403	-0.302074	0	0.136	1	0.470078	0.287037	0.05	0.107	0.470078	0.186108
ENSDARG00000020494	znf330	1	0.0112478	-0.471573	0	0.277	1	0.002911	-0.665891	0	0.328	0.0112478	0.00581353
ENSDARG00000020574	atp2a1	1	0.727063	0.802731	0.333	0.407	1	0.303342	0.98525	0.35	0.339	0.727063	0.514668
ENSDARG00000020595	gnl3l	1	0.585581	0.455628	0.056	0.102	1	0.0885873	-0.331905	0	0.13	0.585581	0.169327
ENSDARG00000020609	snap25a	1	0.914322	0.661388	0.111	0.136	1	0.946499	0.251301	0.1	0.102	0.946499	0.992659
ENSDARG00000020679	clpp	1	0.0278457	-0.414378	0	0.22	1	0.0328907	-0.492928	0	0.192	0.0328907	0.054916
ENSDARG00000020708	mdkb	1	0.914322	0.75676	0.111	0.136	1	0.640776	0.28659	0.1	0.153	0.914322	0.870958
ENSDARG00000020761	arrdc2	1	0.0104222	-0.430428	0.056	0.39	1	0.00232797	-0.844266	0	0.339	0.0104222	0.00465052
ENSDARG00000020850	eef1a1l1	1	0.000301101	-0.458725	0.944	1	0.065314	2.96101e-06	-0.532197	1	1	0.000301101	5.92201e-06
ENSDARG00000020893	slc25a55a	1	0.312504	0.407704	0.056	0.153	1	0.105599	-0.310659	0	0.119	0.312504	0.200047
ENSDARG00000020926	creb3l3l	1	0.402039	0.777647	0.167	0.311	1	0.006866	-0.655162	0	0.282	0.402039	0.0136849
ENSDARG00000020984	slc16a10	1	0.0076746	-0.66782	0	0.299	1	0.289082	0.294939	0.1	0.226	0.289082	0.0152903
ENSDARG00000021107	sf3a2	1	0.00309889	-0.77212	0	0.35	1	0.00898917	-0.29661	0.05	0.367	0.00898917	0.00618817
ENSDARG00000021113	ptmaa	1	0.317554	0.269779	0.667	0.853	1	0.596688	0.35004	0.5	0.853	0.596688	0.534267
ENSDARG00000021252	cct6a	1	0.00415984	-0.314393	0.111	0.548	1	0.00038391	-0.284788	0.05	0.525	0.00415984	0.000767672
ENSDARG00000021257	eif3d	1	0.000301016	-0.542819	0.111	0.684	1	0.000879323	-0.69977	0.1	0.576	0.000879323	0.000601942
ENSDARG00000021309	rhoca	1	0.0123527	-0.582073	0	0.271	1	0.024843	-0.353548	0	0.209	0.024843	0.0245529
ENSDARG00000021346	pdhb	1	0.0233489	-0.415341	0	0.232	1	0.0474477	-0.290466	0	0.169	0.0474477	0.0461527
ENSDARG00000021366	fbp1a	1	0.151007	0.271777	0.056	0.209	1	0.546908	0.559215	0.1	0.169	0.546908	0.279211
ENSDARG00000021443	zfp36l1b	1	0.312504	0.394101	0.056	0.153	1	0.125803	-0.259289	0	0.107	0.312504	0.235779
ENSDARG00000021488	cyth1b	1	0.0598764	-0.290515	0	0.169	1	0.0433273	-0.461372	0	0.175	0.0598764	0.0847774
ENSDARG00000021550	rad23b	1	0.00250941	-0.670679	0	0.362	1	0.0195519	-0.301615	0.05	0.322	0.0195519	0.00501253
ENSDARG00000021556	ubl3b	1	0.457113	0.376084	0.111	0.209	1	0.0299713	-0.360556	0	0.198	0.457113	0.0590444
ENSDARG00000021702	pdcd4a	1	0.176789	0.362282	0.056	0.198	1	0.0519356	-0.35212	0	0.164	0.176789	0.101174
ENSDARG00000021811	calm3a	1	0.267222	0.695433	0.444	0.463	1	0.873282	0.458468	0.3	0.429	0.873282	0.463037
ENSDARG00000021838	rps23	1	0.00631331	-0.351598	0.833	0.994	1	0.000104801	-0.618411	0.7	0.989	0.00631331	0.00020959
ENSDARG00000021864	rplp1	1	0.000760805	-0.32951	1	1	1	6.93875e-05	-0.496517	1	1	0.000760805	0.00013877
ENSDARG00000021905	derl1	1	0.0766543	-0.322001	0	0.153	1	0.0811108	-0.362325	0	0.136	0.0811108	0.147433
ENSDARG00000022129	rbm4.3	1	0.00360397	-0.39855	0.056	0.452	1	0.00315002	-0.435401	0.05	0.424	0.00360397	0.00629011
ENSDARG00000022456	eno1a	1	0.0018161	-1.0285	0	0.379	1	0.76609	0.605232	0.2	0.282	0.76609	0.0036289
ENSDARG00000023003	ccdc12	1	0.0706215	-0.256834	0	0.158	1	0.105599	-0.293151	0	0.119	0.105599	0.136256
ENSDARG00000023190	kpna4	1	0.0902221	-0.347717	0	0.141	1	0.966112	0.616904	0.1	0.107	0.966112	0.172304
ENSDARG00000023220	selenot2	1	0.0550999	-0.435273	0	0.175	1	0.660112	0.491031	0.1	0.153	0.660112	0.107164
ENSDARG00000023290	fabp3	1	0.738958	0.864518	0.278	0.429	1	0.196679	0.983031	0.4	0.384	0.738958	0.354675
ENSDARG00000023298	rps27.1	1	0.0097606	-0.341224	0.833	0.994	0.0339799	1.54048e-06	-0.574261	0.95	1	0.0097606	3.08096e-06
ENSDARG00000023532	pinx1	1	0.121825	0.392389	0.111	0.328	1	0.00404249	-0.727776	0	0.311	0.121825	0.00806864
ENSDARG00000023672	timm8a	1	0.0361084	-0.422516	0	0.203	1	0.0742443	-0.262577	0	0.141	0.0742443	0.070913
ENSDARG00000023967	atp6v1c1a	1	0.00145703	-0.842109	0	0.39	1	0.0214704	-0.258367	0.05	0.316	0.0214704	0.00291195
ENSDARG00000023989	pef1	1	0.0428219	-0.299202	0	0.192	1	0.0433273	-0.40847	0	0.175	0.0433273	0.08381
ENSDARG00000024195	znf395b	1	0.0278458	-0.57803	0	0.22	1	0.321137	0.31491	0.1	0.215	0.321137	0.0549162
ENSDARG00000024209	wasf2	1	0.823357	0.774091	0.222	0.249	1	0.500989	0.596707	0.15	0.254	0.823357	0.750988
ENSDARG00000024314	herpud1	1	0.009305	-0.611359	0	0.288	1	0.0186603	-0.443174	0	0.226	0.0186603	0.0185234
ENSDARG00000024416	twistnb	1	0.0428219	-0.420152	0	0.192	1	0.0679372	-0.296708	0	0.147	0.0679372	0.08381
ENSDARG00000024433	pvalb4	1	0.302473	0.871919	0.389	0.384	1	0.71225	0.47928	0.2	0.288	0.71225	0.513457
ENSDARG00000024465	mrps18a	1	0.0393323	-0.314667	0	0.198	1	0.0360746	-0.348641	0	0.186	0.0393323	0.0708479
ENSDARG00000024548	cryba4	1	0.454319	0.700606	0.222	0.181	1	0.0405285	0.75082	0.65	0.701	0.454319	0.0794145
ENSDARG00000024717	selenbp1	1	0.0902221	-0.309804	0	0.141	1	0.0967294	-0.267458	0	0.124	0.0967294	0.172304
ENSDARG00000024877	ptgr1	1	0.141998	0.327212	0.056	0.215	1	0.0205413	-0.611149	0	0.22	0.141998	0.0406607
ENSDARG00000025073	rpl18a	1	0.0032437	-0.341075	0.944	1	1	4.97081e-05	-0.448765	1	1	0.0032437	9.94137e-05
ENSDARG00000025147	cd63	1	0.0164015	-0.385968	0.389	0.87	1	0.262482	-0.277868	0.5	0.819	0.262482	0.0325339
ENSDARG00000025254	s100a10b	1	0.0597949	-0.277159	0.056	0.277	1	0.628666	0.749051	0.25	0.26	0.628666	0.116014
ENSDARG00000025269	pdcd6ip	1	0.00696178	-0.690483	0	0.305	1	0.238441	0.376718	0.1	0.243	0.238441	0.0138751
ENSDARG00000025428	socs3a	1	0.0638844	-0.308235	0.056	0.271	1	0.409648	0.951971	0.3	0.294	0.409648	0.123688
ENSDARG00000025522	sgk1	1	0.021361	-0.624258	0	0.237	1	0.497501	0.375375	0.15	0.254	0.497501	0.0422657
ENSDARG00000025554	wdr83os	1	0.0410762	-0.348813	0.056	0.299	1	0.00500939	-0.68671	0	0.299	0.0410762	0.00999369
ENSDARG00000025789	chd4b	1	0.271464	0.355826	0.056	0.164	1	0.0395452	-0.364191	0	0.181	0.271464	0.0775266
ENSDARG00000025850	rps21	1	0.00243367	-0.585982	0.611	0.989	1	0.000845628	-0.572108	0.6	0.977	0.00243367	0.00169054
ENSDARG00000025858	zgc:56525	1	0.0465978	-0.31017	0	0.186	1	0.253687	0.354949	0.05	0.153	0.253687	0.0910243
ENSDARG00000025903	lgals9l1	1	0.0378944	-0.372479	0.222	0.576	1	0.965964	0.594392	0.35	0.48	0.965964	0.0743528
ENSDARG00000025977	blmh	1	0.0303823	-0.391219	0	0.215	1	0.915125	0.60599	0.1	0.102	0.915125	0.0598416
ENSDARG00000026068	trappc5	1	0.0598764	-0.304502	0	0.169	1	0.355101	0.513771	0.1	0.209	0.355101	0.116168
ENSDARG00000026369	dbi	1	0.00833664	-0.299376	0.167	0.621	1	0.00239812	-0.540431	0.1	0.531	0.00833664	0.00479049
ENSDARG00000026489	khsrp	1	0.834571	0.877581	0.167	0.175	1	0.965326	0.783253	0.15	0.181	0.965326	0.972633
ENSDARG00000026611	socs3b	1	0.0706215	-0.356637	0	0.158	1	0.115264	-0.302003	0	0.113	0.115264	0.136256
ENSDARG00000026726	anxa1a	1	0.0123527	-0.893991	0	0.271	1	0.477647	0.638439	0.2	0.345	0.477647	0.0245529
ENSDARG00000026762	fam126a	1	0.158576	-0.256413	0	0.102	1	0.062144	-0.39247	0	0.153	0.158576	0.120426
ENSDARG00000026801	stau2	1	0.385467	0.382782	0.056	0.136	1	0.572273	0.274894	0.1	0.164	0.572273	0.622349
ENSDARG00000027009	zgc:85777	1	0.0550999	-0.400415	0	0.175	1	0.0272951	-0.398228	0	0.203	0.0550999	0.0538452
ENSDARG00000027078	cnppd1	1	0.06504	-0.391389	0	0.164	1	0.105599	-0.28937	0	0.119	0.105599	0.12585
ENSDARG00000027088	ptgdsb.1	1	0.133933	1.10126	0.389	0.311	1	0.960136	0.728092	0.25	0.328	0.960136	0.249927
ENSDARG00000027141	ube2l3b	1	0.000653259	-0.896617	0	0.429	1	0.00362666	-0.643883	0	0.316	0.00362666	0.00130609
ENSDARG00000027182	rnf25	1	0.135047	-0.26425	0	0.113	1	0.931999	0.706483	0.1	0.119	0.931999	0.251856
ENSDARG00000027418	trappc4	1	0.0506825	-0.44008	0	0.181	1	0.0811108	-0.317431	0	0.136	0.0811108	0.0987962
ENSDARG00000027529	hmox1a	1	0.162722	-0.702428	0.111	0.288	1	0.00843713	-1.41286	0	0.271	0.162722	0.0168031
ENSDARG00000027590	2021-09-02	1	0.217388	0.704371	0.167	0.379	1	0.616878	0.592518	0.2	0.316	0.616878	0.387519
ENSDARG00000027595	selenot1b	1	0.0550999	-0.287632	0	0.175	1	0.655256	0.450345	0.1	0.153	0.655256	0.107164
ENSDARG00000027734	srsf5b	1	0.0766543	-0.360733	0	0.153	1	0.470078	0.4397	0.05	0.107	0.470078	0.147433
ENSDARG00000027744	gadd45ba	1	0.00517163	-0.908103	0	0.322	1	0.0414482	-0.528651	0.05	0.271	0.0414482	0.0103165
ENSDARG00000027825	naa50	1	0.47506	0.439329	0.056	0.119	1	0.105599	-0.273096	0	0.119	0.47506	0.200047
ENSDARG00000027899	sem1	1	0.0935233	0.347187	0.167	0.458	1	0.00606286	-0.494943	0.05	0.39	0.0935233	0.012089
ENSDARG00000028086	zbtb2b	1	0.546093	0.434362	0.056	0.107	1	0.105599	-0.265987	0	0.119	0.546093	0.200047
ENSDARG00000028088	galk1	1	0.06504	-0.329052	0	0.164	1	0.0272951	-0.532699	0	0.203	0.06504	0.0538452
ENSDARG00000028106	glrx	1	0.00075474	-0.537585	0.111	0.638	1	0.00419083	-0.341259	0.1	0.508	0.00419083	0.00150891
ENSDARG00000028201	commd8	1	0.0428219	-0.382817	0	0.192	1	0.70022	0.715441	0.1	0.147	0.70022	0.08381
ENSDARG00000028275	sult1st1	1	0.0766543	-0.402911	0	0.153	1	0.0360746	-0.361881	0	0.186	0.0766543	0.0708479
ENSDARG00000028389	rab44	1	0.164399	0.333877	0.056	0.203	1	0.217063	1.03428	0.05	0.164	0.217063	0.301772
ENSDARG00000028396	fkbp5	1	0.0162933	-0.483531	0	0.254	1	0.549893	0.719574	0.15	0.249	0.549893	0.0323212
ENSDARG00000028559	march5l	1	0.0178443	-0.502825	0	0.249	1	0.403079	0.340204	0.05	0.119	0.403079	0.0353703
ENSDARG00000028957	maff	1	0.291294	0.465969	0.056	0.158	1	0.0742443	-0.261331	0	0.141	0.291294	0.142976
ENSDARG00000029003	eif1axa	1	0.0112478	-0.582338	0	0.277	1	0.0328909	-0.3987	0	0.192	0.0328909	0.022369
ENSDARG00000029036	rab32a	1	0.0255061	-0.492193	0	0.226	1	0.0568227	-0.327111	0	0.158	0.0568227	0.0503617
ENSDARG00000029058	rbbp4	1	0.707398	0.786683	0.111	0.164	1	0.832837	1.15385	0.1	0.13	0.832837	0.914384
ENSDARG00000029064	uqcrq	1	0.00372581	-0.363115	0.111	0.559	0.167115	7.57618e-06	-1.38041	0	0.576	0.00372581	1.51523e-05
ENSDARG00000029069	tnni2a.4	1	0.00172886	0.931999	0.778	0.819	1	0.00306839	0.831107	0.75	0.814	0.00306839	0.00345473
ENSDARG00000029248	fubp1	1	0.122442	0.272576	0.056	0.226	1	0.832837	0.679592	0.1	0.13	0.832837	0.229892
ENSDARG00000029533	rpl18	1	0.00254302	-0.411304	0.889	0.994	0.0538871	2.44297e-06	-0.714913	0.85	0.994	0.00254302	4.88594e-06
ENSDARG00000029587	msra	1	0.0393323	-0.332736	0	0.198	1	0.931999	0.766816	0.1	0.119	0.931999	0.0771176
ENSDARG00000029688	hsp70.1	1	0.0290145	-0.754283	0.111	0.407	1	0.651146	1.21382	0.2	0.299	0.651146	0.0571871
ENSDARG00000029695	pgp	1	0.06504	-0.266579	0	0.164	1	0.683016	0.686614	0.15	0.136	0.683016	0.12585
ENSDARG00000029865	rassf2a	1	0.152095	0.313203	0.111	0.311	1	0.460069	0.534164	0.15	0.266	0.460069	0.281057
ENSDARG00000030139	sdhdb	1	0.00309889	-0.652191	0	0.35	1	0.135701	0.445666	0.1	0.288	0.135701	0.00618817
ENSDARG00000030213	sap30l	1	0.000189723	-0.924899	0	0.486	1	0.00538209	-0.370157	0.05	0.395	0.00538209	0.00037941
ENSDARG00000030241	vbp1	1	0.0226869	0.496689	0.056	0.345	1	0.00556917	-0.636181	0	0.294	0.0226869	0.0111073
ENSDARG00000030349	cryba2a	1	0.308512	0.856402	0.167	0.102	1	0.522835	1.2426	0.3	0.311	0.522835	0.521844
ENSDARG00000030408	rps26l	1	0.00794256	-0.345999	0.722	0.972	1	0.000607396	-0.571045	0.7	0.977	0.00794256	0.00121442
ENSDARG00000030411	crygn2	1	0.20609	0.910402	0.278	0.198	1	0.0618532	0.997288	0.6	0.684	0.20609	0.119881
ENSDARG00000030441	ppa1b	1	0.0303823	-0.392091	0	0.215	1	0.43013	0.445786	0.1	0.192	0.43013	0.0598416
ENSDARG00000030479	hmgb1b	1	0.0135565	-0.755859	0	0.266	1	0.809434	0.586716	0.2	0.277	0.809434	0.0269292
ENSDARG00000030537	psmc1a	1	0.0178443	-0.521398	0	0.249	1	0.134901	0.346024	0.05	0.198	0.134901	0.0353703
ENSDARG00000030602	rps19	1	0.000779146	-0.397524	0.889	1	0.0627274	2.84375e-06	-0.550353	0.85	1	0.000779146	5.68749e-06
ENSDARG00000030765	hadh	1	0.190041	0.339961	0.056	0.192	1	0.0811108	-0.28587	0	0.136	0.190041	0.155643
ENSDARG00000030789	ddx18	1	0.0706215	-0.276417	0	0.158	1	0.470078	0.290749	0.05	0.107	0.470078	0.136256
ENSDARG00000030957	yipf4	1	0.0278458	-0.380849	0	0.22	1	0.0299713	-0.433802	0	0.198	0.0299713	0.0549162
ENSDARG00000031388	dctn2	1	0.0112477	-0.572009	0	0.277	1	0.546205	0.669576	0.15	0.249	0.546205	0.0223689
ENSDARG00000031681	atp6v0b	1	0.00202467	-0.808672	0	0.373	1	0.218478	0.292023	0.1	0.249	0.218478	0.00404525
ENSDARG00000031683	fosab	1	0.013681	-0.76126	0.167	0.554	1	0.171869	-0.358669	0.3	0.537	0.171869	0.0271748
ENSDARG00000031745	si:busm1-266f07.2	1	0.114983	-0.611907	0	0.124	1	0.0885873	-0.690723	0	0.13	0.114983	0.169327
ENSDARG00000031819	eif4ebp2	1	0.00330237	-0.417397	0.056	0.458	1	0.0706117	0.341323	0.15	0.435	0.0706117	0.00659384
ENSDARG00000032102	prdx3	1	0.00202467	-0.737759	0	0.373	1	0.00450201	-0.6276	0	0.305	0.00450201	0.00404525
ENSDARG00000032327	usp36	1	0.316971	0.511146	0.111	0.243	1	0.487444	0.580974	0.1	0.181	0.487444	0.533472
ENSDARG00000032575	ywhaz	1	0.000391963	-0.853244	0.056	0.554	1	0.000939028	-0.758423	0.05	0.48	0.000939028	0.000783772
ENSDARG00000032619	tob1a	1	0.556103	0.670816	0.167	0.277	1	0.178981	0.277497	0.1	0.266	0.556103	0.325928
ENSDARG00000032725	rps27a	1	0.000265075	-0.445988	0.889	0.994	0.0259235	1.17524e-06	-0.641272	0.8	0.989	0.000265075	2.35049e-06
ENSDARG00000032802	ktn1	1	0.0255061	-0.521365	0	0.226	1	0.43013	0.559049	0.1	0.192	0.43013	0.0503617
ENSDARG00000032866	erh	1	0.00226029	-0.528369	0.056	0.475	1	0.00362113	-0.361287	0.05	0.418	0.00362113	0.00451546
ENSDARG00000032929	cryba1l1	1	0.0625224	1.43187	0.333	0.203	1	0.0543264	0.940797	0.6	0.65	0.0625224	0.105701
ENSDARG00000032970	cox4i1	1	0.00111326	-0.352586	0.222	0.853	1	0.000336685	-0.74667	0.2	0.797	0.00111326	0.000673256
ENSDARG00000032997	rnf185	1	0.00696178	-0.627523	0	0.305	1	0.00260444	-0.6662	0	0.333	0.00696178	0.0052021
ENSDARG00000033138	lyrm2	1	0.0766543	-0.259268	0	0.153	1	0.720519	0.772922	0.15	0.141	0.720519	0.147433
ENSDARG00000033144	psme2	1	0.0046761	-0.855315	0	0.328	1	0.0299713	-0.444008	0	0.198	0.0299713	0.00933033
ENSDARG00000033160	nr1d1	1	0.672004	0.912049	0.111	0.09	1	0.0474477	-0.292269	0	0.169	0.672004	0.0926441
ENSDARG00000033175	snrpe	1	0.00202467	-0.832884	0	0.373	1	0.00325068	-0.755225	0	0.322	0.00325068	0.00404525
ENSDARG00000033184	prkar2aa	1	0.0766543	-0.315059	0	0.153	1	0.0967294	-0.291346	0	0.124	0.0967294	0.147433
ENSDARG00000033227	lect2l	1	0.0208283	-0.598113	0.167	0.525	1	0.0332007	0.442915	0.1	0.373	0.0332007	0.0412228
ENSDARG00000033307	igf2b	1	0.06504	-0.375609	0	0.164	1	0.341455	1.00479	0.15	0.096	0.341455	0.12585
ENSDARG00000033364	mgst3b	1	0.00371866	-0.287472	0.056	0.452	1	0.115024	0.565066	0.15	0.395	0.115024	0.0074235
ENSDARG00000033614	rasgef1ba	1	0.759084	0.536372	0.222	0.322	1	0.704077	0.694829	0.2	0.299	0.759084	0.912429
ENSDARG00000033655	stmn1b	1	0.867784	0.866442	0.278	0.384	1	0.757483	0.41681	0.25	0.35	0.867784	0.941186
ENSDARG00000033683	tpma	1	0.00156343	0.951966	0.778	0.87	1	8.41372e-05	0.779934	0.9	0.853	0.00156343	0.000168267
ENSDARG00000033789	ndufb7	1	0.000997411	-0.509908	0.056	0.52	1	0.00491712	-0.325299	0.05	0.401	0.00491712	0.00199383
ENSDARG00000033832	ampd1	1	0.535544	0.577632	0.167	0.13	1	0.0187985	1.18455	0.25	0.096	0.535544	0.0372437
ENSDARG00000034056	csnk1g2b	1	0.0598764	-0.342812	0	0.169	1	0.0519356	-0.266311	0	0.164	0.0598764	0.101174
ENSDARG00000034117	rarga	1	0.0831746	-0.322697	0	0.147	1	0.0679372	-0.374791	0	0.147	0.0831746	0.131259
ENSDARG00000034187	calm1b	1	0.960877	0.855831	0.111	0.13	1	0.125802	-0.291501	0	0.107	0.960877	0.235778
ENSDARG00000034189	oxsr1a	1	0.0550999	-0.315104	0	0.175	1	0.403079	0.383059	0.05	0.119	0.403079	0.107164
ENSDARG00000034270	ogdha	1	0.588963	0.449343	0.111	0.181	1	0.373249	0.384834	0.05	0.124	0.588963	0.607183
ENSDARG00000034309	cox10	1	0.385467	0.360472	0.056	0.136	1	0.1373	-0.265765	0	0.102	0.385467	0.255748
ENSDARG00000034368	hexb	1	0.0811027	0.276681	0.167	0.469	1	0.371732	0.391844	0.2	0.379	0.371732	0.155628
ENSDARG00000034470	aldoab	1	0.592275	0.660495	0.167	0.141	1	0.234693	0.46336	0.05	0.158	0.592275	0.414305
ENSDARG00000034650	fabp7b	1	0.030067	-1.04485	0.111	0.39	1	0.179531	-0.252051	0.1	0.249	0.179531	0.05923
ENSDARG00000034734	med6	1	0.546093	0.53277	0.056	0.107	1	0.507694	0.260338	0.05	0.102	0.546093	0.757635
ENSDARG00000034777	txn2	1	0.637014	0.635352	0.167	0.26	1	0.0328909	-0.409023	0	0.192	0.637014	0.0647
ENSDARG00000034817	asah1b	1	0.916538	0.446751	0.389	0.599	1	0.42178	0.823849	0.45	0.542	0.916538	0.665662
ENSDARG00000034823	copg2	1	0.0550997	-0.458794	0	0.175	1	0.0395452	-0.341399	0	0.181	0.0550997	0.0775266
ENSDARG00000034897	rps10	1	0.00381288	-0.337232	0.944	0.989	1	0.00101866	-0.443447	0.85	1	0.00381288	0.00203628
ENSDARG00000034957	hddc2	1	0.0766543	-0.315264	0	0.153	1	0.0885873	-0.277945	0	0.13	0.0885873	0.147433
ENSDARG00000035043	pfdn5	1	0.0233489	-0.391401	0	0.232	1	0.454261	0.57536	0.1	0.186	0.454261	0.0461527
ENSDARG00000035129	zgc:101858	1	0.0102342	-0.599711	0	0.282	1	0.0169402	-0.486911	0	0.232	0.0169402	0.0203636
ENSDARG00000035133	pho	1	0.106076	-0.309556	0	0.13	1	0.0679372	-0.389102	0	0.147	0.106076	0.131259
ENSDARG00000035152	ap2b1	1	0.953195	0.647867	0.111	0.119	1	0.062144	-0.283063	0	0.153	0.953195	0.120426
ENSDARG00000035326	nccrp1	1	0.0162934	-0.510503	0	0.254	1	0.0093416	-0.599175	0	0.266	0.0162934	0.0185959
ENSDARG00000035327	ckma	1	0.00348902	1.11814	0.722	0.791	1	0.112911	0.79929	0.6	0.684	0.112911	0.00696586
ENSDARG00000035458	atp2a1l	1	0.795011	0.540939	0.167	0.226	1	0.196106	0.993984	0.3	0.232	0.795011	0.353754
ENSDARG00000035519	histh1l	1	0.500794	0.36083	0.444	0.791	1	0.030332	-0.393448	0.35	0.768	0.500794	0.059744
ENSDARG00000035559	tp53	1	0.0550999	-0.368265	0	0.175	1	0.274152	0.32719	0.05	0.147	0.274152	0.107164
ENSDARG00000035596	ISCU (1 of many)	1	0.295961	0.67033	0.167	0.35	1	0.00207887	-0.719732	0	0.345	0.295961	0.00415341
ENSDARG00000035622	xbp1	1	0.000815096	-0.690448	0.111	0.616	1	0.00649735	-0.452312	0.15	0.565	0.00649735	0.00162953
ENSDARG00000035650	evla	1	0.0766543	-0.320091	0	0.153	1	0.115264	-0.261435	0	0.113	0.115264	0.147433
ENSDARG00000035678	zgc:91910	1	0.0255099	-0.257332	0.056	0.333	1	0.0399912	-0.282982	0.05	0.277	0.0399912	0.0503691
ENSDARG00000035692	rps3a	1	0.0472952	-0.358681	0.778	0.989	0.150076	6.80368e-06	-0.679488	0.8	1	0.0472952	1.36073e-05
ENSDARG00000035719	arl5c	1	0.00571493	-0.745121	0	0.316	1	0.0527101	0.331741	0.1	0.356	0.0527101	0.0113972
ENSDARG00000035741	slc25a11	1	0.114983	-0.268911	0	0.124	1	0.470078	0.280394	0.05	0.107	0.470078	0.216746
ENSDARG00000035810	rgcc	1	0.869883	0.827925	0.167	0.181	1	0.810576	0.675841	0.1	0.13	0.869883	0.964118
ENSDARG00000035858	cnn2	1	0.00225509	-0.739387	0	0.367	1	0.000811149	-0.851757	0	0.39	0.00225509	0.00162164
ENSDARG00000035860	rps28	1	0.0019254	-0.491836	0.778	0.989	0.610981	2.76988e-05	-0.700996	0.65	0.994	0.0019254	5.53969e-05
ENSDARG00000035871	rpl30	1	0.00440959	-0.40902	0.833	0.977	1	0.000412941	-0.496284	0.75	0.977	0.00440959	0.000825712
ENSDARG00000035882	rida	1	0.0766543	-0.475374	0	0.153	1	0.0967294	-0.252563	0	0.124	0.0967294	0.147433
ENSDARG00000035890	fuca1.1	1	0.0573504	-0.287885	0.111	0.379	1	0.196522	0.384315	0.15	0.35	0.196522	0.111412
ENSDARG00000035907	fam49al	1	0.707398	0.633993	0.111	0.164	1	0.0885873	-0.297894	0	0.13	0.707398	0.169327
ENSDARG00000035914	tmem167a	1	0.00145703	-0.798973	0	0.39	1	0.372137	0.570407	0.15	0.288	0.372137	0.00291195
ENSDARG00000035986	ptpn2b	1	0.335195	0.279421	0.056	0.147	1	0.319976	0.589901	0.05	0.136	0.335195	0.537567
ENSDARG00000035987	psmg2	1	0.0278458	-0.386061	0	0.22	1	0.0299713	-0.392926	0	0.198	0.0299713	0.0549162
ENSDARG00000036028	arrdc3b	1	0.183101	0.472782	0.111	0.294	1	0.712874	0.947164	0.2	0.203	0.712874	0.332676
ENSDARG00000036036	mdka	1	0.583666	0.685426	0.111	0.079	1	0.1373	-0.550477	0	0.102	0.583666	0.255748
ENSDARG00000036040	atg13	1	0.252924	0.411328	0.056	0.169	1	0.0885873	-0.270404	0	0.13	0.252924	0.169327
ENSDARG00000036107	txnipa	1	0.220789	0.50556	0.278	0.593	1	0.857449	0.5748	0.4	0.576	0.857449	0.39283
ENSDARG00000036162	hnrnpa0b	1	0.0083308	-0.375756	0.056	0.407	1	0.568876	0.816424	0.25	0.418	0.568876	0.0165922
ENSDARG00000036212	tbc1d5	1	0.509324	0.60765	0.056	0.113	1	0.1373	-0.279811	0	0.102	0.509324	0.255748
ENSDARG00000036282	rnaset2	1	0.15507	0.33997	0.222	0.497	1	0.502259	0.433098	0.4	0.435	0.502259	0.286093
ENSDARG00000036316	rpl39	1	0.000817046	-0.433189	0.889	0.994	0.144352	6.54419e-06	-0.578641	1	1	0.000817046	1.30883e-05
ENSDARG00000036625	polr2f	1	0.0112477	-0.502471	0	0.277	1	0.00404249	-0.680088	0	0.311	0.0112477	0.00806864
ENSDARG00000036675	hnrnpa1b	1	0.00162747	-0.800431	0	0.384	1	0.00362666	-0.753456	0	0.316	0.00362666	0.00325229
ENSDARG00000036704	tmem18	1	0.164399	0.431465	0.056	0.203	1	0.0205413	-0.444632	0	0.22	0.164399	0.0406607
ENSDARG00000036754	hmgn3	1	0.0148672	-0.571191	0	0.26	1	0.980124	0.788304	0.2	0.243	0.980124	0.0295134
ENSDARG00000036830	krt91	1	0.00971184	0.85365	0.722	0.78	1	0.00380342	0.564802	0.8	0.797	0.00971184	0.00759236
ENSDARG00000036832	cyt1l	1	0.0361084	-0.819889	0	0.203	1	0.460069	0.497173	0.15	0.266	0.460069	0.070913
ENSDARG00000036834	krt92	1	0.430405	0.824884	0.111	0.068	1	0.227657	0.724596	0.15	0.079	0.430405	0.403487
ENSDARG00000036893	f13a1b	1	0.00517163	-1.17886	0	0.322	1	0.00450201	-0.87734	0	0.305	0.00517163	0.00898375
ENSDARG00000037009	banf1	1	0.00145703	-0.910354	0	0.39	1	0.0301769	-0.325268	0.05	0.294	0.0301769	0.00291195
ENSDARG00000037012	slc3a2b	1	0.335195	0.422128	0.056	0.147	1	0.827258	0.437808	0.1	0.13	0.827258	0.558035
ENSDARG00000037071	rps26	1	0.00656008	-0.473597	0.611	0.96	1	0.000131408	-0.659904	0.4	0.944	0.00656008	0.000262799
ENSDARG00000037188	rpa2	1	0.0465978	-0.530183	0	0.186	1	0.0742443	-0.312359	0	0.141	0.0742443	0.0910243
ENSDARG00000037259	ndufb6	1	0.000403708	-0.897357	0	0.452	1	0.151903	0.375004	0.15	0.373	0.151903	0.000807253
ENSDARG00000037284	ptges3a	1	0.0102342	-0.526044	0	0.282	1	0.0299713	-0.488247	0	0.198	0.0299713	0.0203636
ENSDARG00000037350	rpl9	1	0.00730041	-0.255573	0.944	0.994	1	0.00140156	-0.394326	0.85	0.983	0.00730041	0.00280115
ENSDARG00000037421	egr1	1	0.124619	-0.258453	0	0.119	1	0.062144	-0.33074	0	0.153	0.124619	0.120426
ENSDARG00000037559	uba1	1	0.363176	0.438208	0.111	0.232	1	0.0186602	-0.428361	0	0.226	0.363176	0.0369723
ENSDARG00000037790	pvalb8	1	0.113035	1.08079	0.389	0.299	1	0.813544	1.174	0.2	0.277	0.813544	0.213294
ENSDARG00000037865	cln3	1	0.124619	-0.319947	0	0.119	1	0.1373	-0.281416	0	0.102	0.1373	0.233708
ENSDARG00000037870	actb2	1	0.00586655	-0.323406	1	0.994	1	0.00101868	-0.318869	1	1	0.00586655	0.00203633
ENSDARG00000037965	srrm2	1	0.0255061	-0.4631	0	0.226	1	0.0328909	-0.281717	0	0.192	0.0328909	0.0503617
ENSDARG00000037967	si:dkey-16l2.16	1	0.413297	0.427849	0.056	0.13	1	0.786527	0.79523	0.1	0.136	0.786527	0.65578
ENSDARG00000037997	tubb5	1	0.369599	0.825114	0.111	0.062	1	0.11114	1.30191	0.15	0.062	0.369599	0.209929
ENSDARG00000038025	cbx7a	1	0.0465978	-0.528329	0	0.186	1	0.0679372	-0.343554	0	0.147	0.0679372	0.0910243
ENSDARG00000038030	rbx1	1	0.00026553	-0.526313	0.056	0.582	1	8.68665e-05	-1.04554	0	0.486	0.00026553	0.000173726
ENSDARG00000038068	ddx5	1	0.0030237	-0.257288	0.056	0.463	1	0.298632	0.521272	0.2	0.395	0.298632	0.00603826
ENSDARG00000038075	cyc1	1	0.0708555	0.288102	0.167	0.48	1	0.000560212	-0.917665	0	0.407	0.0708555	0.00112011
ENSDARG00000038076	romo1	1	0.788516	0.42225	0.444	0.746	1	0.00143177	-0.53443	0.2	0.746	0.788516	0.0028615
ENSDARG00000038099	gskip	1	0.0255061	-0.377346	0	0.226	1	0.0679372	-0.321543	0	0.147	0.0679372	0.0503617
ENSDARG00000038141	atf4b	1	0.221221	0.307221	0.167	0.379	1	0.00429128	-0.41214	0.05	0.407	0.221221	0.00856415
ENSDARG00000038153	lgals2b	1	0.474088	0.78488	0.222	0.181	1	0.810517	0.868254	0.2	0.215	0.810517	0.723417
ENSDARG00000038154	isca2	1	0.01953	-0.427064	0	0.243	1	0.0225972	-0.510768	0	0.215	0.0225972	0.0386785
ENSDARG00000038290	thoc5	1	0.0831746	-0.27736	0	0.147	1	0.0967294	-0.26689	0	0.124	0.0967294	0.159431
ENSDARG00000038312	rcl1	1	0.497533	0.905483	0.111	0.073	1	0.105599	-0.349345	0	0.119	0.497533	0.200047
ENSDARG00000038456	mrps35	1	0.0465978	-0.45127	0	0.186	1	0.274152	0.417389	0.05	0.147	0.274152	0.0910243
ENSDARG00000038524	pik3r1	1	0.0550999	-0.333671	0	0.175	1	0.786527	0.645482	0.1	0.136	0.786527	0.107164
ENSDARG00000038566	gnptg	1	0.0465978	-0.363685	0	0.186	1	0.0568227	-0.284237	0	0.158	0.0568227	0.0910243
ENSDARG00000038608	sdhc	1	0.00237212	-0.43416	0.056	0.475	1	0.000494103	-0.857878	0	0.412	0.00237212	0.000987962
ENSDARG00000038668	gbp1	1	0.00845381	-0.603176	0	0.294	1	0.0328909	-0.574121	0	0.192	0.0328909	0.0168362
ENSDARG00000038768	mrpl12	1	0.01953	-0.49023	0	0.243	1	0.487444	0.563401	0.1	0.181	0.487444	0.0386785
ENSDARG00000038787	tmub1	1	0.0278458	-0.484148	0	0.22	1	0.274152	0.344108	0.05	0.147	0.274152	0.0549162
ENSDARG00000038822	mrc1b	1	0.00631016	-0.905824	0	0.311	1	0.85994	0.663958	0.25	0.35	0.85994	0.0125805
ENSDARG00000038835	ppid	1	0.033131	-0.36357	0	0.209	1	0.635582	0.675956	0.15	0.232	0.635582	0.0651644
ENSDARG00000038870	slu7	1	0.443108	0.538001	0.056	0.124	1	0.0811108	-0.298258	0	0.136	0.443108	0.155643
ENSDARG00000039162	rhebl1	1	0.331547	0.32806	0.056	0.147	1	0.0967294	-0.328407	0	0.124	0.331547	0.184102
ENSDARG00000039185	nfyba	1	0.0303823	-0.445087	0	0.215	1	0.0519356	-0.363341	0	0.164	0.0519356	0.0598416
ENSDARG00000039268	emc4	1	0.122442	0.58444	0.056	0.226	1	0.0395452	-0.337588	0	0.181	0.122442	0.0775266
ENSDARG00000039338	gadd45gip1	1	0.0233489	-0.394636	0	0.232	1	0.171405	0.302307	0.05	0.181	0.171405	0.0461527
ENSDARG00000039345	drg1	1	0.0706215	-0.282116	0	0.158	1	0.0568227	-0.335561	0	0.158	0.0706215	0.110417
ENSDARG00000039347	rps24	1	0.00252467	-0.344596	0.833	1	1	0.00224556	-0.358327	0.95	1	0.00252467	0.00448608
ENSDARG00000039350	ssbp1	1	0.996935	0.940109	0.111	0.124	1	0.926102	0.633168	0.1	0.119	0.996935	0.994539
ENSDARG00000039363	dnajb12a	1	0.385467	0.529178	0.056	0.136	1	0.403079	0.283929	0.05	0.119	0.403079	0.622349
ENSDARG00000039424	snrpb2	1	0.0598764	-0.264957	0	0.169	1	0.0742443	-0.324245	0	0.141	0.0742443	0.116168
ENSDARG00000039490	pitpnaa	1	0.0451728	-0.380243	0.056	0.294	1	0.0205413	-0.702231	0	0.22	0.0451728	0.0406607
ENSDARG00000039543	mrps6	1	0.0506825	-0.363985	0	0.181	1	0.660112	0.476142	0.1	0.153	0.660112	0.0987962
ENSDARG00000039682	si:ch211-121a2.2	1	0.0255061	-0.47295	0	0.226	1	0.0679372	-0.375641	0	0.147	0.0679372	0.0503617
ENSDARG00000039872	lamtor2	1	0.113622	0.316637	0.056	0.232	1	0.0360744	-0.393114	0	0.186	0.113622	0.0708475
ENSDARG00000039882	ap3s2	1	0.0278458	-0.544368	0	0.22	1	0.0433273	-0.43278	0	0.175	0.0433273	0.0549162
ENSDARG00000039913	tmem147	1	0.0905354	0.263317	0.056	0.249	1	0.0474477	-0.292603	0	0.169	0.0905354	0.0926441
ENSDARG00000039931	slc25a33	1	0.223735	0.55086	0.111	0.277	1	0.376089	0.499658	0.15	0.282	0.376089	0.397412
ENSDARG00000039969	akirin1	1	0.219375	0.280847	0.056	0.181	1	0.0885873	-0.263561	0	0.13	0.219375	0.169327
ENSDARG00000040021	ebag9	1	0.407848	0.574588	0.111	0.22	1	0.0186603	-0.375986	0	0.226	0.407848	0.0369724
ENSDARG00000040031	tardbp	1	0.359477	0.441165	0.056	0.141	1	0.296205	0.298687	0.05	0.141	0.359477	0.504673
ENSDARG00000040041	mcm4	1	0.0550999	-0.415552	0	0.175	1	0.316507	0.250353	0.05	0.136	0.316507	0.107164
ENSDARG00000040076	pycard	1	0.0282577	-0.321531	0.222	0.633	1	0.0037476	-0.433367	0.2	0.678	0.0282577	0.00748116
ENSDARG00000040158	cdc42l	1	0.000187472	-0.556475	0.056	0.599	1	0.0865772	0.292838	0.2	0.503	0.0865772	0.00037491
ENSDARG00000040178	havcr1	1	0.121623	-0.410818	0.389	0.661	1	0.0458545	0.467291	0.75	0.712	0.121623	0.0896064
ENSDARG00000040245	kpnb3	1	0.0706215	-0.285979	0	0.158	1	0.115264	-0.313932	0	0.113	0.115264	0.136256
ENSDARG00000040251	ctsk	1	0.0590076	0.831462	0.611	0.531	1	0.015817	-0.710259	0.15	0.486	0.0590076	0.0313838
ENSDARG00000040295	apoeb	1	0.0264142	-1.91201	0.111	0.39	1	0.0504399	0.883338	0.45	0.282	0.0504399	0.0521307
ENSDARG00000040440	snrpd2	1	0.00145703	-0.747229	0	0.39	1	0.00362666	-0.822359	0	0.316	0.00362666	0.00291193
ENSDARG00000040513	zgc:92313	1	0.0506825	-0.351179	0	0.181	1	0.305898	1.11133	0.2	0.141	0.305898	0.0987962
ENSDARG00000040528	lgals3bpb	1	0.0713479	-0.411266	0.222	0.52	1	0.192721	1.11559	0.5	0.492	0.192721	0.137605
ENSDARG00000040534	epcam	1	0.0357227	1.55595	0.222	0.085	1	0.446975	0.763299	0.15	0.107	0.446975	0.0701692
ENSDARG00000040565	ckmb	1	0.571871	1.18093	0.333	0.588	1	0.918573	0.694709	0.4	0.559	0.918573	0.816705
ENSDARG00000040607	rtf2	1	0.413297	0.512859	0.056	0.13	1	0.373249	0.278715	0.05	0.124	0.413297	0.607183
ENSDARG00000040666	nifk	1	0.158576	-0.258384	0	0.102	1	0.253687	0.497357	0.05	0.153	0.253687	0.292006
ENSDARG00000041011	gemin7	1	0.0506825	-0.297667	0	0.181	1	0.105599	-0.273544	0	0.119	0.105599	0.0987962
ENSDARG00000041155	morf4l1	1	0.460351	0.693674	0.167	0.299	1	0.010335	-0.65945	0	0.26	0.460351	0.0205632
ENSDARG00000041182	rpl4	1	0.0099437	-0.359143	0.833	0.96	1	0.0113908	-0.383417	0.8	0.955	0.0113908	0.0197885
ENSDARG00000041226	cdc40	1	0.492496	1.02011	0.167	0.13	1	0.0621437	-0.39203	0	0.153	0.492496	0.120425
ENSDARG00000041232	rps29	1	0.0224866	-0.363403	0.667	0.96	1	0.000119953	-0.441712	0.8	0.966	0.0224866	0.000239893
ENSDARG00000041306	mrps25	1	0.0550999	-0.37011	0	0.175	1	0.105599	-0.281468	0	0.119	0.105599	0.107164
ENSDARG00000041317	rangap1a	1	0.268433	0.318943	0.056	0.164	1	0.0742443	-0.252061	0	0.141	0.268433	0.142976
ENSDARG00000041394	dnajb1b	1	0.0123604	-0.497428	0.056	0.379	1	0.00761419	-0.768096	0	0.277	0.0123604	0.0151704
ENSDARG00000041397	eif2b2	1	0.0831746	-0.30975	0	0.147	1	0.0568227	-0.384271	0	0.158	0.0831746	0.110417
ENSDARG00000041400	ndufa3	1	0.208016	0.305314	0.167	0.379	1	0.377805	0.827902	0.15	0.288	0.377805	0.372761
ENSDARG00000041435	uba52	1	0.000311748	-0.648477	0.444	0.944	1	0.0109774	-0.437508	0.65	0.944	0.0109774	0.000623399
ENSDARG00000041570	mrpl39	1	0.0465978	-0.373375	0	0.186	1	0.274152	0.251518	0.05	0.147	0.274152	0.0910243
ENSDARG00000041592	dcun1d2b	1	0.0506825	-0.430221	0	0.181	1	0.0679372	-0.400592	0	0.147	0.0679372	0.0987962
ENSDARG00000041623	mt2	1	0.711214	-0.347309	0.278	0.333	1	0.0670889	-0.287845	0.1	0.322	0.711214	0.129677
ENSDARG00000041665	mkrn1	1	0.106077	-0.309956	0	0.13	1	0.731899	0.548572	0.1	0.141	0.731899	0.200901
ENSDARG00000041691	bhlhe41	1	0.730413	0.661184	0.167	0.243	1	0.0161422	-0.513099	0.05	0.328	0.730413	0.0320239
ENSDARG00000041811	rps25	1	0.000195875	-0.522052	0.611	0.977	0.621318	2.81675e-05	-0.75244	0.55	0.983	0.000195875	5.63342e-05
ENSDARG00000041853	rbm39b	1	0.385467	0.262355	0.056	0.136	1	0.373249	0.452647	0.05	0.124	0.385467	0.607183
ENSDARG00000041875	ube2v1	1	0.541269	0.829913	0.278	0.497	1	0.000915696	-0.801827	0	0.384	0.541269	0.00183055
ENSDARG00000041908	usp39	1	0.291294	0.26795	0.056	0.158	1	0.0679372	-0.363007	0	0.147	0.291294	0.131259
ENSDARG00000041921	hsbp1b	1	0.00197667	-0.365047	0.056	0.486	1	0.000717773	-0.845739	0	0.395	0.00197667	0.00143503
ENSDARG00000041925	cryba2b	1	0.0895095	1.41464	0.278	0.158	1	0.0397511	1.13955	0.6	0.616	0.0895095	0.077922
ENSDARG00000042236	atrx	1	0.0233489	-0.426619	0	0.232	1	0.332758	0.567849	0.1	0.215	0.332758	0.0461527
ENSDARG00000042319	cdca4	1	0.0550999	-0.312178	0	0.175	1	0.200697	0.348163	0.05	0.169	0.200697	0.107164
ENSDARG00000042322	si:dkey-177p2.6	1	0.128994	0.263146	0.111	0.322	1	0.372137	0.573874	0.15	0.288	0.372137	0.241349
ENSDARG00000042341	tmem251	1	0.312504	0.463064	0.056	0.153	1	0.435285	0.352714	0.05	0.113	0.435285	0.527349
ENSDARG00000042401	derl2	1	0.0831746	-0.281543	0	0.147	1	0.0885873	-0.256443	0	0.13	0.0885873	0.159431
ENSDARG00000042428	gstt1a	1	0.0978403	-0.31788	0	0.136	1	0.253687	0.268381	0.05	0.153	0.253687	0.186108
ENSDARG00000042539	ywhaqa	1	0.349067	0.656775	0.167	0.333	1	0.955689	0.791321	0.25	0.316	0.955689	0.576286
ENSDARG00000042644	sod2	1	0.445801	0.403978	0.111	0.209	1	0.0742443	-0.260329	0	0.141	0.445801	0.142976
ENSDARG00000042660	fam32a	1	0.417736	0.579459	0.222	0.407	1	0.47367	0.541279	0.2	0.35	0.47367	0.660968
ENSDARG00000042708	tuba8l	1	0.0352891	-0.376876	0.056	0.311	1	0.00450199	-0.785404	0	0.305	0.0352891	0.0089837
ENSDARG00000042725	cebpb	1	0.0103617	-0.357053	0.222	0.678	1	0.0895953	-0.262782	0.35	0.718	0.0895953	0.0206161
ENSDARG00000042796	yy1a	1	0.385467	0.401934	0.056	0.136	1	0.184442	1.44803	0.2	0.119	0.385467	0.334865
ENSDARG00000042925	mfng	1	0.0105765	-0.409471	0.056	0.39	1	0.796702	0.672306	0.3	0.367	0.796702	0.0210411
ENSDARG00000042993	prss1	1	0.148711	1.11114	0.444	0.429	1	0.401455	0.997015	0.35	0.356	0.401455	0.275307
ENSDARG00000043009	fam43a	1	0.0278458	-0.469215	0	0.22	1	0.992479	0.642732	0.15	0.175	0.992479	0.0549162
ENSDARG00000043081	ctsz	1	0.0208035	-0.395308	0.278	0.695	1	0.00833081	-0.50214	0.2	0.61	0.0208035	0.0165922
ENSDARG00000043436	si:dkey-5n18.1	1	0.0607152	-0.355693	0.611	0.91	1	0.036295	-0.442999	0.6	0.87	0.0607152	0.0712726
ENSDARG00000043475	tagapb	1	0.51133	0.407627	0.111	0.198	1	0.355101	0.525187	0.1	0.209	0.51133	0.584105
ENSDARG00000043485	si:ch211-22i13.2	1	0.960877	0.762965	0.111	0.13	1	0.926102	0.733585	0.1	0.119	0.960877	0.994539
ENSDARG00000043493	cltca	1	0.291294	0.28929	0.056	0.158	1	0.0519356	-0.297623	0	0.164	0.291294	0.101174
ENSDARG00000043511	prdx6	1	0.025506	-0.523206	0	0.226	1	0.010335	-0.638811	0	0.26	0.025506	0.0205631
ENSDARG00000043561	psmc1b	1	0.0278458	-0.347913	0	0.22	1	0.0519356	-0.371822	0	0.164	0.0519356	0.0549162
ENSDARG00000043665	glrx5	1	0.0233489	-0.512793	0	0.232	1	0.603368	0.344792	0.1	0.158	0.603368	0.0461527
ENSDARG00000043757	ptbp3	1	0.428253	0.586131	0.111	0.215	1	0.518484	0.779507	0.1	0.175	0.518484	0.673105
ENSDARG00000043781	psmb10	1	0.0278458	-0.415263	0	0.22	1	0.0474477	-0.392096	0	0.169	0.0474477	0.0549162
ENSDARG00000043797	cdc5l	1	0.546093	0.574973	0.056	0.107	1	0.0742443	-0.407867	0	0.141	0.546093	0.142976
ENSDARG00000044001	lgals3b	1	0.00130318	-0.826112	0	0.395	1	0.0109699	-0.357926	0.05	0.356	0.0109699	0.00260467
ENSDARG00000044102	znf593	1	0.00696178	-0.587965	0	0.305	1	0.518624	0.690777	0.15	0.254	0.518624	0.0138751
ENSDARG00000044254	anxa3b	1	0.0403504	-0.264452	0.167	0.52	1	0.42419	0.881003	0.4	0.435	0.42419	0.0790727
ENSDARG00000044267	sumo1	1	0.223735	0.451805	0.111	0.277	1	0.0114253	-0.519676	0	0.254	0.223735	0.0227201
ENSDARG00000044402	nop16	1	0.0550999	-0.325273	0	0.175	1	0.0885873	-0.349523	0	0.13	0.0885873	0.107164
ENSDARG00000044521	eef1b2	1	0.000217454	-0.598156	0.667	0.983	1	0.000167658	-0.600584	0.7	0.989	0.000217454	0.000335288
ENSDARG00000044540	fkbp2	1	0.00374998	-0.609223	0.056	0.446	1	0.00491714	-0.424008	0.05	0.401	0.00491714	0.00748589
ENSDARG00000044573	cdc42	1	0.00145559	-0.729124	0.056	0.492	1	0.00185713	-0.327156	0.05	0.452	0.00185713	0.00290906
ENSDARG00000044612	c1qb	1	0.00889382	-0.451082	0.056	0.401	1	0.00203372	-0.998784	0.05	0.429	0.00889382	0.00406329
ENSDARG00000044684	rbp4l	1	0.570869	0.796686	0.111	0.186	1	0.051322	-0.386909	0.05	0.26	0.570869	0.10001
ENSDARG00000044694	fybb	1	0.0603543	0.250463	0.111	0.373	1	0.019822	-0.270971	0.05	0.322	0.0603543	0.0392512
ENSDARG00000044811	cdk9	1	0.0506825	-0.413509	0	0.181	1	0.234693	0.32648	0.05	0.158	0.234693	0.0987962
ENSDARG00000044902	atp2b2	1	0.541951	0.698019	0.167	0.282	1	0.21146	0.267076	0.15	0.339	0.541951	0.378205
ENSDARG00000045132	vdac1	1	0.312063	0.597015	0.167	0.345	1	0.277541	1.06141	0.35	0.333	0.312063	0.478053
ENSDARG00000045146	tomm22	1	0.0303823	-0.481619	0	0.215	1	0.0568225	-0.296559	0	0.158	0.0568225	0.0598416
ENSDARG00000045155	phf5a	1	0.06504	-0.252579	0	0.164	1	0.0395452	-0.327382	0	0.181	0.06504	0.0775266
ENSDARG00000045277	rdh12l	1	0.359477	0.511729	0.056	0.141	1	0.115264	-0.2746	0	0.113	0.359477	0.217243
ENSDARG00000045296	cops9	1	0.137962	0.378088	0.111	0.316	1	0.291718	0.324117	0.1	0.226	0.291718	0.25689
ENSDARG00000045372	ngdn	1	0.0233489	-0.352384	0	0.232	1	0.0205413	-0.455138	0	0.22	0.0233489	0.0406607
ENSDARG00000045373	pabpn1	1	0.00845381	-0.5881	0	0.294	1	0.074162	0.326493	0.1	0.333	0.074162	0.0168362
ENSDARG00000045402	commd3	1	0.919603	0.979189	0.222	0.299	1	0.00500939	-0.757403	0	0.299	0.919603	0.00999369
ENSDARG00000045513	taf3	1	0.385467	0.519727	0.056	0.136	1	0.0742443	-0.293163	0	0.141	0.385467	0.142976
ENSDARG00000045598	si:dkey-180p18.9	1	0.00343907	-0.740285	0	0.345	1	0.006866	-0.671702	0	0.282	0.006866	0.00686631
ENSDARG00000045618	clta	1	0.00510884	-0.666667	0.056	0.424	1	0.0166321	0.382442	0.05	0.333	0.0166321	0.0101916
ENSDARG00000045681	irf5	1	0.0766543	-0.334834	0	0.153	1	0.0519356	-0.355227	0	0.164	0.0766543	0.101174
ENSDARG00000045768	cry1aa	1	0.385467	0.363966	0.056	0.136	1	0.253687	0.36678	0.05	0.153	0.385467	0.443017
ENSDARG00000045773	PYURF	1	0.204216	0.339719	0.056	0.186	1	0.0742443	-0.439277	0	0.141	0.204216	0.142976
ENSDARG00000045836	mapk11	1	0.479587	0.765382	0.167	0.294	1	0.00291102	-0.621847	0	0.328	0.479587	0.00581357
ENSDARG00000045850	ccdc167	1	0.0550999	-0.31063	0	0.175	1	0.0433273	-0.404653	0	0.175	0.0550999	0.0847774
ENSDARG00000045928	psma4	1	0.0320308	0.252213	0.167	0.531	1	0.00734102	-0.418201	0.05	0.379	0.0320308	0.0146281
ENSDARG00000045978	chchd6b	1	0.0233489	-0.498049	0	0.232	1	0.0186603	-0.512495	0	0.226	0.0233489	0.0369724
ENSDARG00000046106	rab10	1	0.0819259	0.317189	0.111	0.362	1	0.201914	0.295441	0.1	0.254	0.201914	0.15714
ENSDARG00000046148	tnfaip8l2b	1	0.0598764	-0.252187	0	0.169	1	0.0679372	-0.33045	0	0.147	0.0679372	0.116168
ENSDARG00000046157	RPS17	1	0.0219783	-0.300304	0.667	0.966	1	0.015939	-0.405706	0.65	0.989	0.0219783	0.031624
ENSDARG00000051800	fnbp4	1	0.774235	0.585588	0.111	0.153	1	0.319976	0.39575	0.05	0.136	0.774235	0.537567
ENSDARG00000051886	ankrd11	1	0.0278458	-0.419707	0	0.22	1	0.0299713	-0.369339	0	0.198	0.0299713	0.0549162
ENSDARG00000051986	ndufs8a	1	0.0123527	-0.638517	0	0.271	1	0.0205413	-0.503217	0	0.22	0.0205413	0.0245529
ENSDARG00000052073	blcap	1	0.227061	0.732104	0.167	0.379	1	0.802506	0.773212	0.2	0.282	0.802506	0.402566
ENSDARG00000052082	gabarapb	1	0.310022	0.610158	0.556	0.757	1	0.235075	0.61045	0.55	0.746	0.310022	0.414889
ENSDARG00000052304	uqcrc1	1	0.00130318	-0.873536	0	0.395	1	0.0185035	-0.403928	0.05	0.322	0.0185035	0.00260467
ENSDARG00000052334	ociad1	1	0.0506825	-0.445265	0	0.181	1	0.737113	0.544088	0.1	0.141	0.737113	0.0987962
ENSDARG00000052371	higd2a	1	0.00696178	-0.59394	0	0.305	1	0.289082	0.353893	0.1	0.226	0.289082	0.0138751
ENSDARG00000052462	pisd	1	1	0.461701	0.111	0.124	1	0.931999	0.675398	0.1	0.119	1	0.995376
ENSDARG00000052522	snx11	1	0.0598764	-0.370188	0	0.169	1	0.931999	0.846586	0.1	0.119	0.931999	0.116168
ENSDARG00000052623	bsdc1	1	0.0978403	-0.292267	0	0.136	1	0.931999	0.752891	0.1	0.119	0.931999	0.186108
ENSDARG00000052674	csnk1a1	1	0.0860465	0.503757	0.111	0.356	1	0.892934	0.907784	0.25	0.311	0.892934	0.164689
ENSDARG00000052712	suclg1	1	0.000153137	-0.956714	0.056	0.599	1	0.00898117	-0.317638	0.1	0.469	0.00898117	0.000306251
ENSDARG00000052816	shmt1	1	0.033131	-0.404828	0	0.209	1	0.0519356	-0.352397	0	0.164	0.0519356	0.0651644
ENSDARG00000052833	zfand3	1	0.0766543	-0.252533	0	0.153	1	0.832837	0.776537	0.1	0.13	0.832837	0.147433
ENSDARG00000052928	arf6b	1	0.00696178	-0.637475	0	0.305	1	0.0139321	-0.576529	0	0.243	0.0139321	0.0138751
ENSDARG00000052966	nmt1a	1	0.666022	0.644381	0.111	0.169	1	0.470078	0.347487	0.05	0.107	0.666022	0.719182
ENSDARG00000052994	slc25a28	1	0.273244	0.344808	0.111	0.254	1	0.024843	-0.500927	0	0.209	0.273244	0.0490688
ENSDARG00000053070	gosr2	1	0.0303823	-0.336017	0	0.215	1	0.0433273	-0.472509	0	0.175	0.0433273	0.0598416
ENSDARG00000053124	si:dkey-148a17.6	1	0.00250941	-0.691414	0	0.362	1	0.238441	0.292195	0.1	0.243	0.238441	0.00501253
ENSDARG00000053129	carhsp1	1	0.907875	0.569958	0.111	0.113	1	0.115264	-0.338164	0	0.113	0.907875	0.217243
ENSDARG00000053215	me1	1	0.0233489	-0.556512	0	0.232	1	0.0742443	-0.272803	0	0.141	0.0742443	0.0461527
ENSDARG00000053404	PPP2CA	1	0.745429	0.400052	0.111	0.158	1	0.0967294	-0.343605	0	0.124	0.745429	0.184102
ENSDARG00000053457	rpl23	1	0.000122974	-0.517611	0.889	0.994	1	0.00411147	-0.302079	0.95	1	0.00411147	0.000245933
ENSDARG00000053468	adam10a	1	0.0135566	-0.586322	0	0.266	1	0.518484	0.369919	0.1	0.175	0.518484	0.0269293
ENSDARG00000053542	kctd12.2	1	0.0265787	-0.254513	0.111	0.435	1	0.00335595	-0.6439	0.05	0.418	0.0265787	0.00670063
ENSDARG00000053624	csf1rb	1	0.0255061	-0.64879	0	0.226	1	0.880453	0.976385	0.2	0.226	0.880453	0.0503617
ENSDARG00000053656	lypla2	1	0.0598764	-0.365019	0	0.169	1	0.0519356	-0.344222	0	0.164	0.0598764	0.101174
ENSDARG00000053684	aldob	1	0.00475806	0.943246	0.667	0.525	1	0.137271	0.392492	0.6	0.627	0.137271	0.00949349
ENSDARG00000053753	mff	1	0.124619	-0.261213	0	0.119	1	0.296205	0.37533	0.05	0.141	0.296205	0.233708
ENSDARG00000053862	crygmx	1	0.48358	1.30199	0.222	0.192	0.885272	4.01338e-05	1.29934	0.8	0.627	0.48358	8.0266e-05
ENSDARG00000053875	cryba1b	1	0.656169	0.41146	0.111	0.169	1	0.00273127	1.45803	0.65	0.559	0.656169	0.00545508
ENSDARG00000053912	fbl	1	0.00467607	-0.716321	0	0.328	1	0.00843713	-0.643375	0	0.271	0.00843713	0.00933028
ENSDARG00000053950	lin37	1	0.291294	0.41609	0.056	0.158	1	0.403079	0.352619	0.05	0.119	0.403079	0.497735
ENSDARG00000053979	chmp2a	1	0.44712	0.49327	0.167	0.299	1	0.924182	0.643873	0.15	0.186	0.924182	0.694324
ENSDARG00000054320	ap2a1	1	0.0465978	-0.364767	0	0.186	1	0.786527	0.591751	0.1	0.136	0.786527	0.0910243
ENSDARG00000054433	yipf6	1	0.51133	0.458776	0.111	0.198	1	0.319976	0.253656	0.05	0.136	0.51133	0.537567
ENSDARG00000054438	fzd2	1	0.0598764	-0.44844	0	0.169	1	0.274152	0.577724	0.05	0.147	0.274152	0.116168
ENSDARG00000054447	slc29a1b	1	0.253333	0.371051	0.111	0.266	1	0.407729	0.979396	0.2	0.158	0.407729	0.442489
ENSDARG00000054530	rars	1	0.486921	0.34503	0.111	0.198	1	0.185506	0.254022	0.05	0.175	0.486921	0.336599
ENSDARG00000054543	samsn1a	1	0.00130318	-0.87878	0	0.395	1	0.193884	0.339988	0.1	0.26	0.193884	0.00260467
ENSDARG00000054777	si:dkey-46a10.3	1	0.0978403	-0.270035	0	0.136	1	0.0474475	-0.272318	0	0.169	0.0978403	0.0926437
ENSDARG00000054804	anp32e	1	0.0818428	-0.328689	0.056	0.249	1	0.272907	0.279383	0.1	0.232	0.272907	0.156987
ENSDARG00000054807	sec13	1	0.0506825	-0.341874	0	0.181	1	0.0967294	-0.329697	0	0.124	0.0967294	0.0987962
ENSDARG00000054818	rpl32	1	0.000241113	-0.609771	0.667	0.983	1	0.000133718	-0.600673	0.75	0.96	0.000241113	0.000267419
ENSDARG00000054842	hsd17b14	1	0.0622524	-0.36781	0.056	0.271	1	0.0601796	-0.440897	0.05	0.249	0.0622524	0.116738
ENSDARG00000054864	aplp2	1	0.404371	0.53758	0.111	0.22	1	0.125803	-0.255977	0	0.107	0.404371	0.235779
ENSDARG00000054916	eif4ebp3	1	0.00571493	-0.70744	0	0.316	1	0.00404249	-0.792099	0	0.311	0.00571493	0.00806864
ENSDARG00000054942	lgals2a	1	0.0769096	-0.304856	0.444	0.819	1	0.109761	-0.341423	0.5	0.814	0.109761	0.147904
ENSDARG00000055120	ctsba	1	0.0886697	-0.341517	0.556	0.91	1	0.452198	0.274569	0.7	0.893	0.452198	0.169477
ENSDARG00000055186	ccr9a	1	0.431641	0.666297	0.222	0.395	1	0.468387	0.896071	0.15	0.26	0.468387	0.676968
ENSDARG00000055192	zgc:136930	1	0.0548033	1.03737	0.444	0.322	1	0.0524189	1.14271	0.45	0.356	0.0548033	0.10209
ENSDARG00000055216	tuba1c	1	0.577542	0.279697	0.167	0.266	1	0.44966	0.737678	0.3	0.277	0.577542	0.697125
ENSDARG00000055226	slc7a7	1	0.195779	0.371862	0.222	0.497	1	0.651111	0.455764	0.35	0.401	0.651111	0.353229
ENSDARG00000055290	mpeg1.1	1	0.000100584	-0.942703	0.056	0.621	1	0.254044	0.639872	0.25	0.52	0.254044	0.000201158
ENSDARG00000055360	llph	1	0.0550997	-0.321034	0	0.175	1	0.0395452	-0.361416	0	0.181	0.0550997	0.0775266
ENSDARG00000055365	si:dkey-25e12.3	1	0.0978403	-0.294205	0	0.136	1	0.1373	-0.340805	0	0.102	0.1373	0.186108
ENSDARG00000055389	si:dkey-67c22.2	1	0.204216	0.335284	0.056	0.186	1	0.0299713	-0.434774	0	0.198	0.204216	0.0590444
ENSDARG00000055455	gpm6aa	1	0.335524	1.42011	0.278	0.232	1	0.432082	-0.374559	0.1	0.175	0.432082	0.558471
ENSDARG00000055514	icn2	1	0.43847	0.262124	0.056	0.124	1	0.886842	0.406401	0.15	0.153	0.886842	0.684684
ENSDARG00000055524	rnf7	1	0.247352	0.5597	0.167	0.367	1	0.0272951	-0.501447	0	0.203	0.247352	0.0538452
ENSDARG00000055536	otub1a	1	0.457113	0.779547	0.111	0.209	1	0.551204	0.585727	0.1	0.169	0.551204	0.705274
ENSDARG00000055618	acta1b	1	0.221811	1.09325	0.222	0.141	1	0.394238	0.821548	0.2	0.153	0.394238	0.394422
ENSDARG00000055708	timm8b	1	0.0233489	-0.425192	0	0.232	1	0.0679372	-0.262162	0	0.147	0.0679372	0.0461527
ENSDARG00000055713	fmnl1a	1	0.0550999	-0.311681	0	0.175	1	0.655104	0.651273	0.15	0.13	0.655104	0.107164
ENSDARG00000055723	hsp70l	1	0.444813	-0.498119	0.389	0.503	1	0.000100026	-2.26889	0	0.48	0.444813	0.000200042
ENSDARG00000056075	rca2.1	1	0.0902221	-0.324816	0	0.141	1	0.403079	0.282671	0.05	0.119	0.403079	0.172304
ENSDARG00000056119	eef1g	1	0.04193	-0.349219	0.778	0.96	1	0.00279069	-0.443318	0.7	0.96	0.04193	0.00557359
ENSDARG00000056138	sf3b1	1	0.113622	0.484579	0.056	0.232	1	0.319976	0.387061	0.05	0.136	0.319976	0.214334
ENSDARG00000056186	eif5a2	1	0.000536653	-0.65876	0.056	0.548	1	0.0141579	-0.375526	0.1	0.429	0.0141579	0.00107302
ENSDARG00000056235	smndc1	1	0.0076746	-0.582718	0	0.299	1	0.77521	0.864967	0.15	0.209	0.77521	0.0152903
ENSDARG00000056248	si:dkey-183i3.5	1	0.310004	0.833113	0.278	0.22	1	0.256841	0.281695	0.15	0.316	0.310004	0.447715
ENSDARG00000056259	tmem131	1	0.356834	0.501849	0.111	0.232	1	0.296205	0.255635	0.05	0.141	0.356834	0.504673
ENSDARG00000056307	znf706	1	0.00547901	-0.34821	0.056	0.429	1	0.268039	0.599266	0.2	0.412	0.268039	0.010928
ENSDARG00000056531	nutf2	1	0.025506	-0.376075	0	0.226	1	0.321137	0.283146	0.1	0.215	0.321137	0.0503614
ENSDARG00000056532	serinc2	1	0.00309889	-0.717317	0	0.35	1	0.193884	0.606507	0.1	0.26	0.193884	0.00618817
ENSDARG00000056583	ndufs6	1	0.331472	0.662039	0.167	0.339	1	0.463706	0.780013	0.2	0.356	0.463706	0.553071
ENSDARG00000056601	plekha3	1	0.025506	-0.601328	0	0.226	1	0.0885873	-0.321289	0	0.13	0.0885873	0.0503614
ENSDARG00000056725	hmgb3a	1	0.139928	1.13276	0.333	0.243	1	0.161815	0.456706	0.1	0.271	0.161815	0.260277
ENSDARG00000056765	ela2l	1	0.252976	0.889325	0.278	0.209	1	0.387304	0.955207	0.25	0.215	0.387304	0.441956
ENSDARG00000056874	lygl1	1	0.000964352	-0.955466	0.389	0.802	1	0.00562236	-0.723595	0.25	0.661	0.00562236	0.00192777
ENSDARG00000056903	mrpl13	1	0.06504	-0.342363	0	0.164	1	0.470078	0.407384	0.05	0.107	0.470078	0.12585
ENSDARG00000057026	ran	1	0.000148254	-0.904067	0.167	0.814	1	0.000461229	-0.663372	0.2	0.808	0.000461229	0.000296485
ENSDARG00000057035	stoml3b	1	0.00309889	-1.00496	0	0.35	1	0.00404249	-0.7104	0	0.311	0.00404249	0.00618817
ENSDARG00000057108	serpine3	1	0.0766543	-0.467988	0	0.153	1	0.105599	-0.25867	0	0.119	0.105599	0.147433
ENSDARG00000057167	eif4g2b	1	0.176788	0.348854	0.056	0.198	1	0.200697	0.27704	0.05	0.169	0.200697	0.322322
ENSDARG00000057286	swap70b	1	0.00130318	-0.808607	0	0.395	1	0.852417	0.841301	0.25	0.294	0.852417	0.00260467
ENSDARG00000057414	phb	1	0.105389	0.264294	0.056	0.237	1	0.0519356	-0.344888	0	0.164	0.105389	0.101174
ENSDARG00000057460	crygm2d13	1	0.219892	0.928535	0.167	0.09	1	0.250368	0.920338	0.4	0.384	0.250368	0.391431
ENSDARG00000057556	rpl17	1	0.00100985	-0.437533	0.944	0.994	1	0.026988	-0.297563	0.8	0.972	0.026988	0.00201868
ENSDARG00000057652	dbpb	1	0.06504	-0.286479	0	0.164	1	0.0811108	-0.299106	0	0.136	0.0811108	0.12585
ENSDARG00000057676	golga7	1	0.0933793	0.305693	0.111	0.35	1	0.0361156	-0.337504	0.05	0.282	0.0933793	0.0709269
ENSDARG00000057736	ano10a	1	0.47506	0.453135	0.056	0.119	1	0.0811108	-0.274754	0	0.136	0.47506	0.155643
ENSDARG00000057789	lyz	1	0.000380281	1.16958	0.167	0.017	1	0.11114	0.877326	0.15	0.062	0.11114	0.000760418
ENSDARG00000057805	mrpl28	1	0.0393323	-0.37177	0	0.198	1	0.0742443	-0.294801	0	0.141	0.0742443	0.0771176
ENSDARG00000057867	lasp1	1	0.08661	0.400105	0.222	0.582	1	0.00179962	-0.442995	0.05	0.452	0.08661	0.00359601
ENSDARG00000057940	dido1	1	0.540411	0.635703	0.111	0.192	1	0.31165	0.527097	0.1	0.22	0.540411	0.526174
ENSDARG00000058079	txndc17	1	0.0506825	-0.358294	0	0.181	1	0.0272951	-0.411865	0	0.203	0.0506825	0.0538452
ENSDARG00000058094	ciarta	1	0.00462747	-0.275956	0.056	0.441	1	0.093462	0.400972	0.15	0.407	0.093462	0.00923353
ENSDARG00000058105	rpl36a	1	0.000148181	-0.552333	0.778	1	1	0.00834229	-0.448516	0.7	0.983	0.00834229	0.00029634
ENSDARG00000058117	snap25b	1	0.755828	0.439378	0.111	0.096	1	0.799501	0.424763	0.1	0.13	0.799501	0.94038
ENSDARG00000058230	rps6kb1b	1	0.0978403	-0.286594	0	0.136	1	0.177181	1.06038	0.15	0.073	0.177181	0.186108
ENSDARG00000058302	sh3bgrl	1	0.561997	0.43655	0.111	0.186	1	0.0328909	-0.366854	0	0.192	0.561997	0.0647
ENSDARG00000058349	polr2l	1	0.0361084	-0.375905	0	0.203	1	0.0519356	-0.336869	0	0.164	0.0519356	0.070913
ENSDARG00000058358	krt8	1	0.00489616	-0.25834	0.167	0.644	1	0.00581743	-0.538818	0.15	0.571	0.00581743	0.00976834
ENSDARG00000058371	krt5	1	0.171579	0.493805	0.556	0.616	1	0.0205766	0.875876	0.65	0.65	0.171579	0.0407297
ENSDARG00000058463	ndufab1a	1	0.00845381	-0.616132	0	0.294	1	0.0299713	-0.273752	0	0.198	0.0299713	0.0168362
ENSDARG00000058560	adrm1	1	0.0112478	-0.538927	0	0.277	1	0.0568227	-0.32493	0	0.158	0.0568227	0.022369
ENSDARG00000058593	sri	1	0.000514648	-1.06503	0	0.441	1	0.00165296	-0.772558	0	0.356	0.00165296	0.00102903
ENSDARG00000059057	atpv0e2	1	0.826456	0.696	0.111	0.147	1	0.990755	0.270989	0.1	0.107	0.990755	0.969883
ENSDARG00000059070	gars	1	0.01953	-0.472675	0	0.243	1	0.0139321	-0.536791	0	0.243	0.01953	0.0276701
ENSDARG00000059246	hnrnpd	1	0.0465978	-0.564135	0	0.186	1	0.0568227	-0.299147	0	0.158	0.0568227	0.0910243
ENSDARG00000059303	hnrnpl2	1	0.0303823	-0.431573	0	0.215	1	0.43013	0.485358	0.1	0.192	0.43013	0.0598416
ENSDARG00000059323	rpn1	1	0.00696178	-0.586274	0	0.305	1	0.00362664	-0.712344	0	0.316	0.00696178	0.00724013
ENSDARG00000059357	sarnp	1	0.0393323	-0.3225	0	0.198	1	0.31165	0.32224	0.1	0.22	0.31165	0.0771176
ENSDARG00000059373	dnajc8	1	0.0233489	-0.348492	0	0.232	1	0.0433273	-0.31125	0	0.175	0.0433273	0.0461527
ENSDARG00000059725	hypk	1	0.0193792	-0.38366	0.056	0.35	1	0.011765	-0.427485	0.05	0.35	0.0193792	0.0233916
ENSDARG00000059768	gpatch8	1	0.0465978	-0.306879	0	0.186	1	0.274151	0.252271	0.05	0.147	0.274151	0.0910243
ENSDARG00000059774	dub	1	0.114983	-0.321158	0	0.124	1	0.0395452	-0.455758	0	0.181	0.114983	0.0775266
ENSDARG00000059836	ddit3	1	0.0428219	-0.372963	0	0.192	1	0.869836	0.326759	0.1	0.124	0.869836	0.08381
ENSDARG00000059908	si:ch211-217k17.7	1	0.0347354	0.47233	0.056	0.316	1	0.00362666	-0.686305	0	0.316	0.0347354	0.00724017
ENSDARG00000060072	abi3a	1	0.0278458	-0.488254	0	0.22	1	0.291718	0.431345	0.1	0.226	0.291718	0.0549162
ENSDARG00000060113	znf395a	1	0.385467	0.427257	0.056	0.136	1	0.0811108	-0.279794	0	0.136	0.385467	0.155643
ENSDARG00000060199	mrpl18	1	0.0112478	-0.579277	0	0.277	1	0.0395452	-0.417319	0	0.181	0.0395452	0.022369
ENSDARG00000060248	fgd4b	1	0.585581	0.496771	0.056	0.102	1	0.0885873	-0.420182	0	0.13	0.585581	0.169327
ENSDARG00000060282	rnf121	1	0.0650397	-0.256778	0	0.164	1	0.966112	0.663829	0.1	0.107	0.966112	0.125849
ENSDARG00000060309	srgap3	1	0.291294	0.305332	0.056	0.158	1	0.70022	0.53439	0.1	0.147	0.70022	0.497735
ENSDARG00000060319	scn4bb	1	0.124619	-0.415889	0	0.119	1	0.0614616	1.53651	0.2	0.085	0.124619	0.119146
ENSDARG00000060350	apoda.2	1	0.60275	0.573043	0.111	0.181	1	0.829685	0.701797	0.15	0.153	0.829685	0.842193
ENSDARG00000060723	stim1a	1	0.0506825	-0.363162	0	0.181	1	0.881316	0.644848	0.1	0.124	0.881316	0.0987962
ENSDARG00000061100	nars	1	0.0135566	-0.539629	0	0.266	1	0.43013	0.592767	0.1	0.192	0.43013	0.0269293
ENSDARG00000061228	pfdn4	1	0.0708555	0.443004	0.167	0.48	1	0.00165572	-0.499992	0.05	0.458	0.0708555	0.00330869
ENSDARG00000061338	ddx6	1	0.335195	0.287683	0.056	0.147	1	0.591541	0.707613	0.15	0.124	0.591541	0.558035
ENSDARG00000061368	klf13	1	0.271464	0.557377	0.056	0.164	1	0.775726	0.620857	0.1	0.136	0.775726	0.469236
ENSDARG00000061478	igf2bp1	1	0.605163	0.628894	0.167	0.266	1	0.933148	0.759811	0.2	0.26	0.933148	0.844104
ENSDARG00000061757	rabgap1l	1	0.0766543	-0.36153	0	0.153	1	0.0742443	-0.347497	0	0.141	0.0766543	0.142976
ENSDARG00000061764	ahnak	1	0.585581	0.510809	0.056	0.102	1	0.105599	-0.258886	0	0.119	0.585581	0.200047
ENSDARG00000061774	mbd3a	1	0.0978403	-0.268108	0	0.136	1	0.0885873	-0.324115	0	0.13	0.0978403	0.169327
ENSDARG00000061854	lman2	1	0.0506825	-0.379654	0	0.181	1	0.0272951	-0.366497	0	0.203	0.0506825	0.0538452
ENSDARG00000062049	hmha1b	1	0.00696178	-0.622763	0	0.305	1	0.286442	0.364703	0.15	0.311	0.286442	0.0138751
ENSDARG00000062326	hmgn7	1	0.0759089	0.319749	0.222	0.588	1	0.116851	0.272811	0.25	0.559	0.116851	0.146056
ENSDARG00000062349	arhgap15	1	0.106077	-0.321669	0	0.13	1	0.507694	0.263688	0.05	0.102	0.507694	0.200901
ENSDARG00000062532	washc2c	1	0.0550999	-0.40633	0	0.175	1	0.383458	0.867571	0.2	0.153	0.383458	0.107164
ENSDARG00000062916	mrpl37	1	0.0598764	-0.337295	0	0.169	1	0.0885873	-0.25659	0	0.13	0.0885873	0.116168
ENSDARG00000063145	tfam	1	0.0766543	-0.297637	0	0.153	1	0.920209	0.468009	0.1	0.119	0.920209	0.147433
ENSDARG00000063344	fam162a	1	0.009305	-0.616251	0	0.288	1	0.0153681	-0.538963	0	0.237	0.0153681	0.0185234
ENSDARG00000063895	mt-nd1	1	0.0952148	1.05853	0.556	0.633	1	0.130508	0.90672	0.55	0.599	0.130508	0.181364
ENSDARG00000063899	mt-nd2	1	0.615153	0.428684	0.5	0.712	1	0.017769	0.884162	0.65	0.672	0.615153	0.0352223
ENSDARG00000063905	mt-co1	1	0.379255	0.83922	0.611	0.797	1	0.0744804	0.695723	0.7	0.78	0.379255	0.143413
ENSDARG00000063908	mt-co2	1	0.117934	0.945579	0.944	0.898	1	0.00137121	0.774678	0.95	0.955	0.117934	0.00274054
ENSDARG00000063911	mt-atp6	1	0.147667	1.10133	0.667	0.791	1	0.000213633	1.06659	0.9	0.853	0.147667	0.00042722
ENSDARG00000063912	mt-co3	1	0.0270881	0.906185	0.833	0.915	1	0.000936451	0.733757	0.9	0.921	0.0270881	0.00187202
ENSDARG00000063914	mt-nd3	1	0.886218	1.23262	0.333	0.514	1	0.973386	0.525383	0.35	0.503	0.973386	0.987054
ENSDARG00000063917	mt-nd4	1	0.35184	0.596348	0.333	0.65	1	0.401578	1.09547	0.5	0.644	0.401578	0.579889
ENSDARG00000063921	mt-nd5	1	0.699749	0.78235	0.167	0.249	1	0.578691	0.641413	0.15	0.243	0.699749	0.822499
ENSDARG00000063924	mt-cyb	1	0.00844248	0.989997	0.778	0.842	1	0.00201495	0.968438	0.85	0.847	0.00844248	0.00402584
ENSDARG00000067566	sftpbb	1	0.0102342	-0.630054	0	0.282	1	0.062144	-0.476687	0	0.153	0.062144	0.0203636
ENSDARG00000067797	spi1a	1	0.0004482	-0.313362	0.111	0.672	1	0.205586	0.277183	0.3	0.627	0.205586	0.000896199
ENSDARG00000067990	myhz1.1	1	0.611693	0.991751	0.5	0.74	1	0.177299	0.803112	0.55	0.644	0.611693	0.323162
ENSDARG00000067996	csk	1	0.0255061	-0.457084	0	0.226	1	0.572273	0.405117	0.1	0.164	0.572273	0.0503617
ENSDARG00000068123	gkap1	1	0.0766543	-0.322991	0	0.153	1	0.062144	-0.362164	0	0.153	0.0766543	0.120426
ENSDARG00000068289	eif3k	1	0.000184077	-0.619374	0.056	0.599	1	0.781985	0.432754	0.35	0.559	0.781985	0.00036812
ENSDARG00000068436	h3f3b.1	1	0.287369	0.407249	0.222	0.446	1	0.174835	0.344529	0.2	0.441	0.287369	0.319102
ENSDARG00000068478	gpx4a	1	0.0978403	-0.339356	0	0.136	1	0.0568227	-0.545629	0	0.158	0.0978403	0.110417
ENSDARG00000068507	crybb1	1	0.69597	0.468652	0.222	0.209	1	0.00294076	1.26009	0.7	0.706	0.69597	0.00587287
ENSDARG00000068582	rnf44	1	0.413297	0.457617	0.056	0.13	1	0.966112	0.667328	0.1	0.107	0.966112	0.65578
ENSDARG00000068641	taf10	1	0.071809	0.300495	0.056	0.266	1	0.475702	0.308385	0.1	0.181	0.475702	0.138461
ENSDARG00000068820	h2afva	1	0.0162934	-0.372225	0	0.254	1	0.688035	0.668347	0.15	0.22	0.688035	0.0323214
ENSDARG00000068828	bloc1s3	1	0.135047	-0.253743	0	0.113	1	0.0742443	-0.340367	0	0.141	0.135047	0.142976
ENSDARG00000068939	xaf1	1	0.00756935	-0.284727	0.056	0.412	1	0.885961	0.507147	0.2	0.26	0.885961	0.0150814
ENSDARG00000068978	glo1	1	0.00191696	-0.47861	0.111	0.593	1	0.00160414	-0.440895	0.05	0.458	0.00191696	0.0032057
ENSDARG00000068996	hist2h2l	1	0.123124	0.627031	0.111	0.328	1	0.0248063	-0.332154	0.05	0.305	0.123124	0.0489973
ENSDARG00000069065	btg3	1	0.135047	-0.365157	0	0.113	1	0.869836	0.44794	0.1	0.124	0.869836	0.251856
ENSDARG00000069116	timm10	1	0.0831746	-0.254672	0	0.147	1	0.0885873	-0.37953	0	0.13	0.0885873	0.159431
ENSDARG00000069142	aars	1	0.00845381	-0.542983	0	0.294	1	0.135701	0.877997	0.1	0.288	0.135701	0.0168362
ENSDARG00000069175	vps4b	1	0.0112478	-0.4736	0	0.277	1	0.0139321	-0.479181	0	0.243	0.0139321	0.022369
ENSDARG00000069302	snx9b	1	0.113622	0.253828	0.056	0.232	1	0.0568227	-0.323409	0	0.158	0.113622	0.110417
ENSDARG00000069360	ppp3r1b	1	0.14219	-0.256028	0.056	0.209	1	0.0568227	-0.385991	0	0.158	0.14219	0.110417
ENSDARG00000069376	tnfsf12	1	0.0185092	-0.379463	0.056	0.356	1	0.862493	0.994677	0.25	0.356	0.862493	0.0366758
ENSDARG00000069425	hsbp1a	1	0.158576	-0.360168	0	0.102	1	0.0967294	-0.295351	0	0.124	0.158576	0.184102
ENSDARG00000069527	ube2g1b	1	0.0831746	-0.390789	0	0.147	1	0.470078	0.501276	0.05	0.107	0.470078	0.159431
ENSDARG00000069619	atf7ip	1	0.0428219	-0.424512	0	0.192	1	0.458014	0.509641	0.1	0.186	0.458014	0.08381
ENSDARG00000069624	mrps18c	1	0.0102342	-0.46664	0	0.282	1	0.0299713	-0.339116	0	0.198	0.0299713	0.0203636
ENSDARG00000069801	crygm2d12	1	0.120449	1.22791	0.278	0.169	1	0.00694902	1.24333	0.65	0.571	0.120449	0.0138497
ENSDARG00000069827	crygm2d11	1	0.196962	0.826905	0.111	0.045	1	0.741017	0.833996	0.15	0.141	0.741017	0.355129
ENSDARG00000069846	zgc:162944	1	0.000312108	-0.442073	0.056	0.576	1	0.00179961	-0.550899	0.05	0.452	0.00179961	0.000624119
ENSDARG00000069850	mrpl30	1	0.021361	-0.502899	0	0.237	1	0.200697	0.312596	0.05	0.169	0.200697	0.0422657
ENSDARG00000069853	txndc9	1	0.0046761	-0.639023	0	0.328	1	0.00450201	-0.61147	0	0.305	0.0046761	0.00898375
ENSDARG00000069920	cox17	1	0.00130318	-0.868916	0	0.395	1	0.0129722	-0.300144	0.05	0.345	0.0129722	0.00260467
ENSDARG00000069977	myg1	1	0.141998	0.328385	0.056	0.215	1	0.0299713	-0.37205	0	0.198	0.141998	0.0590444
ENSDARG00000070019	taf15	1	0.298516	0.405792	0.111	0.249	1	0.0153681	-0.568607	0	0.237	0.298516	0.0305001
ENSDARG00000070046	eny2	1	0.0162934	-0.556546	0	0.254	1	0.0272951	-0.654038	0	0.203	0.0272951	0.0323214
ENSDARG00000070057	si:dkey-69o16.5	1	0.00135356	-0.583047	0.056	0.503	1	0.63813	0.931919	0.25	0.407	0.63813	0.00270529
ENSDARG00000070261	crlf3	1	0.0706215	-0.297314	0	0.158	1	0.115264	-0.258829	0	0.113	0.115264	0.136256
ENSDARG00000070435	vapb	1	0.359477	0.435595	0.056	0.141	1	0.821688	0.571447	0.1	0.13	0.821688	0.58973
ENSDARG00000070437	rpl22	1	0.00110827	-0.415071	0.833	0.989	1	0.034658	-0.273408	0.8	0.983	0.034658	0.00221531
ENSDARG00000070512	cnpy3	1	0.164399	0.33423	0.056	0.203	1	0.551204	0.484358	0.1	0.169	0.551204	0.301772
ENSDARG00000070607	mrpl36	1	0.0042245	-0.612803	0	0.333	1	0.222684	0.45205	0.1	0.249	0.222684	0.00843114
ENSDARG00000070623	med10	1	0.0162934	-0.464491	0	0.254	1	0.903769	0.856179	0.2	0.266	0.903769	0.0323214
ENSDARG00000070657	pa2g4b	1	0.0123527	-0.41078	0	0.271	1	0.0474477	-0.381924	0	0.169	0.0474477	0.0245528
ENSDARG00000070822	cnp	1	0.280527	0.596892	0.167	0.356	1	0.006866	-0.577972	0	0.282	0.280527	0.0136849
ENSDARG00000070824	ndufb5	1	0.000653259	-0.799134	0	0.429	1	0.002911	-0.728591	0	0.328	0.002911	0.00130609
ENSDARG00000070833	lin52	1	0.0361084	-0.363622	0	0.203	1	0.062144	-0.309867	0	0.153	0.062144	0.070913
ENSDARG00000070844	gamt	1	0.997782	1.07476	0.222	0.282	1	0.544892	0.484688	0.2	0.328	0.997782	0.792877
ENSDARG00000070866	tmem11	1	0.295787	0.454655	0.111	0.249	1	0.0395452	-0.481215	0	0.181	0.295787	0.0775266
ENSDARG00000070922	cnbpb	1	0.211528	0.405711	0.222	0.492	1	0.514571	1.03381	0.4	0.514	0.514571	0.378312
ENSDARG00000070959	si:ch211-288g17.3	1	0.190041	0.301458	0.056	0.192	1	0.255166	0.353653	0.1	0.237	0.255166	0.343966
ENSDARG00000071046	bbip1	1	0.0303823	-0.435657	0	0.215	1	0.0272951	-0.449613	0	0.203	0.0303823	0.0538452
ENSDARG00000071084	wipf1b	1	0.307063	0.574944	0.167	0.345	1	0.00450201	-0.622994	0	0.305	0.307063	0.00898375
ENSDARG00000071336	mif	1	0.00381325	-0.761092	0	0.339	1	0.0153681	-0.522996	0	0.237	0.0153681	0.00761197
ENSDARG00000071468	mrpl54	1	0.363176	0.753287	0.111	0.232	1	0.0433273	-0.30909	0	0.175	0.363176	0.0847774
ENSDARG00000071626	ptgdsb.2	1	0.869521	0.695726	0.111	0.141	1	0.1373	-0.735467	0	0.102	0.869521	0.255748
ENSDARG00000071658	ywhag2	1	0.406786	0.610899	0.167	0.113	1	0.324768	0.606848	0.2	0.136	0.406786	0.544062
ENSDARG00000071871	glod5	1	0.0393321	-0.310538	0	0.198	1	0.0679372	-0.322018	0	0.147	0.0679372	0.0771172
ENSDARG00000071878	trmt112	1	0.033131	-0.45496	0	0.209	1	0.0328909	-0.544461	0	0.192	0.033131	0.0647
ENSDARG00000073737	suds3	1	0.509324	0.548107	0.056	0.113	1	0.786527	0.650161	0.1	0.136	0.786527	0.759237
ENSDARG00000073742	prss59.2	1	0.0871272	0.87994	0.5	0.458	1	0.182766	0.702659	0.4	0.35	0.182766	0.166663
ENSDARG00000073786	cmbl	1	0.106077	-0.347703	0	0.13	1	0.373249	0.316773	0.05	0.124	0.373249	0.200901
ENSDARG00000073867	rex1bd	1	0.0978403	-0.297936	0	0.136	1	0.0742443	-0.274329	0	0.141	0.0978403	0.142976
ENSDARG00000074057	calm3b	1	0.00158891	-0.46587	0.056	0.497	1	0.124323	0.583538	0.15	0.39	0.124323	0.0031753
ENSDARG00000074266	si:ch1073-314i13.4	1	0.164399	0.254979	0.056	0.203	1	0.0474477	-0.441228	0	0.169	0.164399	0.0926441
ENSDARG00000074322	si:ch211-194m7.3	1	0.0948261	-0.264699	0.278	0.571	1	0.0152371	-0.716777	0.15	0.486	0.0948261	0.0302419
ENSDARG00000074507	rmdn1	1	0.0902221	-0.279221	0	0.141	1	0.458014	0.501458	0.1	0.186	0.458014	0.172304
ENSDARG00000074572	zgc:56304	1	0.0046761	-0.680893	0	0.328	1	0.0153681	-0.471408	0	0.237	0.0153681	0.00933033
ENSDARG00000074635	abca1a	1	0.24623	0.393205	0.111	0.266	1	0.289082	0.31791	0.1	0.226	0.289082	0.431832
ENSDARG00000074667	akt1s1	1	0.0506825	-0.338909	0	0.181	1	0.0519356	-0.447801	0	0.164	0.0519356	0.0987962
ENSDARG00000074790	rab5if	1	0.385467	0.280684	0.056	0.136	1	0.0519356	-0.356565	0	0.164	0.385467	0.101174
ENSDARG00000074848	smim7	1	0.0831746	-0.311316	0	0.147	1	0.1373	-0.263256	0	0.102	0.1373	0.159431
[truncated: 258 more rows]

## Sheet: cluster6
gene	gene_NAME	cv_p_val_adj	cv_p_val	cv_avg_logFC	cv_pct.1	cv_pct.2	gf_p_val_adj	gf_p_val	gf_avg_logFC	gf_pct.1	gf_pct.2	max_pval	minimump_p_val
[truncated: 823 more rows]

[truncated: 2 more sheets: cluster7, cluster8]
