# Supplementary material for: The microbiota promotes social behavior by modulating microglial remodeling of forebrain neurons
Source: PLoS Biol. 2022 Nov 1;20(11):e3001838. doi: 10.1371/journal.pbio.3001838 (PMC9624426; doi:10.1371/journal.pbio.3001838)
Supplement: S2 Table — (XLSX) [file pbio.3001838.s014.xlsx]

## Sheet: Cluster1_GO_CVup_fdr
ONTOLOGY	ID	Description	GeneRatio	BgRatio	pvalue	p.adjust	qvalue	geneID	Count
BP	GO:0009126	purine nucleoside monophosphate metabolic process	7/101	187/19170	5.96648e-05	0.0296644	0.0280793	ENSDARG00000001788/ENSDARG00000010113/ENSDARG00000033832/ENSDARG00000040988/ENSDARG00000041314/ENSDARG00000053217/ENSDARG00000053684	7
BP	GO:0009167	purine ribonucleoside monophosphate metabolic process	7/101	187/19170	5.96648e-05	0.0296644	0.0280793	ENSDARG00000001788/ENSDARG00000010113/ENSDARG00000033832/ENSDARG00000040988/ENSDARG00000041314/ENSDARG00000053217/ENSDARG00000053684	7
BP	GO:0009161	ribonucleoside monophosphate metabolic process	7/101	203/19170	9.98853e-05	0.0296644	0.0280793	ENSDARG00000001788/ENSDARG00000010113/ENSDARG00000033832/ENSDARG00000040988/ENSDARG00000041314/ENSDARG00000053217/ENSDARG00000053684	7
BP	GO:0009123	nucleoside monophosphate metabolic process	7/101	207/19170	0.000112792	0.0296644	0.0280793	ENSDARG00000001788/ENSDARG00000010113/ENSDARG00000033832/ENSDARG00000040988/ENSDARG00000041314/ENSDARG00000053217/ENSDARG00000053684	7
BP	GO:0046034	ATP metabolic process	6/101	150/19170	0.000142788	0.0300426	0.0284373	ENSDARG00000001788/ENSDARG00000010113/ENSDARG00000040988/ENSDARG00000041314/ENSDARG00000053217/ENSDARG00000053684	6
BP	GO:0006091	generation of precursor metabolites and energy	7/101	228/19170	0.000204731	0.0358961	0.0339781	ENSDARG00000010113/ENSDARG00000040988/ENSDARG00000041314/ENSDARG00000053217/ENSDARG00000053684/ENSDARG00000074552/ENSDARG00000075709	7
BP	GO:0009205	purine ribonucleoside triphosphate metabolic process	6/101	169/19170	0.000272645	0.038192	0.0361513	ENSDARG00000001788/ENSDARG00000010113/ENSDARG00000040988/ENSDARG00000041314/ENSDARG00000053217/ENSDARG00000053684	6
BP	GO:0009144	purine nucleoside triphosphate metabolic process	6/101	171/19170	0.000290433	0.038192	0.0361513	ENSDARG00000001788/ENSDARG00000010113/ENSDARG00000040988/ENSDARG00000041314/ENSDARG00000053217/ENSDARG00000053684	6
BP	GO:0009199	ribonucleoside triphosphate metabolic process	6/101	181/19170	0.000393513	0.0459973	0.0435395	ENSDARG00000001788/ENSDARG00000010113/ENSDARG00000040988/ENSDARG00000041314/ENSDARG00000053217/ENSDARG00000053684	6
CC	GO:0098798	mitochondrial protein complex	9/101	235/19398	3.82797e-06	0.000501465	0.000427121	ENSDARG00000010113/ENSDARG00000041314/ENSDARG00000074552/ENSDARG00000075709/ENSDARG00000075743/ENSDARG00000101619/ENSDARG00000103163/ENSDARG00000103198/ENSDARG00000104111	9
CC	GO:0070469	respiratory chain	6/101	92/19398	8.51707e-06	0.000557868	0.000475163	ENSDARG00000010113/ENSDARG00000041314/ENSDARG00000053217/ENSDARG00000074552/ENSDARG00000075709/ENSDARG00000095273	6
CC	GO:0098803	respiratory chain complex	5/101	80/19398	6.1104e-05	0.00131141	0.00111699	ENSDARG00000010113/ENSDARG00000041314/ENSDARG00000074552/ENSDARG00000075709/ENSDARG00000095273	5
CC	GO:0005746	mitochondrial respiratory chain	5/101	82/19398	6.87852e-05	0.00131141	0.00111699	ENSDARG00000010113/ENSDARG00000041314/ENSDARG00000053217/ENSDARG00000074552/ENSDARG00000075709	5
CC	GO:0044455	mitochondrial membrane part	7/101	197/19398	7.69575e-05	0.00131141	0.00111699	ENSDARG00000010113/ENSDARG00000041314/ENSDARG00000053217/ENSDARG00000074552/ENSDARG00000075709/ENSDARG00000101619/ENSDARG00000103163	7
CC	GO:0005747	mitochondrial respiratory chain complex I	4/101	44/19398	8.0086e-05	0.00131141	0.00111699	ENSDARG00000010113/ENSDARG00000041314/ENSDARG00000074552/ENSDARG00000075709	4
CC	GO:0030964	NADH dehydrogenase complex	4/101	44/19398	8.0086e-05	0.00131141	0.00111699	ENSDARG00000010113/ENSDARG00000041314/ENSDARG00000074552/ENSDARG00000075709	4
CC	GO:0045271	respiratory chain complex I	4/101	44/19398	8.0086e-05	0.00131141	0.00111699	ENSDARG00000010113/ENSDARG00000041314/ENSDARG00000074552/ENSDARG00000075709	4
CC	GO:0005773	vacuole	7/101	270/19398	0.000528969	0.00647021	0.00551098	ENSDARG00000007836/ENSDARG00000013968/ENSDARG00000014914/ENSDARG00000035880/ENSDARG00000043081/ENSDARG00000044241/ENSDARG00000057698	7
CC	GO:0000323	lytic vacuole	6/101	196/19398	0.000563692	0.00647021	0.00551098	ENSDARG00000007836/ENSDARG00000013968/ENSDARG00000014914/ENSDARG00000043081/ENSDARG00000044241/ENSDARG00000057698	6
CC	GO:0005764	lysosome	6/101	196/19398	0.000563692	0.00647021	0.00551098	ENSDARG00000007836/ENSDARG00000013968/ENSDARG00000014914/ENSDARG00000043081/ENSDARG00000044241/ENSDARG00000057698	6
CC	GO:0098800	inner mitochondrial membrane protein complex	5/101	130/19398	0.000592691	0.00647021	0.00551098	ENSDARG00000010113/ENSDARG00000041314/ENSDARG00000074552/ENSDARG00000075709/ENSDARG00000101619	5
CC	GO:0031966	mitochondrial membrane	8/101	407/19398	0.00129573	0.0130569	0.0111212	ENSDARG00000010113/ENSDARG00000023151/ENSDARG00000041314/ENSDARG00000053217/ENSDARG00000074552/ENSDARG00000075709/ENSDARG00000101619/ENSDARG00000103163	8
CC	GO:1990204	oxidoreductase complex	4/101	94/19398	0.00147474	0.0137994	0.0117536	ENSDARG00000010113/ENSDARG00000041314/ENSDARG00000074552/ENSDARG00000075709	4
CC	GO:0016272	prefoldin complex	2/101	12/19398	0.00171237	0.0149547	0.0127376	ENSDARG00000025391/ENSDARG00000045017	2
CC	GO:0005740	mitochondrial envelope	8/101	439/19398	0.00208328	0.0170568	0.0145281	ENSDARG00000010113/ENSDARG00000023151/ENSDARG00000041314/ENSDARG00000053217/ENSDARG00000074552/ENSDARG00000075709/ENSDARG00000101619/ENSDARG00000103163	8
CC	GO:0005743	mitochondrial inner membrane	6/101	291/19398	0.00417346	0.0321602	0.0273924	ENSDARG00000010113/ENSDARG00000041314/ENSDARG00000053217/ENSDARG00000074552/ENSDARG00000075709/ENSDARG00000101619	6
CC	GO:0000313	organellar ribosome	3/101	73/19398	0.00654577	0.0451313	0.0384405	ENSDARG00000075743/ENSDARG00000103198/ENSDARG00000104111	3
CC	GO:0005761	mitochondrial ribosome	3/101	73/19398	0.00654577	0.0451313	0.0384405	ENSDARG00000075743/ENSDARG00000103198/ENSDARG00000104111	3
CC	GO:0019866	organelle inner membrane	6/101	326/19398	0.00717825	0.0470175	0.0400471	ENSDARG00000010113/ENSDARG00000041314/ENSDARG00000053217/ENSDARG00000074552/ENSDARG00000075709/ENSDARG00000101619	6

## Sheet: Cluster1_GO_CVdown_fdr
ONTOLOGY	ID	Description	GeneRatio	BgRatio	pvalue	p.adjust	qvalue	geneID	Count
BP	GO:0002088	lens development in camera-type eye	18/88	105/19170	7.56326e-24	5.49849e-21	5.15894e-21	ENSDARG00000024548/ENSDARG00000068507/ENSDARG00000053875/ENSDARG00000069801/ENSDARG00000053862/ENSDARG00000032929/ENSDARG00000007576/ENSDARG00000030411/ENSDARG00000041925/ENSDARG00000044875/ENSDARG00000057460/ENSDARG00000073750/ENSDARG00000076572/ENSDARG00000076790/ENSDARG00000086658/ENSDARG00000087324/ENSDARG00000087765/ENSDARG00000088823	18
BP	GO:0007601	visual perception	19/88	186/19170	1.10147e-20	4.00385e-18	3.7566e-18	ENSDARG00000024548/ENSDARG00000068507/ENSDARG00000053875/ENSDARG00000069801/ENSDARG00000053862/ENSDARG00000032929/ENSDARG00000007576/ENSDARG00000030411/ENSDARG00000041925/ENSDARG00000044875/ENSDARG00000056791/ENSDARG00000057460/ENSDARG00000073750/ENSDARG00000076572/ENSDARG00000076790/ENSDARG00000086658/ENSDARG00000087324/ENSDARG00000087765/ENSDARG00000088823	19
BP	GO:0050953	sensory perception of light stimulus	19/88	195/19170	2.74224e-20	6.64535e-18	6.23498e-18	ENSDARG00000024548/ENSDARG00000068507/ENSDARG00000053875/ENSDARG00000069801/ENSDARG00000053862/ENSDARG00000032929/ENSDARG00000007576/ENSDARG00000030411/ENSDARG00000041925/ENSDARG00000044875/ENSDARG00000056791/ENSDARG00000057460/ENSDARG00000073750/ENSDARG00000076572/ENSDARG00000076790/ENSDARG00000086658/ENSDARG00000087324/ENSDARG00000087765/ENSDARG00000088823	19
BP	GO:0043010	camera-type eye development	20/88	441/19170	8.19512e-15	1.48946e-12	1.39748e-12	ENSDARG00000024548/ENSDARG00000068507/ENSDARG00000053875/ENSDARG00000069801/ENSDARG00000053862/ENSDARG00000032929/ENSDARG00000007576/ENSDARG00000030411/ENSDARG00000041925/ENSDARG00000044573/ENSDARG00000044875/ENSDARG00000057460/ENSDARG00000073750/ENSDARG00000076572/ENSDARG00000076790/ENSDARG00000086658/ENSDARG00000087324/ENSDARG00000087765/ENSDARG00000088823/ENSDARG00000098080	20
BP	GO:0007600	sensory perception	19/88	402/19170	2.00366e-14	2.91332e-12	2.73342e-12	ENSDARG00000024548/ENSDARG00000068507/ENSDARG00000053875/ENSDARG00000069801/ENSDARG00000053862/ENSDARG00000032929/ENSDARG00000007576/ENSDARG00000030411/ENSDARG00000041925/ENSDARG00000044875/ENSDARG00000056791/ENSDARG00000057460/ENSDARG00000073750/ENSDARG00000076572/ENSDARG00000076790/ENSDARG00000086658/ENSDARG00000087324/ENSDARG00000087765/ENSDARG00000088823	19
BP	GO:0090022	regulation of neutrophil chemotaxis	3/88	15/19170	4.08666e-05	0.00495167	0.00464588	ENSDARG00000041959/ENSDARG00000056160/ENSDARG00000104222	3
BP	GO:0071622	regulation of granulocyte chemotaxis	3/88	16/19170	5.01304e-05	0.0052064	0.00488489	ENSDARG00000041959/ENSDARG00000056160/ENSDARG00000104222	3
BP	GO:0030336	negative regulation of cell migration	4/88	47/19170	6.35959e-05	0.00558459	0.00523972	ENSDARG00000037238/ENSDARG00000041502/ENSDARG00000041959/ENSDARG00000104222	4
BP	GO:2000146	negative regulation of cell motility	4/88	48/19170	6.91352e-05	0.00558459	0.00523972	ENSDARG00000037238/ENSDARG00000041502/ENSDARG00000041959/ENSDARG00000104222	4
BP	GO:0002688	regulation of leukocyte chemotaxis	3/88	23/19170	0.000154893	0.0112608	0.0105654	ENSDARG00000041959/ENSDARG00000056160/ENSDARG00000104222	3
BP	GO:1902622	regulation of neutrophil migration	3/88	24/19170	0.000176434	0.0116607	0.0109406	ENSDARG00000041959/ENSDARG00000056160/ENSDARG00000104222	3
BP	GO:0040013	negative regulation of locomotion	4/88	85/19170	0.000632291	0.0353597	0.0331761	ENSDARG00000037238/ENSDARG00000041502/ENSDARG00000041959/ENSDARG00000104222	4
BP	GO:0051271	negative regulation of cellular component movement	4/88	85/19170	0.000632291	0.0353597	0.0331761	ENSDARG00000037238/ENSDARG00000041502/ENSDARG00000041959/ENSDARG00000104222	4
BP	GO:0030334	regulation of cell migration	6/88	243/19170	0.000888424	0.0415922	0.0390237	ENSDARG00000037238/ENSDARG00000041502/ENSDARG00000041959/ENSDARG00000056160/ENSDARG00000104181/ENSDARG00000104222	6
BP	GO:0002686	negative regulation of leukocyte migration	2/88	10/19170	0.000915372	0.0415922	0.0390237	ENSDARG00000041959/ENSDARG00000104222	2
BP	GO:0048922	posterior lateral line neuromast deposition	2/88	10/19170	0.000915372	0.0415922	0.0390237	ENSDARG00000037238/ENSDARG00000041502	2
MF	GO:0005212	structural constituent of eye lens	19/90	75/19574	1.19586e-28	1.71007e-26	1.6742e-26	ENSDARG00000024548/ENSDARG00000068507/ENSDARG00000053875/ENSDARG00000069801/ENSDARG00000053862/ENSDARG00000032929/ENSDARG00000007576/ENSDARG00000015445/ENSDARG00000030411/ENSDARG00000041925/ENSDARG00000044875/ENSDARG00000057460/ENSDARG00000073750/ENSDARG00000076572/ENSDARG00000076790/ENSDARG00000086658/ENSDARG00000087324/ENSDARG00000087765/ENSDARG00000088823	19
