# Supplementary material for: The microbiota promotes social behavior by modulating microglial remodeling of forebrain neurons
Source: PLoS Biol. 2022 Nov 1;20(11):e3001838. doi: 10.1371/journal.pbio.3001838 (PMC9624426; doi:10.1371/journal.pbio.3001838)
Supplement: S3 Table — (XLSX) [file pbio.3001838.s015.xlsx]

## Sheet: Cluster4_GO_CVup_fdr
	ONTOLOGY	ID	Description	GeneRatio	BgRatio	pvalue	p.adjust	qvalue	geneID	Count
GO:0010499	BP	GO:0010499	proteasomal ubiquitin-independent protein catabolic process	1967-05-01	28/19170	4.13693e-08	2.83794e-05	2.49522e-05	ENSDARG00000001303/ENSDARG00000013938/ENSDARG00000037962/ENSDARG00000043899/ENSDARG00000045928	5
GO:0010498	BP	GO:0010498	proteasomal protein catabolic process	1967-08-01	315/19170	1.36658e-05	0.00468737	0.00412132	ENSDARG00000001303/ENSDARG00000013938/ENSDARG00000033144/ENSDARG00000037962/ENSDARG00000038030/ENSDARG00000043899/ENSDARG00000045928/ENSDARG00000070097	8
GO:0043161	BP	GO:0043161	proteasome-mediated ubiquitin-dependent protein catabolic process	1967-07-01	295/19170	7.51509e-05	0.0171845	0.0151093	ENSDARG00000001303/ENSDARG00000013938/ENSDARG00000037962/ENSDARG00000038030/ENSDARG00000043899/ENSDARG00000045928/ENSDARG00000070097	7
GO:0050830	BP	GO:0050830	defense response to Gram-positive bacterium	1967-03-01	29/19170	0.000139712	0.0239606	0.0210671	ENSDARG00000010169/ENSDARG00000056874/ENSDARG00000068382	3
GO:0043122	BP	GO:0043122	regulation of I-kappaB kinase/NF-kappaB signaling	1967-03-01	39/19170	0.000340813	0.0467596	0.0411129	ENSDARG00000010169/ENSDARG00000067672/ENSDARG00000075536	3
GO:0005839	CC	GO:0005839	proteasome core complex	1973-05-01	25/19398	3.29027e-08	3.35608e-06	2.84003e-06	ENSDARG00000001303/ENSDARG00000013938/ENSDARG00000037962/ENSDARG00000043899/ENSDARG00000045928	5
GO:0000502	CC	GO:0000502	proteasome complex	1973-06-01	74/19398	3.48649e-07	1.18541e-05	1.00313e-05	ENSDARG00000001303/ENSDARG00000013938/ENSDARG00000033144/ENSDARG00000037962/ENSDARG00000043899/ENSDARG00000045928	6
GO:1905369	CC	GO:1905369	endopeptidase complex	1973-06-01	74/19398	3.48649e-07	1.18541e-05	1.00313e-05	ENSDARG00000001303/ENSDARG00000013938/ENSDARG00000033144/ENSDARG00000037962/ENSDARG00000043899/ENSDARG00000045928	6
GO:1905368	CC	GO:1905368	peptidase complex	1973-06-01	94/19398	1.44426e-06	3.68286e-05	3.11656e-05	ENSDARG00000001303/ENSDARG00000013938/ENSDARG00000033144/ENSDARG00000037962/ENSDARG00000043899/ENSDARG00000045928	6
GO:0019773	CC	GO:0019773	proteasome core complex, alpha-subunit complex	1973-02-01	11/19398	0.0007516	0.0153326	0.012975	ENSDARG00000043899/ENSDARG00000045928	2
GO:0098798	CC	GO:0098798	mitochondrial protein complex	1973-05-01	235/19398	0.00192333	0.0326967	0.027669	ENSDARG00000019404/ENSDARG00000041400/ENSDARG00000056903/ENSDARG00000075129/ENSDARG00000090389	5
GO:0004298	MF	GO:0004298	threonine-type endopeptidase activity	1967-05-01	26/19574	2.51112e-08	2.17212e-06	1.95603e-06	ENSDARG00000001303/ENSDARG00000013938/ENSDARG00000037962/ENSDARG00000043899/ENSDARG00000045928	5
GO:0070003	MF	GO:0070003	threonine-type peptidase activity	1967-05-01	26/19574	2.51112e-08	2.17212e-06	1.95603e-06	ENSDARG00000001303/ENSDARG00000013938/ENSDARG00000037962/ENSDARG00000043899/ENSDARG00000045928	5
GO:0061783	MF	GO:0061783	peptidoglycan muralytic activity	1967-02-01	10/19574	0.00051027	0.0294256	0.0264982	ENSDARG00000056874/ENSDARG00000068382	2

## Sheet: Cluster4_GO_CVdown_fdr
	ONTOLOGY	ID	Description	GeneRatio	BgRatio	pvalue	p.adjust	qvalue	geneID	Count
GO:0002088	BP	GO:0002088	lens development in camera-type eye	15/133	105/19170	6.07675e-16	5.75468e-13	5.71854e-13	ENSDARG00000016793/ENSDARG00000087765/ENSDARG00000068507/ENSDARG00000053862/ENSDARG00000041925/ENSDARG00000007576/ENSDARG00000024548/ENSDARG00000030411/ENSDARG00000032929/ENSDARG00000053875/ENSDARG00000069801/ENSDARG00000076790/ENSDARG00000086658/ENSDARG00000087324/ENSDARG00000088823	15
GO:0007601	BP	GO:0007601	visual perception	15/133	186/19170	3.22179e-12	1.52552e-09	1.51594e-09	ENSDARG00000016793/ENSDARG00000087765/ENSDARG00000068507/ENSDARG00000053862/ENSDARG00000041925/ENSDARG00000007576/ENSDARG00000024548/ENSDARG00000030411/ENSDARG00000032929/ENSDARG00000053875/ENSDARG00000069801/ENSDARG00000076790/ENSDARG00000086658/ENSDARG00000087324/ENSDARG00000088823	15
GO:0050953	BP	GO:0050953	sensory perception of light stimulus	15/133	195/19170	6.38425e-12	2.01529e-09	2.00264e-09	ENSDARG00000016793/ENSDARG00000087765/ENSDARG00000068507/ENSDARG00000053862/ENSDARG00000041925/ENSDARG00000007576/ENSDARG00000024548/ENSDARG00000030411/ENSDARG00000032929/ENSDARG00000053875/ENSDARG00000069801/ENSDARG00000076790/ENSDARG00000086658/ENSDARG00000087324/ENSDARG00000088823	15
GO:0043010	BP	GO:0043010	camera-type eye development	17/133	441/19170	1.11174e-08	2.63205e-06	2.61552e-06	ENSDARG00000016793/ENSDARG00000087765/ENSDARG00000068507/ENSDARG00000053862/ENSDARG00000041925/ENSDARG00000007576/ENSDARG00000024548/ENSDARG00000030411/ENSDARG00000032929/ENSDARG00000045543/ENSDARG00000053875/ENSDARG00000057698/ENSDARG00000069801/ENSDARG00000076790/ENSDARG00000086658/ENSDARG00000087324/ENSDARG00000088823	17
GO:0007600	BP	GO:0007600	sensory perception	15/133	402/19170	1.31468e-07	2.49001e-05	2.47437e-05	ENSDARG00000016793/ENSDARG00000087765/ENSDARG00000068507/ENSDARG00000053862/ENSDARG00000041925/ENSDARG00000007576/ENSDARG00000024548/ENSDARG00000030411/ENSDARG00000032929/ENSDARG00000053875/ENSDARG00000069801/ENSDARG00000076790/ENSDARG00000086658/ENSDARG00000087324/ENSDARG00000088823	15
GO:0005773	CC	GO:0005773	vacuole	10/128	270/19398	1.23971e-05	0.0017108	0.0016051	ENSDARG00000014914/ENSDARG00000034534/ENSDARG00000035557/ENSDARG00000037091/ENSDARG00000043624/ENSDARG00000045542/ENSDARG00000057698/ENSDARG00000069114/ENSDARG00000074656/ENSDARG00000077664	10
GO:0000323	CC	GO:0000323	lytic vacuole	8/128	196/19398	4.784e-05	0.00220064	0.00206468	ENSDARG00000014914/ENSDARG00000037091/ENSDARG00000043624/ENSDARG00000045542/ENSDARG00000057698/ENSDARG00000069114/ENSDARG00000074656/ENSDARG00000077664	8
GO:0005764	CC	GO:0005764	lysosome	8/128	196/19398	4.784e-05	0.00220064	0.00206468	ENSDARG00000014914/ENSDARG00000037091/ENSDARG00000043624/ENSDARG00000045542/ENSDARG00000057698/ENSDARG00000069114/ENSDARG00000074656/ENSDARG00000077664	8
GO:0005212	MF	GO:0005212	structural constituent of eye lens	16/132	75/19574	4.38677e-20	9.29995e-18	8.68118e-18	ENSDARG00000016793/ENSDARG00000087765/ENSDARG00000068507/ENSDARG00000053862/ENSDARG00000041925/ENSDARG00000007576/ENSDARG00000015445/ENSDARG00000024548/ENSDARG00000030411/ENSDARG00000032929/ENSDARG00000053875/ENSDARG00000069801/ENSDARG00000076790/ENSDARG00000086658/ENSDARG00000087324/ENSDARG00000088823	16
