# Supplementary material for: The microbiota promotes social behavior by modulating microglial remodeling of forebrain neurons
Source: PLoS Biol. 2022 Nov 1;20(11):e3001838. doi: 10.1371/journal.pbio.3001838 (PMC9624426; doi:10.1371/journal.pbio.3001838)
Supplement: S4 Table — (XLSX) [file pbio.3001838.s016.xlsx]

## Sheet: Cluster1_CVvGF
gene	gene_NAME	p_val_adj	p_val	avg_logFC	pct.1	pct.2
ENSDARG00000024548	cryba4	0.00916909	4.15681e-07	-1.52375	0.067	0.724
ENSDARG00000068507	crybb1	0.0172401	7.8158e-07	-1.28264	0.1	0.759
ENSDARG00000086917	crygm2d2	0.0328299	1.48834e-06	-1.21941	0.233	0.828
ENSDARG00000053875	cryba1b	0.178408	8.08812e-06	-1.30993	0.1	0.655
ENSDARG00000069801	crygm2d12	0.639564	2.89946e-05	-1.1547	0.167	0.69
ENSDARG00000053862	crygmx	0.68003	3.08292e-05	-1.25261	0.167	0.655
ENSDARG00000032929	cryba1l1	0.717375	3.25222e-05	-1.02726	0.3	0.759
ENSDARG00000087324	crygm2d1	1	5.86448e-05	-0.915649	0.233	0.759
ENSDARG00000100515	dusp1	1	6.89821e-05	-0.722562	0.167	0.655
ENSDARG00000057460	crygm2d13	1	0.000241577	-0.606992	0	0.379
ENSDARG00000076189	ccdc88b	1	0.000241577	-0.547826	0	0.379
ENSDARG00000109861	BX545855.1	1	0.000262098	-1.01028	0.2	0.655
ENSDARG00000015445	lim2.4	1	0.000445376	-0.7138	0.033	0.414
ENSDARG00000089413	mbpb	1	0.000505133	-0.753934	0.067	0.448
ENSDARG00000089838	si:dkey-262k9.4	1	0.000873359	-0.561818	0.167	0.621
ENSDARG00000076790	crygm2d16	1	0.000968022	-0.647024	0.067	0.448
ENSDARG00000076586	csf2rb	1	0.00117556	-0.461807	0.033	0.379
ENSDARG00000092609	aup1	1	0.00147242	0.604005	0.367	0.034
ENSDARG00000071036	si:dkey-286j15.3	1	0.00161819	-0.739679	0.133	0.483
ENSDARG00000037870	actb2	1	0.001676	-0.337905	1	1
ENSDARG00000030411	crygn2	1	0.00204066	-0.728002	0.267	0.655
ENSDARG00000042725	cebpb	1	0.00205848	-0.576442	0.767	0.966
ENSDARG00000104011	rps17	1	0.00232911	-0.38078	0.967	1
ENSDARG00000056160	hspd1	1	0.00233089	-0.493608	0	0.276
ENSDARG00000073750	crygm2d18	1	0.00233089	-0.508618	0	0.276
ENSDARG00000090615	cd59	1	0.00233089	-0.605864	0	0.276
ENSDARG00000053684	aldob	1	0.00264446	0.857976	0.733	0.448
ENSDARG00000041925	cryba2b	1	0.00273902	-0.773022	0.167	0.586
ENSDARG00000017653	rgs13	1	0.00299852	-0.643205	0.367	0.69
ENSDARG00000076572	crygm2d7	1	0.00322174	-0.454834	0.033	0.345
ENSDARG00000094433	caspbl	1	0.00325506	0.432878	0.267	0
ENSDARG00000043493	cltca	1	0.0038775	-0.457942	0.033	0.31
ENSDARG00000079353	si:ch211-165d12.4	1	0.0040299	0.683973	0.433	0.103
ENSDARG00000090401	CABZ01020840.1	1	0.0044366	0.691043	0.333	0.034
ENSDARG00000021443	zfp36l1b	1	0.00598175	0.737623	0.3	0.034
ENSDARG00000078859	g0s2	1	0.00605548	1.71575	0.4	0.103
ENSDARG00000101637	ccnd1	1	0.00613921	0.573875	0.433	0.103
ENSDARG00000044092	atp5if1b	1	0.00619593	0.549336	0.833	0.517
ENSDARG00000094310	si:ch211-255g12.6	1	0.00638532	-0.688221	0.067	0.345
ENSDARG00000041959	cxcr4b	1	0.00700945	-0.661263	0.467	0.759
ENSDARG00000074846	si:dkeyp-68b7.12	1	0.00729415	-0.570946	0.133	0.448
ENSDARG00000040295	apoeb	1	0.00763148	2.08395	0.633	0.345
ENSDARG00000075709	ndufb3	1	0.0080411	0.601939	0.567	0.241
ENSDARG00000076573	si:dkey-88j15.3	1	0.00886374	-0.536417	0.033	0.276
ENSDARG00000089976	spcs3	1	0.00899589	-0.527232	0.3	0.586
ENSDARG00000033604	lrpap1	1	0.00968344	-0.334407	0	0.207
ENSDARG00000040930	deptor	1	0.00968344	-0.304596	0	0.207
ENSDARG00000043856	amd1	1	0.00968344	-0.430529	0	0.207
ENSDARG00000079302	and2	1	0.00968344	-0.319299	0	0.207
ENSDARG00000104222	inppl1a	1	0.0102052	-0.38106	0.033	0.276
ENSDARG00000104181	tmsb1	1	0.0102635	-0.494259	0.367	0.69
ENSDARG00000007576	crybb1l1	1	0.0102891	-0.816655	0.133	0.414
ENSDARG00000015757	tmem50a	1	0.010314	0.497203	0.567	0.241
ENSDARG00000054818	rpl32	1	0.0103597	-0.295068	0.967	1
ENSDARG00000101690	si:ch73-158p21.2	1	0.010371	0.324406	0.3	0.034
ENSDARG00000075718	rpz5	1	0.0104123	-0.416302	0.2	0.483
ENSDARG00000099154	CABZ01032488.1	1	0.0104123	-0.609843	0.2	0.483
ENSDARG00000102893	atg7	1	0.0106239	-0.387276	0.067	0.345
ENSDARG00000000068	slc9a3r1a	1	0.0109414	-0.375753	0.033	0.276
ENSDARG00000010113	ndufb8	1	0.0111515	0.344198	0.833	0.552
ENSDARG00000028396	fkbp5	1	0.0113728	-0.492809	0.233	0.586
ENSDARG00000025859	lmf2b	1	0.0117245	-0.360375	0.033	0.276
ENSDARG00000039913	tmem147	1	0.0120147	0.395461	0.333	0.069
ENSDARG00000098108	dusp2	1	0.0120147	0.681787	0.333	0.069
ENSDARG00000001220	mycbp2	1	0.0121344	0.58084	0.267	0.034
ENSDARG00000025977	blmh	1	0.0121344	0.49192	0.267	0.034
ENSDARG00000104111	mrps30	1	0.0121344	0.350547	0.267	0.034
ENSDARG00000044241	dram2b	1	0.0121778	0.505471	0.4	0.103
ENSDARG00000037789	pvalb1	1	0.0124111	0.439264	1	0.966
ENSDARG00000017338	kidins220b	1	0.0124116	0.363071	0.2	0
ENSDARG00000041362	chmp7	1	0.0124116	0.379788	0.2	0
ENSDARG00000070431	fip1l1b	1	0.0124116	0.265006	0.2	0
ENSDARG00000073837	senp2	1	0.0124116	0.593455	0.2	0
ENSDARG00000103498	epd	1	0.0124116	0.389682	0.2	0
ENSDARG00000086658	crygm2d21	1	0.0127688	-0.528717	0.067	0.345
ENSDARG00000032606	sept8a	1	0.0135239	0.477371	0.367	0.103
ENSDARG00000010519	per3	1	0.0135441	0.536567	0.4	0.138
ENSDARG00000063100	psmd14	1	0.0135646	0.320791	0.333	0.069
ENSDARG00000001788	atp5po	1	0.0137765	0.491916	0.733	0.69
ENSDARG00000086332	bri3	1	0.0138193	0.455281	0.8	0.414
ENSDARG00000039162	rhebl1	1	0.0139036	0.330661	0.267	0.034
ENSDARG00000059774	dub	1	0.01438	-0.369284	0.033	0.276
ENSDARG00000100562	CABZ01080702.1	1	0.0147103	-0.481383	0.2	0.448
ENSDARG00000021107	sf3a2	1	0.014841	-0.350054	0.267	0.586
ENSDARG00000005926	ak2	1	0.0153896	-0.452025	0.633	0.862
ENSDARG00000019496	esd	1	0.0156301	-0.419812	0.2	0.517
ENSDARG00000088013	zgc:136333	1	0.0164399	-0.728139	0.067	0.31
ENSDARG00000099776	glula	1	0.0164826	0.65461	0.867	0.724
ENSDARG00000079325	CABZ01046432.1	1	0.0185543	-0.329275	0.067	0.31
ENSDARG00000099411	zgc:158343	1	0.0186258	0.643662	0.6	0.345
ENSDARG00000053217	cox7a2a	1	0.0186831	0.546024	0.633	0.448
ENSDARG00000008920	mrpl53	1	0.0193678	-0.362648	0	0.172
ENSDARG00000012915	ech1	1	0.0193678	-0.283624	0	0.172
ENSDARG00000016128	ap3m2	1	0.0193678	-0.29438	0	0.172
ENSDARG00000037238	smad5	1	0.0193678	-0.360792	0	0.172
ENSDARG00000055383	zgc:66160	1	0.0193678	-0.263152	0	0.172
ENSDARG00000078222	aatka	1	0.0193678	-0.322693	0	0.172
ENSDARG00000044612	c1qb	1	0.0195284	-0.552927	0.5	0.828
ENSDARG00000035880	atp6v1c1b	1	0.0197083	0.558793	0.5	0.241
ENSDARG00000068966	si:ch211-261n11.7	1	0.0197728	0.512922	0.333	0.103
ENSDARG00000073742	prss59.2	1	0.0199917	0.56461	0.533	0.276
ENSDARG00000095908	sat1a.2	1	0.0202886	0.454829	0.9	0.897
ENSDARG00000057698	ctsd	1	0.0203509	0.410365	0.967	0.966
ENSDARG00000030213	sap30l	1	0.0208469	0.29043	0.7	0.448
ENSDARG00000020123	coq8a	1	0.0211304	-0.301069	0.033	0.241
ENSDARG00000018241	mfap1	1	0.0225976	-0.342196	0.033	0.241
ENSDARG00000036073	cebpg	1	0.0225976	0.647662	0.233	0.034
ENSDARG00000013968	psap	1	0.0226204	0.383946	1	1
ENSDARG00000023151	ucp1	1	0.0228304	0.302783	0.3	0.069
ENSDARG00000020759	elf1	1	0.0232601	-0.420247	0.133	0.379
ENSDARG00000005525	acy3.2	1	0.0238271	0.326168	0.167	0
ENSDARG00000025346	znf277	1	0.0238271	0.407202	0.167	0
ENSDARG00000025855	camk2n1a	1	0.0238271	0.290019	0.167	0
ENSDARG00000029660	commd5	1	0.0238271	0.265945	0.167	0
ENSDARG00000035872	hsd17b12b	1	0.0238271	0.345584	0.167	0
ENSDARG00000041433	si:dkey-7c18.24	1	0.0238271	1.39713	0.167	0
ENSDARG00000041728	man1a2	1	0.0238271	0.540153	0.167	0
ENSDARG00000051798	brd1b	1	0.0238271	0.314495	0.167	0
ENSDARG00000057699	styx	1	0.0238271	0.283187	0.167	0
ENSDARG00000076058	gba	1	0.0238271	0.413709	0.167	0
ENSDARG00000077584	cln6a	1	0.0238271	0.539765	0.167	0
ENSDARG00000093546	ms4a17a.10	1	0.0238271	0.321609	0.167	0
ENSDARG00000094258	commd9	1	0.0238271	0.258247	0.167	0
ENSDARG00000097157	si:ch211-207n23.2	1	0.0238271	1.39136	0.167	0
ENSDARG00000098118	trappc10	1	0.0238271	0.383087	0.167	0
ENSDARG00000090428	ctrb1	1	0.0239252	-0.463261	0.267	0.552
ENSDARG00000086712	si:dkeyp-97b10.3	1	0.0241526	0.351263	0.233	0.034
ENSDARG00000089821	si:dkey-9k7.3	1	0.0241526	-0.319937	0.033	0.241
ENSDARG00000100209	prpf39	1	0.0241526	0.419788	0.233	0.034
ENSDARG00000015862	rpl5b	1	0.0243423	-0.27818	0.933	0.966
ENSDARG00000100553	lsm14ab	1	0.0256396	0.409145	0.3	0.069
ENSDARG00000054272	caprin1b	1	0.0269932	-0.351732	0.3	0.586
ENSDARG00000075743	mrpl47	1	0.027153	0.280847	0.3	0.069
ENSDARG00000032175	puf60a	1	0.0275427	0.334797	0.233	0.034
ENSDARG00000074552	ndufs7	1	0.028169	0.394436	0.567	0.31
ENSDARG00000034777	txn2	1	0.0285171	0.353029	0.4	0.172
ENSDARG00000036074	cebpa	1	0.0288151	-0.388245	0.833	0.897
ENSDARG00000044669	hp1bp3	1	0.0289392	0.331891	0.333	0.103
ENSDARG00000057854	sap18	1	0.0289406	-0.279023	0.2	0.483
ENSDARG00000103991	sec14l1	1	0.029358	0.432507	0.4	0.138
ENSDARG00000045230	cox6b1	1	0.0293865	0.335558	0.233	0.034
ENSDARG00000075989	arpc2	1	0.029527	-0.251202	0.9	0.931
ENSDARG00000044902	atp2b2	1	0.0296369	-0.42307	0.3	0.552
ENSDARG00000041314	ndufb9	1	0.0298398	0.718876	0.567	0.448
ENSDARG00000042876	abracl	1	0.0301007	0.274361	0.767	0.621
ENSDARG00000070038	rbp2a	1	0.03107	1.06041	0.567	0.379
ENSDARG00000044573	cdc42	1	0.031659	-0.278443	0.5	0.759
ENSDARG00000016085	mbnl3	1	0.0318991	-0.356363	0.067	0.276
ENSDARG00000027345	mpzl2b	1	0.0323289	0.684488	0.367	0.138
ENSDARG00000089355	si:dkeyp-121d4.3	1	0.0323289	0.604958	0.367	0.138
ENSDARG00000016156	fam53b	1	0.0332016	0.346605	0.433	0.172
ENSDARG00000086740	phyh	1	0.0333944	0.313474	0.233	0.034
ENSDARG00000099448	sh3d21	1	0.0333944	0.280251	0.233	0.034
ENSDARG00000098080	gnl2	1	0.0337978	-0.332389	0.067	0.276
ENSDARG00000099969	zgc:152863	1	0.0337978	-0.418526	0.067	0.276
ENSDARG00000003032	eif4a1b	1	0.034232	-0.381702	0.667	0.828
ENSDARG00000021021	trim35-28	1	0.0348073	-0.342564	0.133	0.379
ENSDARG00000013016	pole4	1	0.0352295	-0.439433	0.033	0.207
ENSDARG00000018574	sf3b4	1	0.0352295	-0.319425	0.033	0.207
ENSDARG00000093235	TST	1	0.0352295	-0.412789	0.033	0.207
ENSDARG00000039034	marcksl1a	1	0.0370626	0.439287	0.933	0.931
ENSDARG00000038059	grb2b	1	0.0374388	0.602335	0.467	0.241
ENSDARG00000055472	nubp1	1	0.0375437	0.319491	0.333	0.103
ENSDARG00000090890	cmklr1	1	0.0378543	0.295538	0.467	0.207
ENSDARG00000004078	acsl4a	1	0.0378863	0.299192	0.267	0.069
ENSDARG00000014929	p2ry11	1	0.0384589	-0.263991	0	0.138
ENSDARG00000041502	tgfb1a	1	0.0384589	-0.317993	0	0.138
ENSDARG00000042477	nr2c2	1	0.0384589	-0.278016	0	0.138
ENSDARG00000044875	crygm2e	1	0.0384589	-0.292812	0	0.138
ENSDARG00000054973	itsn2b	1	0.0384589	-0.285241	0	0.138
ENSDARG00000056791	pde6ga	1	0.0384589	-0.414428	0	0.138
ENSDARG00000060849	dlgap4a	1	0.0384589	-0.436928	0	0.138
ENSDARG00000076060	diaph2	1	0.0384589	-0.307339	0	0.138
ENSDARG00000077044	arl6ip5a	1	0.0384589	-0.376381	0	0.138
ENSDARG00000101877	rbm34	1	0.0384589	-0.28927	0	0.138
ENSDARG00000007836	ctsla	1	0.0384778	0.536179	0.967	0.931
ENSDARG00000027750	dpp7	1	0.0394543	0.442228	0.867	0.793
ENSDARG00000003927	cldn12	1	0.0394984	-0.316236	0.1	0.31
ENSDARG00000095273	cox8a	1	0.0395846	0.301373	0.9	0.793
ENSDARG00000101190	cyp2k8	1	0.0400836	-0.354678	0.067	0.276
ENSDARG00000015474	ppp2r5ea	1	0.040197	-0.266941	0.033	0.207
ENSDARG00000053858	crip1	1	0.0403433	-0.534181	0.8	0.759
ENSDARG00000069142	aars	1	0.0413472	-0.299664	0.3	0.552
ENSDARG00000028327	gmfb	1	0.0418595	0.399335	0.5	0.241
ENSDARG00000088823	crygm2d3	1	0.0422223	-0.414977	0.133	0.379
ENSDARG00000087765	crygm2d10	1	0.0424662	-0.682495	0.167	0.414
ENSDARG00000026654	gosr1	1	0.0428959	-0.258843	0.033	0.207
ENSDARG00000035558	gps2	1	0.0428959	-0.281798	0.033	0.207
ENSDARG00000070573	mapk3	1	0.0428959	-0.267639	0.033	0.207
ENSDARG00000092503	arid1b	1	0.0428959	-0.279892	0.033	0.207
ENSDARG00000012144	emc7	1	0.042999	-0.394027	0.167	0.379
ENSDARG00000098671	prelid1a	1	0.0434709	-0.334515	0.2	0.448
ENSDARG00000040988	tpi1b	1	0.0435657	0.284966	0.8	0.517
ENSDARG00000025391	pfdn2	1	0.043587	0.361273	0.433	0.172
ENSDARG00000092033	si:dkey-239h2.3	1	0.0436488	-0.445744	0.267	0.483
ENSDARG00000103163	tomm20a	1	0.0436857	0.256864	0.333	0.103
ENSDARG00000095947	adkb	1	0.043817	-0.384131	0.1	0.31
ENSDARG00000061187	cbx5	1	0.0443018	0.406534	0.2	0.034
ENSDARG00000100718	me2	1	0.0450322	0.299141	0.4	0.138
ENSDARG00000045913	mrps10	1	0.0452678	-0.34909	0.133	0.345
ENSDARG00000060723	stim1a	1	0.0453283	0.504229	0.367	0.138
ENSDARG00000037790	pvalb8	1	0.0454485	0.782177	0.4	0.172
ENSDARG00000004621	gpm6ab	1	0.0454622	0.368844	0.133	0
ENSDARG00000020241	icmt	1	0.0454622	0.34255	0.133	0
ENSDARG00000026926	rom1b	1	0.0454622	0.357112	0.133	0
ENSDARG00000033832	ampd1	1	0.0454622	0.342067	0.133	0
ENSDARG00000036414	si:ch73-335l21.1	1	0.0454622	0.291392	0.133	0
ENSDARG00000039392	wnk1b	1	0.0454622	0.292173	0.133	0
ENSDARG00000039851	dhdds	1	0.0454622	0.286008	0.133	0
ENSDARG00000041022	pdcd4b	1	0.0454622	0.356025	0.133	0
ENSDARG00000043213	adam17a	1	0.0454622	0.396617	0.133	0
ENSDARG00000044935	hpdb	1	0.0454622	0.309471	0.133	0
ENSDARG00000045017	pdrg1	1	0.0454622	0.313705	0.133	0
ENSDARG00000060316	cish	1	0.0454622	0.331584	0.133	0
ENSDARG00000062266	edc4	1	0.0454622	0.270792	0.133	0
ENSDARG00000075560	kmt2cb	1	0.0454622	0.255441	0.133	0
ENSDARG00000077130	bcl10	1	0.0454622	0.321922	0.133	0
ENSDARG00000086523	ch25hl3	1	0.0454622	0.253651	0.133	0
ENSDARG00000086645	hs3st3b1b	1	0.0454622	0.255668	0.133	0
ENSDARG00000092483	iqcc	1	0.0454622	0.305978	0.133	0
ENSDARG00000014196	myl1	1	0.0455024	-0.671091	0.267	0.483
ENSDARG00000043081	ctsz	1	0.0461105	0.366002	1	0.828
ENSDARG00000000241	slc40a1	1	0.0461809	0.528022	0.7	0.483
ENSDARG00000037517	slc35c2	1	0.0472305	0.477752	0.2	0.034
ENSDARG00000091402	eif2b1	1	0.0472305	0.275353	0.2	0.034
ENSDARG00000095944	si:ch73-103b2.1	1	0.0472305	0.349655	0.2	0.034
ENSDARG00000103670	cmc1	1	0.0472305	0.335265	0.2	0.034
ENSDARG00000075211	chd7	1	0.0473342	0.417246	0.267	0.069
ENSDARG00000099675	kdm4b	1	0.0473342	0.376806	0.267	0.069
ENSDARG00000103198	mrps2	1	0.0473342	0.352397	0.267	0.069
ENSDARG00000101619	minos1	1	0.0482354	0.268787	0.333	0.103
ENSDARG00000014914	lamp2	1	0.0484415	0.441646	0.433	0.207
ENSDARG00000056481	vat1	1	0.0494089	0.357954	0.5	0.241
ENSDARG00000098443	zfand6	1	0.0495495	-0.367781	0.1	0.276
ENSDARG00000067996	csk	1	0.0497672	0.490471	0.367	0.138
ENSDARG00000002970	ss18	1	0.0503203	0.464386	0.2	0.034
ENSDARG00000020840	mcrs1	1	0.0503203	0.270973	0.2	0.034
ENSDARG00000094854	ms4a17a.9	1	0.05042	-0.518244	0.6	0.724
ENSDARG00000092878	si:dkeyp-85e10.3	1	0.0510383	-0.398182	0.1	0.31
ENSDARG00000037503	thoc2	1	0.051077	-0.363317	0.067	0.241
ENSDARG00000037361	kdelr2b	1	0.052757	0.298106	0.267	0.069
ENSDARG00000056480	cpvl	1	0.0530796	0.291762	0.7	0.414
ENSDARG00000070083	atp5f1b	1	0.0531482	0.352416	0.933	0.897
ENSDARG00000009313	zgc:63831	1	0.0532134	-0.378385	0.567	0.759
ENSDARG00000000966	ncor2	1	0.0535777	0.266548	0.2	0.034
ENSDARG00000052304	uqcrc1	1	0.053593	0.376584	0.5	0.241
ENSDARG00000011146	uqcrb	1	0.0538214	0.25063	0.867	0.69
ENSDARG00000099039	pcbp2	1	0.053881	-0.302734	0.2	0.448
ENSDARG00000022456	eno1a	1	0.0542754	0.587726	0.4	0.172
ENSDARG00000035136	selenow1	1	0.0562657	0.42744	0.8	0.828
ENSDARG00000076742	cyth1a	1	0.0570094	0.272313	0.2	0.034
ENSDARG00000077103	sema4aa	1	0.0570094	0.311563	0.2	0.034
ENSDARG00000043130	notch2	1	0.0571236	-0.348342	0.067	0.241
ENSDARG00000099213	glyr1	1	0.0571236	-0.320834	0.067	0.241
ENSDARG00000103714	rab6a	1	0.0571236	-0.333813	0.067	0.241
ENSDARG00000055186	ccr9a	1	0.0573801	0.345594	0.533	0.276
ENSDARG00000040440	snrpd2	1	0.0573829	0.414652	0.433	0.207
ENSDARG00000013931	eif3m	1	0.0580127	-0.348371	0.733	0.862
ENSDARG00000017320	f11r.1	1	0.0585915	-0.300506	0.2	0.448
ENSDARG00000003941	rrs1	1	0.0586896	0.262526	0.267	0.069
ENSDARG00000056008	atp5mc1	1	0.0591995	0.545472	0.633	0.483
ENSDARG00000010381	rnf2	1	0.0592305	0.425214	0.3	0.103
ENSDARG00000097696	si:ch73-71c20.5	1	0.0592305	0.455522	0.3	0.103
ENSDARG00000021987	plecb	1	0.0603633	-0.28317	0.067	0.241
ENSDARG00000057484	srsf2a	1	0.0604592	-0.356104	0.367	0.586
ENSDARG00000099663	cox5ab	1	0.0604592	0.359729	0.6	0.345
ENSDARG00000026829	cotl1	1	0.061122	-0.387171	0.933	0.966
ENSDARG00000101074	glud1b	1	0.061703	0.415255	0.467	0.241
ENSDARG00000093549	selenop	1	0.0620588	0.631555	0.9	0.897
ENSDARG00000033609	map1lc3a	1	0.0621928	0.420609	0.3	0.103
ENSDARG00000061338	ddx6	1	0.0621928	0.360212	0.3	0.103
ENSDARG00000001578	echs1	1	0.0623446	0.306517	0.433	0.207
ENSDARG00000004301	rhogb	1	0.0624617	0.396389	0.533	0.31
ENSDARG00000002768	pvalb2	1	0.0629485	0.33925	1	1
ENSDARG00000011724	marveld1	1	0.063754	-0.34029	0.067	0.241
ENSDARG00000040666	nifk	1	0.063754	-0.357883	0.067	0.241
ENSDARG00000025904	tecrb	1	0.0652766	0.278032	0.3	0.103
ENSDARG00000003564	dohh	1	0.0653616	-0.297533	0.267	0.483
ENSDARG00000021753	ccdc25	1	0.0655074	0.337413	0.233	0.069
ENSDARG00000007387	irf2a	1	0.0673004	-0.253053	0.067	0.241
ENSDARG00000060662	prf1.9	1	0.0673004	-0.256901	0.067	0.241
ENSDARG00000035719	arl5c	1	0.0679061	-0.447865	0.4	0.69
ENSDARG00000051748	ccnd2a	1	0.0684854	0.319617	0.3	0.103
ENSDARG00000040528	lgals3bpb	1	0.0685205	0.311522	0.833	0.724
ENSDARG00000094673	rhoab	1	0.0686002	-0.325706	0.467	0.759
ENSDARG00000071396	timm23a	1	0.0688781	0.40687	0.333	0.138
ENSDARG00000054447	slc29a1b	1	0.0694788	0.390879	0.467	0.241
ENSDARG00000020133	jdp2b	1	0.0701376	-0.553566	0.3	0.586
ENSDARG00000052833	zfand3	1	0.0706659	-0.329641	0.1	0.276
ENSDARG00000055389	si:dkey-67c22.2	1	0.0706659	-0.427516	0.1	0.276
ENSDARG00000005122	atp2a2b	1	0.0708375	-0.371737	0.033	0.172
ENSDARG00000034497	fbxl14a	1	0.0708375	-0.441477	0.033	0.172
ENSDARG00000037402	lim2.3	1	0.0708375	-0.492247	0.033	0.172
ENSDARG00000063573	vps41	1	0.0708375	-0.258568	0.033	0.172
ENSDARG00000074001	crygmxl2	1	0.0708375	-0.591461	0.033	0.172
ENSDARG00000092310	si:ch211-199g17.2	1	0.0708375	-0.346032	0.033	0.172
ENSDARG00000028618	krt18b	1	0.0709169	-0.485018	0.433	0.724
ENSDARG00000037153	atp6ap1b	1	0.0717415	0.438621	0.6	0.414
ENSDARG00000006242	ptp4a1	1	0.0725637	0.259102	0.533	0.31
ENSDARG00000053395	cdkn2aipnl	1	0.0729231	0.38073	0.233	0.069
ENSDARG00000007377	odc1	1	0.0748807	-0.351552	0.067	0.241
ENSDARG00000079703	si:dkey-18p12.4	1	0.0748807	-0.261531	0.067	0.241
ENSDARG00000098312	scarb2a	1	0.0752922	0.256238	0.3	0.103
ENSDARG00000070657	pa2g4b	1	0.075311	0.288081	0.333	0.138
ENSDARG00000027930	naprt	1	0.0754674	-0.408326	0.033	0.172
ENSDARG00000037895	ramp2	1	0.0754674	-0.332866	0.033	0.172
ENSDARG00000067850	jund	1	0.0754674	-0.298743	0.033	0.172
ENSDARG00000078547	si:ch211-264f5.2	1	0.0754674	-0.375326	0.033	0.172
ENSDARG00000104789	dele1	1	0.0754674	-0.27331	0.033	0.172
ENSDARG00000011934	gyg1a	1	0.0762439	-0.348075	0.267	0.483
ENSDARG00000007135	cnot3a	1	0.0763601	-0.294846	0	0.103
ENSDARG00000010878	cdkn1ca	1	0.0763601	-0.37715	0	0.103
ENSDARG00000014854	reep1	1	0.0763601	-0.298261	0	0.103
ENSDARG00000020345	clasp2	1	0.0763601	-0.25623	0	0.103
ENSDARG00000022659	snx4	1	0.0763601	-0.281336	0	0.103
ENSDARG00000024728	hdhd2	1	0.0763601	-0.253649	0	0.103
ENSDARG00000028431	adnp2b	1	0.0763601	-0.299521	0	0.103
ENSDARG00000031534	CU571315.1	1	0.0763601	-0.26576	0	0.103
ENSDARG00000042345	si:dkeyp-55f12.3	1	0.0763601	-0.254863	0	0.103
ENSDARG00000055679	mto1	1	0.0763601	-0.260564	0	0.103
ENSDARG00000056648	ext2	1	0.0763601	-0.258302	0	0.103
ENSDARG00000057708	zgc:175264	1	0.0763601	-0.258593	0	0.103
ENSDARG00000058030	hspa14	1	0.0763601	-0.361994	0	0.103
ENSDARG00000058857	zgc:112052	1	0.0763601	-0.283152	0	0.103
ENSDARG00000071658	ywhag2	1	0.0763601	-0.32252	0	0.103
ENSDARG00000078802	rnf111	1	0.0763601	-0.259457	0	0.103
ENSDARG00000079313	pelp1	1	0.0763601	-0.298698	0	0.103
ENSDARG00000090764	bcas3	1	0.0763601	-0.255234	0	0.103
ENSDARG00000097959	si:dkey-248g15.3	1	0.0763601	-0.274018	0	0.103
ENSDARG00000102106	tgm1l1	1	0.0763601	-0.253038	0	0.103
ENSDARG00000060072	abi3a	1	0.0765927	-0.254595	0.233	0.448
ENSDARG00000018179	acvrl1	1	0.0768809	0.287233	0.233	0.069
ENSDARG00000008936	sec11a	1	0.0771125	-0.268442	0.267	0.517
ENSDARG00000033160	nr1d1	1	0.0779028	-0.285574	0.1	0.276
ENSDARG00000043857	ufm1	1	0.0779028	-0.279335	0.1	0.276
ENSDARG00000088124	adrb2a	1	0.0780418	0.46624	0.467	0.241
ENSDARG00000038668	gbp1	1	0.0787068	0.459053	0.333	0.138
ENSDARG00000002196	bach1b	1	0.0788973	0.321465	0.3	0.103
ENSDARG00000004785	cops2	1	0.0788973	0.278978	0.3	0.103
ENSDARG00000007760	spg21	1	0.0791205	0.554554	0.3	0.138
ENSDARG00000092677	coa6	1	0.0794348	0.342879	0.4	0.172
ENSDARG00000016793	crybb1l2	1	0.0796313	-0.465024	0.233	0.448
ENSDARG00000069846	zgc:162944	1	0.0797216	0.434762	0.6	0.414
ENSDARG00000104325	plek	1	0.0803413	-0.289348	0.033	0.172
ENSDARG00000043257	ckbb	1	0.0809236	0.363262	0.833	0.724
ENSDARG00000014361	tmbim4	1	0.0827385	-0.275127	0.2	0.379
ENSDARG00000011925	spns1	1	0.0827568	0.427032	0.3	0.138
ENSDARG00000041878	rab11ba	1	0.082767	0.347498	0.433	0.241
ENSDARG00000102555	si:dkey-33i11.9	1	0.082767	-0.316366	0.233	0.448
ENSDARG00000021346	pdhb	1	0.0837175	0.32537	0.267	0.103
ENSDARG00000077405	psip1b	1	0.0837175	0.581924	0.267	0.103
ENSDARG00000100582	si:ch211-195b11.3	1	0.0837175	0.793528	0.267	0.103
ENSDARG00000078386	dync1i2a	1	0.0846814	-0.298423	0.167	0.345
ENSDARG00000054578	arl6ip1	1	0.0852265	0.295223	0.933	0.931
ENSDARG00000037309	gatb	1	0.0853217	0.27577	0.233	0.069
ENSDARG00000102612	slc15a4	1	0.0853403	0.555341	0.467	0.276
ENSDARG00000036282	rnaset2	1	0.0854595	0.53071	0.833	0.655
ENSDARG00000041332	tmem33	1	0.085468	0.404898	0.167	0.034
ENSDARG00000045428	mcee	1	0.085468	-0.317276	0.033	0.172
ENSDARG00000104178	trir	1	0.085468	0.283059	0.167	0.034
ENSDARG00000022303	higd1a	1	0.0855339	-0.354568	0.567	0.793
ENSDARG00000115547	CABZ01026681.1	1	0.0857321	-0.340458	0.1	0.276
ENSDARG00000056407	irf8	1	0.0860398	0.378556	0.7	0.621
ENSDARG00000010946	cbsb	1	0.0861527	-0.352277	0.2	0.379
ENSDARG00000028198	ube2v2	1	0.0870517	-0.372658	0.5	0.69
ENSDARG00000080010	adh5	1	0.0882058	-0.2959	0.533	0.724
ENSDARG00000013655	tpd52l2b	1	0.0893387	-0.318097	0.233	0.448
ENSDARG00000039915	bola1	1	0.0898147	0.253218	0.233	0.069
ENSDARG00000069381	si:ch211-125e6.5	1	0.0898788	-0.454625	0.1	0.276
ENSDARG00000062991	abi1b	1	0.0901699	0.332995	0.367	0.172
ENSDARG00000005536	ubr7	1	0.0902265	-0.448644	0.067	0.207
ENSDARG00000075536	cpne1	1	0.0902309	-0.312999	0.333	0.552
ENSDARG00000005078	eif4e3	1	0.0908558	0.309884	0.167	0.034
ENSDARG00000006497	rtn1a	1	0.0908558	0.415638	0.167	0.034
ENSDARG00000008068	tma16	1	0.0908558	0.279988	0.167	0.034
ENSDARG00000013087	ndrg3a	1	0.0908558	0.532394	0.167	0.034
ENSDARG00000030161	ppp1r14bb	1	0.0908558	0.319989	0.167	0.034
ENSDARG00000031720	clstn1	1	0.0908558	0.326955	0.167	0.034
ENSDARG00000069827	crygm2d11	1	0.0908558	-0.254564	0.033	0.172
ENSDARG00000087164	crygm2d4	1	0.0908558	-0.251818	0.033	0.172
ENSDARG00000093007	mphosph6	1	0.0908558	0.330701	0.167	0.034
ENSDARG00000012450	vmp1	1	0.0910116	0.381268	0.5	0.276
ENSDARG00000000857	mapk14a	1	0.0924422	-0.26896	0.133	0.31
ENSDARG00000055524	rnf7	1	0.0939075	0.297915	0.367	0.172
ENSDARG00000104071	hikeshi	1	0.0939075	0.269714	0.367	0.172
ENSDARG00000037284	ptges3a	1	0.0940123	0.461769	0.333	0.172
ENSDARG00000070057	si:dkey-69o16.5	1	0.0942921	-0.372557	0.6	0.759
ENSDARG00000105287	mpp1	1	0.0945416	0.349565	0.667	0.517
ENSDARG00000070824	ndufb5	1	0.0950942	0.451567	0.5	0.345
ENSDARG00000053136	b2m	1	0.0964	0.6707	0.267	0.103
ENSDARG00000019556	clcn7	1	0.0965136	0.295528	0.167	0.034
ENSDARG00000042904	foxo3b	1	0.0965136	0.355369	0.167	0.034
ENSDARG00000088357	acadl	1	0.0965136	0.328287	0.167	0.034
ENSDARG00000018569	tnfrsf1a	1	0.0965627	-0.282795	0.133	0.31
ENSDARG00000060697	kmt2bb	1	0.0977683	0.391713	0.367	0.172
ENSDARG00000056233	zgc:110591	1	0.0981776	0.375686	0.567	0.345
ENSDARG00000038290	thoc5	1	0.098656	-0.250281	0.1	0.276
ENSDARG00000079105	mhc2dab	1	0.098656	-0.474887	0.1	0.276
ENSDARG00000079688	tnrc6a	1	0.0993716	0.255657	0.233	0.069
ENSDARG00000096631	MED9	1	0.0993716	0.261106	0.233	0.069
ENSDARG00000020442	snx5	1	0.0999774	0.311636	0.433	0.241
ENSDARG00000116524	zgc:103700	1	0.0999774	-0.493358	0.233	0.448
ENSDARG00000039490	pitpnaa	1	0.100023	0.493034	0.5	0.31
ENSDARG00000077326	slc45a4	1	0.10006	-0.298686	0.233	0.414
ENSDARG00000003846	mrpl21	1	0.100331	-0.301529	0.067	0.207
ENSDARG00000104069	rnf170	1	0.100954	0.33746	0.267	0.103
ENSDARG00000042823	spcs2	1	0.101349	-0.36188	0.3	0.483
ENSDARG00000053254	mylpfa	1	0.101523	0.607634	0.967	0.966
ENSDARG00000063341	si:ch211-284b7.3	1	0.101755	0.358674	0.367	0.172
ENSDARG00000030139	sdhdb	1	0.10196	0.467323	0.4	0.241
ENSDARG00000086699	smim15	1	0.101966	0.353033	0.5	0.345
ENSDARG00000010052	ndrg3b	1	0.10245	0.343329	0.167	0.034
ENSDARG00000026482	arhgap12b	1	0.10245	0.348074	0.167	0.034
ENSDARG00000058005	hgd	1	0.10245	0.370868	0.167	0.034
ENSDARG00000101199	rbp4	1	0.103779	0.616339	0.567	0.414
ENSDARG00000035519	histh1l	1	0.103895	-0.428274	0.767	0.897
ENSDARG00000007347	degs1	1	0.10415	-0.259007	0.167	0.345
ENSDARG00000043511	prdx6	1	0.10415	-0.584967	0.167	0.345
ENSDARG00000076574	si:ch211-171h4.6	1	0.104445	0.294595	0.233	0.069
ENSDARG00000101915	pin1	1	0.104996	-0.259802	0.3	0.483
ENSDARG00000016968	tmem214	1	0.105244	-0.266831	0.133	0.31
ENSDARG00000013628	cd164	1	0.105711	-0.311325	0.067	0.207
ENSDARG00000026068	trappc5	1	0.106928	-0.382595	0.1	0.241
ENSDARG00000006215	akr1b1	1	0.108673	0.263693	0.167	0.034
ENSDARG00000020607	emc3	1	0.108673	0.302093	0.167	0.034
ENSDARG00000037433	fmr1	1	0.108673	0.490696	0.167	0.034
ENSDARG00000069314	tmem199	1	0.108673	0.32768	0.167	0.034
ENSDARG00000073867	rex1bd	1	0.108673	0.424783	0.167	0.034
ENSDARG00000018049	sf3b2	1	0.109811	-0.259692	0.133	0.31
ENSDARG00000037307	gnpda1	1	0.110472	0.355445	0.733	0.621
ENSDARG00000053404	PPP2CA	1	0.110575	0.254185	0.267	0.103
ENSDARG00000045364	trappc3	1	0.111318	0.259513	0.2	0.069
ENSDARG00000017445	eif3i	1	0.111938	-0.325797	0.8	0.828
ENSDARG00000076602	prss16	1	0.113008	0.44073	0.5	0.345
ENSDARG00000037038	psmc6	1	0.115138	0.281057	0.333	0.172
ENSDARG00000062382	snapin	1	0.115138	0.33689	0.333	0.172
ENSDARG00000036967	smox	1	0.115411	0.386556	0.833	0.793
ENSDARG00000045525	tmcc3	1	0.11565	0.326511	0.267	0.103
ENSDARG00000010149	atp5fa1	1	0.115705	0.345046	0.867	0.793
ENSDARG00000024209	wasf2	1	0.117033	-0.254082	0.267	0.448
ENSDARG00000017860	rgs5b	1	0.117157	-0.343361	0.067	0.207
ENSDARG00000030881	baxb	1	0.117157	-0.287252	0.067	0.207
ENSDARG00000036840	krt15	1	0.117157	-0.255027	0.067	0.207
ENSDARG00000103203	vps28	1	0.117441	-0.259861	0.167	0.345
ENSDARG00000035858	cnn2	1	0.118362	-0.374769	0.467	0.655
ENSDARG00000061120	slc43a2b	1	0.119115	0.540196	0.567	0.448
ENSDARG00000035715	marcksl1b	1	0.119676	-0.41505	0.433	0.621
ENSDARG00000040286	ubl7b	1	0.12041	0.340619	0.4	0.207
ENSDARG00000104066	dnaja2a	1	0.120634	0.27804	0.5	0.276
ENSDARG00000002791	atp1a1a.1	1	0.121972	0.273275	0.767	0.552
ENSDARG00000102802	brdt	1	0.122156	-0.257063	0.167	0.345
ENSDARG00000003526	psma5	1	0.122911	0.252417	0.533	0.31
ENSDARG00000069242	pdia5	1	0.122936	-0.319432	0.1	0.241
ENSDARG00000035557	gabarapa	1	0.122957	-0.58683	0.3	0.517
ENSDARG00000071445	myoz1b	1	0.123233	0.351685	0.2	0.069
ENSDARG00000053124	si:dkey-148a17.6	1	0.123894	0.474348	0.633	0.448
ENSDARG00000045373	pabpn1	1	0.124815	-0.251923	0.3	0.483
ENSDARG00000056090	capza1b	1	0.125908	-0.306027	0.6	0.793
ENSDARG00000041108	ctsh	1	0.126339	0.342438	0.867	0.759
ENSDARG00000030053	eef1db	1	0.126896	0.307987	0.933	0.759
ENSDARG00000003109	rcan1a	1	0.127039	0.323545	0.3	0.138
ENSDARG00000021372	tob1b	1	0.127039	-0.250703	0.5	0.759
ENSDARG00000039914	gapdhs	1	0.127559	0.301299	0.933	1
ENSDARG00000053097	hsf2	1	0.128458	0.306537	0.367	0.172
ENSDARG00000003531	tcea1	1	0.12852	-0.417198	0.133	0.276
ENSDARG00000037967	si:dkey-16l2.16	1	0.12852	-0.28887	0.133	0.276
ENSDARG00000062646	tet3	1	0.12867	-0.288899	0.1	0.241
ENSDARG00000056929	kdm6bb	1	0.129553	0.360721	0.2	0.069
ENSDARG00000019260	dhrs9	1	0.131454	-0.458791	0.333	0.483
ENSDARG00000101082	eif3s6ip	1	0.131877	-0.306471	0.467	0.621
ENSDARG00000028389	rab44	1	0.131978	0.294907	0.267	0.103
ENSDARG00000052113	hexa	1	0.131978	0.309252	0.267	0.103
ENSDARG00000034189	oxsr1a	1	0.132329	0.257337	0.3	0.138
ENSDARG00000056583	ndufs6	1	0.133536	-0.256534	0.367	0.586
ENSDARG00000110298	mbd4	1	0.134029	-0.291879	0.133	0.276
ENSDARG00000037980	elob	1	0.134327	0.593785	0.367	0.241
ENSDARG00000017741	g3bp1	1	0.134591	0.332859	0.333	0.172
ENSDARG00000022832	bnip4	1	0.134591	0.449902	0.333	0.172
ENSDARG00000052429	syngr2a	1	0.134591	0.51949	0.333	0.172
ENSDARG00000013144	atp1b1a	1	0.135204	0.362153	0.933	0.897
ENSDARG00000055120	ctsba	1	0.136108	0.269445	1	1
ENSDARG00000099197	actc1b	1	0.136108	0.396805	1	1
ENSDARG00000059908	si:ch211-217k17.7	1	0.138479	-0.487872	0.2	0.345
ENSDARG00000090194	lamtor5	1	0.139133	0.329361	0.367	0.207
ENSDARG00000007526	ndufs2	1	0.139194	-0.325045	0.267	0.448
ENSDARG00000034650	fabp7b	1	0.139232	0.660887	0.4	0.207
ENSDARG00000099420	nme2b.2	1	0.139232	0.291535	0.4	0.207
ENSDARG00000095897	atp5f1e	1	0.139704	0.289693	0.767	0.828
ENSDARG00000054271	cdkn1bb	1	0.139952	-0.471365	0.3	0.448
ENSDARG00000007823	atf3	1	0.140154	-0.653127	0.033	0.138
ENSDARG00000011496	ppm1bb	1	0.140154	-0.275985	0.033	0.138
ENSDARG00000024306	zbed4	1	0.140154	-0.346082	0.033	0.138
ENSDARG00000052150	pbx4	1	0.140154	-0.33706	0.033	0.138
ENSDARG00000057255	emc1	1	0.140154	-0.252867	0.033	0.138
ENSDARG00000098099	zgc:64065	1	0.140154	-0.2681	0.033	0.138
ENSDARG00000020041	vps35l	1	0.142945	0.306983	0.2	0.069
ENSDARG00000035741	slc25a11	1	0.142945	0.258253	0.2	0.069
ENSDARG00000071491	nrros	1	0.143851	-0.254872	0.433	0.586
ENSDARG00000079687	rnf10	1	0.145045	-0.45943	0.333	0.483
ENSDARG00000056856	tax1bp1b	1	0.145591	-0.310476	0.133	0.276
ENSDARG00000029003	eif1axa	1	0.146308	0.35509	0.4	0.241
ENSDARG00000018529	lipf	1	0.14712	-0.330165	0.1	0.241
ENSDARG00000038154	isca2	1	0.147839	-0.31104	0.267	0.414
ENSDARG00000012215	umps	1	0.148787	-0.260077	0.033	0.138
ENSDARG00000015807	rab22a	1	0.148787	-0.293751	0.033	0.138
ENSDARG00000105243	ogt.1	1	0.148787	-0.289181	0.033	0.138
ENSDARG00000019008	erp44	1	0.149225	0.388848	0.3	0.138
ENSDARG00000028213	ttn.2	1	0.150027	0.385124	0.2	0.069
ENSDARG00000105185	snx7	1	0.150027	0.315983	0.2	0.069
ENSDARG00000098834	sox4b	1	0.150778	0.308877	0.333	0.172
ENSDARG00000035751	ipo7	1	0.151451	0.404683	0.4	0.241
ENSDARG00000059246	hnrnpd	1	0.151853	0.402698	0.3	0.172
ENSDARG00000036893	f13a1b	1	0.152316	-0.27119	0.3	0.483
ENSDARG00000006487	anp32a	1	0.153546	0.286869	0.533	0.345
ENSDARG00000098355	atp5pd	1	0.154561	0.262511	0.8	0.793
ENSDARG00000095627	c1qc	1	0.154962	-0.341699	0.767	0.862
ENSDARG00000036625	polr2f	1	0.154985	0.278502	0.367	0.207
ENSDARG00000053070	gosr2	1	0.155209	0.27022	0.3	0.138
ENSDARG00000059294	marco	1	0.155295	-0.380814	0.8	0.862
ENSDARG00000098774	si:zfos-741a10.3	1	0.1559	0.472192	0.6	0.517
ENSDARG00000044540	fkbp2	1	0.156097	0.321277	0.567	0.379
ENSDARG00000003216	anxa2a	1	0.15782	-0.729413	0.033	0.138
ENSDARG00000033126	prkrip1	1	0.15782	-0.298491	0.033	0.138
ENSDARG00000104701	map7d1b	1	0.157902	0.375721	0.267	0.138
ENSDARG00000044613	c1qa	1	0.159423	-0.354672	0.233	0.414
ENSDARG00000036628	cd74b	1	0.159816	-0.989813	0.433	0.483
ENSDARG00000014591	ilf2	1	0.160314	-0.322443	0.2	0.345
ENSDARG00000024717	selenbp1	1	0.162368	0.25888	0.333	0.172
ENSDARG00000101675	zgc:123107	1	0.162368	0.50426	0.333	0.172
ENSDARG00000068157	ehmt1a	1	0.162489	0.284019	0.133	0.034
ENSDARG00000070702	s100v2	1	0.162489	0.270229	0.133	0.034
ENSDARG00000075151	si:dkey-188i13.10	1	0.162489	0.310767	0.133	0.034
ENSDARG00000103027	clns1a	1	0.162489	0.339414	0.133	0.034
ENSDARG00000058079	txndc17	1	0.164345	-0.277023	0.133	0.276
ENSDARG00000074182	prokr1a	1	0.164345	-0.326546	0.133	0.276
ENSDARG00000007184	zbtb16a	1	0.164911	-0.278174	0.233	0.414
ENSDARG00000089706	si:ch211-276a23.5	1	0.167262	-0.421906	0.033	0.138
ENSDARG00000100742	reep5	1	0.167326	0.275251	0.6	0.414
ENSDARG00000093608	ccl34b.1	1	0.169665	0.398494	0.9	0.862
ENSDARG00000041041	cxcr3.2	1	0.170174	0.31941	0.6	0.448
ENSDARG00000040623	fosl2	1	0.170985	-0.27322	0.133	0.276
ENSDARG00000012718	wee2	1	0.171607	0.463856	0.367	0.241
ENSDARG00000006332	snx14	1	0.17214	0.293661	0.133	0.034
ENSDARG00000008979	golga1	1	0.17214	0.29879	0.133	0.034
ENSDARG00000020278	si:dkeyp-120h9.1	1	0.17214	0.264684	0.133	0.034
ENSDARG00000052536	tia1	1	0.17214	0.34405	0.133	0.034
ENSDARG00000103235	mfsd8	1	0.17214	0.372338	0.133	0.034
ENSDARG00000007359	UBL4A	1	0.174783	0.307705	0.233	0.103
ENSDARG00000038028	ndufa6	1	0.175982	0.263442	0.733	0.586
ENSDARG00000022509	cox4i2	1	0.176468	0.549482	0.3	0.172
ENSDARG00000002745	tdh	1	0.178465	-0.340678	0.567	0.759
ENSDARG00000031981	pcbd1	1	0.179253	0.355249	0.4	0.241
ENSDARG00000023394	slc37a2	1	0.181394	0.355457	0.667	0.552
ENSDARG00000016058	fibpa	1	0.181446	-0.276713	0.067	0.172
ENSDARG00000056885	per1a	1	0.181446	-0.307927	0.067	0.172
ENSDARG00000006588	zgc:111983	1	0.182213	0.746808	0.133	0.034
ENSDARG00000059587	CU928117.1	1	0.182213	0.296062	0.133	0.034
ENSDARG00000075048	lonrf1	1	0.182213	0.269055	0.133	0.034
ENSDARG00000103199	si:dkey-247k7.2	1	0.182213	1.28339	0.133	0.034
ENSDARG00000028848	lsm12a	1	0.182271	0.33031	0.233	0.103
ENSDARG00000058358	krt8	1	0.183508	-0.350007	0.633	0.69
ENSDARG00000092889	zgc:194246	1	0.184399	0.261272	0.367	0.207
ENSDARG00000098700	il1b	1	0.184399	0.567356	0.367	0.207
ENSDARG00000063344	fam162a	1	0.184657	0.515738	0.333	0.207
ENSDARG00000096661	si:ch211-286b5.5	1	0.184865	0.331853	0.267	0.138
ENSDARG00000004470	prkcsh	1	0.185242	0.25145	0.4	0.241
ENSDARG00000092170	apoc1	1	0.185663	0.525235	0.6	0.448
ENSDARG00000041623	mt2	1	0.186532	0.937301	0.467	0.345
ENSDARG00000005355	larp6a	1	0.189993	0.286054	0.233	0.103
ENSDARG00000020482	nono	1	0.189993	0.296492	0.233	0.103
ENSDARG00000057218	tbc1d15	1	0.190426	-0.274872	0.067	0.172
ENSDARG00000099674	dicp3.1	1	0.190426	-0.293524	0.067	0.172
ENSDARG00000092947	cyt1	1	0.191183	1.14761	0.633	0.862
ENSDARG00000055504	si:ch211-212k18.7	1	0.192193	0.409915	0.9	0.966
ENSDARG00000035596	ISCU (1 of many)	1	0.192389	-0.323962	0.4	0.552
ENSDARG00000036162	hnrnpa0b	1	0.192389	-0.271188	0.367	0.586
ENSDARG00000075650	vps26c	1	0.19302	0.306248	0.4	0.31
ENSDARG00000001950	ak1	1	0.194218	0.399665	0.5	0.345
ENSDARG00000003902	ctsl.1	1	0.194791	0.946762	0.933	0.931
ENSDARG00000092115	eif4a1a	1	0.195808	-0.267299	0.367	0.517
ENSDARG00000090767	si:ch211-136m16.8	1	0.196128	-0.266628	0.233	0.379
ENSDARG00000035810	rgcc	1	0.196797	0.394013	0.3	0.172
ENSDARG00000040184	syncrip	1	0.197196	-0.346535	0.533	0.69
ENSDARG00000006672	fam49a	1	0.199002	-0.261621	0.1	0.207
ENSDARG00000026664	uri1	1	0.199002	-0.363912	0.1	0.207
ENSDARG00000115038	si:dkey-4c23.5	1	0.199002	-0.324887	0.1	0.207
ENSDARG00000059768	gpatch8	1	0.19956	-0.271296	0.133	0.276
ENSDARG00000013990	ube2q2	1	0.199729	-0.383509	0.067	0.172
ENSDARG00000075380	kri1	1	0.199729	-0.263473	0.067	0.172
ENSDARG00000100394	lnpep	1	0.199729	-0.258121	0.067	0.172
ENSDARG00000041980	calhm6	1	0.202262	-0.397347	0.3	0.414
ENSDARG00000016516	rbm8a	1	0.203818	0.265033	0.533	0.414
ENSDARG00000099664	selenof	1	0.203818	0.355411	0.533	0.414
ENSDARG00000056601	plekha3	1	0.204635	0.394967	0.333	0.207
ENSDARG00000042322	si:dkey-177p2.6	1	0.204954	0.343732	0.467	0.31
ENSDARG00000058593	sri	1	0.205001	0.478523	0.4	0.276
ENSDARG00000046106	rab10	1	0.205828	0.271141	0.533	0.379
ENSDARG00000012682	pfn2l	1	0.206156	0.260035	0.233	0.103
ENSDARG00000039117	tefa	1	0.20722	0.350165	0.267	0.138
ENSDARG00000101680	arl1	1	0.207356	-0.273712	0.133	0.241
ENSDARG00000020187	GCA	1	0.207512	-0.250687	0.6	0.724
ENSDARG00000099294	si:ch73-199g24.2	1	0.20761	-0.2715	0.1	0.207
ENSDARG00000015385	ndufs3	1	0.208601	0.297903	0.433	0.276
ENSDARG00000005927	tbc1d17	1	0.20936	-0.292082	0.067	0.172
ENSDARG00000023003	ccdc12	1	0.20936	-0.259429	0.067	0.172
ENSDARG00000039082	zgc:123010	1	0.20936	-0.290807	0.067	0.172
ENSDARG00000043732	cops4	1	0.20936	-0.429562	0.067	0.172
ENSDARG00000011079	wdr3	1	0.211271	0.371092	0.3	0.172
ENSDARG00000019302	mid1ip1b	1	0.211271	0.452424	0.3	0.172
ENSDARG00000044254	anxa3b	1	0.212905	0.465547	0.633	0.621
ENSDARG00000041306	mrps25	1	0.214602	0.251144	0.233	0.103
ENSDARG00000043334	ccdc6a	1	0.214602	0.257565	0.233	0.103
ENSDARG00000079783	isg20	1	0.215092	0.251067	0.267	0.138
ENSDARG00000055360	llph	1	0.217483	-0.328864	0.167	0.276
ENSDARG00000105462	si:dkey-82k12.13	1	0.218145	0.331781	0.4	0.276
ENSDARG00000027200	gabarapl2	1	0.218376	0.388433	0.4	0.31
ENSDARG00000098012	itgae.1	1	0.218454	-0.366212	0.767	0.724
ENSDARG00000056765	ela2l	1	0.219674	0.449591	0.233	0.138
ENSDARG00000041691	bhlhe41	1	0.21989	-0.270606	0.367	0.517
ENSDARG00000035882	rida	1	0.221022	0.373782	0.2	0.103
ENSDARG00000104329	si:ch73-281k2.5	1	0.221314	-0.261197	0.2	0.379
ENSDARG00000029865	rassf2a	1	0.222713	0.317289	0.567	0.448
ENSDARG00000014463	usf1l	1	0.223124	0.289703	0.367	0.241
ENSDARG00000061368	klf13	1	0.223895	-0.344201	0.133	0.241
ENSDARG00000003175	stx5al	1	0.22443	0.26993	0.167	0.069
ENSDARG00000003675	cryl1	1	0.22443	0.34431	0.167	0.069
ENSDARG00000005924	serpina10a	1	0.22443	0.362588	0.167	0.069
ENSDARG00000058731	slc2a6	1	0.22443	0.421872	0.167	0.069
ENSDARG00000071031	snx1a	1	0.22443	0.373331	0.167	0.069
ENSDARG00000053624	csf1rb	1	0.224762	0.345126	0.433	0.31
ENSDARG00000096678	si:dkey-263j23.1	1	0.22538	-0.300044	0.167	0.276
ENSDARG00000105293	srsf4	1	0.225628	-0.298976	0.1	0.207
ENSDARG00000099476	zgc:174863	1	0.229518	0.371276	0.467	0.345
ENSDARG00000078619	pnp5a	1	0.230303	0.451225	0.2	0.103
ENSDARG00000052438	actr2a	1	0.230691	0.283571	0.467	0.31
ENSDARG00000011648	snrpd1	1	0.231355	0.260778	0.4	0.241
ENSDARG00000028889	ndufb10	1	0.231814	0.33953	0.533	0.448
ENSDARG00000014572	chpt1	1	0.234898	0.33039	0.167	0.069
ENSDARG00000017230	fbxw11b	1	0.234898	0.278313	0.167	0.069
ENSDARG00000037353	frs2b	1	0.234898	0.254911	0.167	0.069
ENSDARG00000041724	glipr2	1	0.234898	0.263943	0.167	0.069
ENSDARG00000058647	hck	1	0.234898	0.397622	0.167	0.069
ENSDARG00000102634	parn	1	0.234898	0.251374	0.167	0.069
ENSDARG00000102808	calr3b	1	0.234898	0.254043	0.167	0.069
ENSDARG00000025269	pdcd6ip	1	0.23747	0.339341	0.467	0.31
ENSDARG00000095695	ms4a17a.10	1	0.237936	-0.256788	0.567	0.655
ENSDARG00000074507	rmdn1	1	0.238335	-0.362913	0.2	0.31
ENSDARG00000045850	ccdc167	1	0.238556	-0.275159	0.267	0.379
ENSDARG00000098114	ctsa	1	0.238838	0.373806	0.867	0.793
ENSDARG00000010956	sh3glb1b	1	0.239992	0.26775	0.267	0.138
ENSDARG00000006260	tuba8l4	1	0.242441	0.35171	0.9	0.828
ENSDARG00000007180	slc30a4	1	0.242496	0.304677	0.3	0.172
ENSDARG00000091996	tcnbb	1	0.245707	1.37372	0.167	0.069
ENSDARG00000007693	nfkbiab	1	0.249788	0.392725	0.8	0.759
ENSDARG00000099309	si:zfos-169g10.3	1	0.250437	-0.256357	0.133	0.241
ENSDARG00000015149	wasa	1	0.251603	-0.275509	0.367	0.483
ENSDARG00000079267	FERMT3 (1 of many)	1	0.252585	0.288398	0.433	0.31
ENSDARG00000045490	ndufb2	1	0.252888	0.331423	0.5	0.379
ENSDARG00000099465	rnf213a	1	0.254277	-0.468824	0.5	0.586
ENSDARG00000009087	cd74a	1	0.254485	-0.947585	0.2	0.31
ENSDARG00000103403	sar1b	1	0.254705	-0.347708	0.1	0.207
ENSDARG00000005481	nfkbiaa	1	0.254803	0.316103	0.567	0.414
ENSDARG00000059906	sdc4	1	0.256115	0.323103	0.9	0.655
ENSDARG00000043561	psmc1b	1	0.25686	0.254504	0.167	0.069
ENSDARG00000087243	zgc:100918	1	0.25686	0.313406	0.167	0.069
ENSDARG00000096249	ap1m1	1	0.259009	-0.293523	0.167	0.276
ENSDARG00000055226	slc7a7	1	0.262552	0.317429	0.833	0.724
ENSDARG00000010244	rpl22l1	1	0.263565	-0.25662	0.8	0.828
ENSDARG00000004632	egln1b	1	0.264502	0.391348	0.233	0.138
ENSDARG00000013082	uap1l1	1	0.267855	0.448298	0.5	0.414
ENSDARG00000032619	tob1a	1	0.267855	0.336942	0.5	0.414
ENSDARG00000100513	rps27l	1	0.268098	0.270825	0.7	0.69
ENSDARG00000036456	anxa4	1	0.268126	-0.257828	0.9	0.897
ENSDARG00000068176	uqcc1	1	0.26836	0.273705	0.167	0.069
ENSDARG00000003695	vdac3	1	0.268949	0.298128	0.7	0.552
ENSDARG00000102249	pepd	1	0.269101	0.355844	0.8	0.759
ENSDARG00000006766	snd1	1	0.269457	0.340971	0.467	0.379
ENSDARG00000034470	aldoab	1	0.270182	0.342732	0.2	0.103
ENSDARG00000079829	ccr2	1	0.270182	0.297726	0.2	0.103
ENSDARG00000101813	nap1l1	1	0.271382	-0.262793	0.2	0.31
ENSDARG00000056259	tmem131	1	0.272191	0.406858	0.433	0.276
ENSDARG00000006491	agpat9l	1	0.273146	-0.29307	0.033	0.103
ENSDARG00000019861	fgl2a	1	0.273146	-0.324616	0.033	0.103
ENSDARG00000030563	zgc:77880	1	0.273146	-0.273816	0.033	0.103
ENSDARG00000045298	wipf2a	1	0.273146	-0.329046	0.033	0.103
ENSDARG00000095774	emd	1	0.273146	-0.264685	0.033	0.103
ENSDARG00000045928	psma4	1	0.274267	0.270707	0.5	0.379
ENSDARG00000069945	p2ry12	1	0.276748	0.421634	0.367	0.31
ENSDARG00000044684	rbp4l	1	0.276831	0.365904	0.3	0.172
ENSDARG00000068996	hist2h2l	1	0.279122	0.288496	0.467	0.345
ENSDARG00000002362	ubald1a	1	0.280851	0.251835	0.2	0.103
ENSDARG00000021439	ncoa4	1	0.280851	0.304303	0.2	0.103
ENSDARG00000055283	id2a	1	0.281096	-0.569082	0.467	0.31
ENSDARG00000073893	dnase2	1	0.28166	0.282223	0.5	0.379
ENSDARG00000095090	tspan37	1	0.282828	0.270162	0.533	0.414
ENSDARG00000021984	ndufa2	1	0.285909	0.301398	0.3	0.172
ENSDARG00000068432	si:dkey-56m19.5	1	0.286175	0.258371	0.733	0.69
ENSDARG00000008310	ip6k2a	1	0.287022	0.41915	0.6	0.552
ENSDARG00000037421	egr1	1	0.28903	-0.351074	0.2	0.31
ENSDARG00000068177	pak2a	1	0.289187	0.376614	0.467	0.414
ENSDARG00000044001	lgals3b	1	0.290242	0.254784	0.533	0.414
ENSDARG00000074663	SAMD8	1	0.291161	0.254027	0.267	0.172
ENSDARG00000046002	necap2	1	0.291802	0.366181	0.2	0.103
ENSDARG00000053047	eif2s2	1	0.292057	0.316932	0.667	0.724
ENSDARG00000007257	rab5ab	1	0.293561	0.50603	0.3	0.207
ENSDARG00000099631	cmtm6	1	0.29424	0.315917	0.233	0.138
ENSDARG00000025428	socs3a	1	0.297785	-0.395876	0.433	0.517
ENSDARG00000008816	glud1a	1	0.300785	0.620095	0.533	0.517
ENSDARG00000013926	slc16a9a	1	0.300821	0.417746	0.267	0.172
ENSDARG00000054864	aplp2	1	0.301946	0.366892	0.367	0.241
ENSDARG00000104068	gstp1	1	0.302188	-0.264042	0.6	0.69
ENSDARG00000014506	tmem126a	1	0.303037	0.257118	0.2	0.103
ENSDARG00000052522	snx11	1	0.303037	0.373691	0.2	0.103
ENSDARG00000077095	si:ch211-160o17.4	1	0.303037	0.344965	0.2	0.103
ENSDARG00000035018	thy1	1	0.304765	-0.411172	0.033	0.103
ENSDARG00000019613	ip6k2b	1	0.305418	0.308815	0.5	0.483
ENSDARG00000061757	rabgap1l	1	0.30573	-0.284754	0.167	0.276
ENSDARG00000037883	prcp	1	0.306174	0.321618	0.367	0.276
ENSDARG00000075831	slc7a8a	1	0.307531	0.452553	0.633	0.552
ENSDARG00000020258	ewsr1a	1	0.314556	0.28093	0.2	0.103
ENSDARG00000020847	atp6v0a1a	1	0.314556	0.254843	0.2	0.103
ENSDARG00000057949	slc43a3b	1	0.314556	0.810688	0.2	0.103
ENSDARG00000035515	tm2d2	1	0.318669	-0.264265	0.067	0.138
ENSDARG00000019881	bsg	1	0.320062	0.297329	0.867	0.862
ENSDARG00000013044	ndufv2	1	0.320773	0.31189	0.267	0.172
ENSDARG00000019924	cmpk	1	0.320773	0.388935	0.267	0.172
ENSDARG00000089382	zgc:158463	1	0.321725	0.478996	0.6	0.517
ENSDARG00000016774	plekho2	1	0.324215	-0.379772	0.2	0.276
ENSDARG00000034240	capza1a	1	0.326541	0.296413	0.867	0.759
ENSDARG00000030700	ctps1a	1	0.332898	-0.261657	0.067	0.138
ENSDARG00000053370	eif3jb	1	0.336146	-0.501804	0.3	0.379
ENSDARG00000069910	gtf2f2a	1	0.336582	0.270865	0.567	0.448
ENSDARG00000005049	rab20	1	0.338277	0.255951	0.333	0.241
ENSDARG00000029036	rab32a	1	0.341476	0.30383	0.3	0.207
ENSDARG00000056532	serinc2	1	0.344766	0.427255	0.567	0.448
ENSDARG00000016676	gnao1a	1	0.347531	-0.26273	0.067	0.138
ENSDARG00000037261	mtap	1	0.348322	-0.316611	0.167	0.241
ENSDARG00000063914	mt-nd3	1	0.348522	-0.290351	0.8	0.759
ENSDARG00000071667	si:dkey-222f2.7	1	0.352483	0.314687	0.4	0.31
ENSDARG00000017775	atp5mc3a	1	0.353076	-0.316113	0.467	0.552
ENSDARG00000054320	ap2a1	1	0.355042	-0.297769	0.2	0.276
ENSDARG00000071084	wipf1b	1	0.35817	0.391113	0.467	0.379
ENSDARG00000002271	zfand5b	1	0.36197	0.335464	0.3	0.207
ENSDARG00000015239	prpf19	1	0.362567	0.26236	0.133	0.069
ENSDARG00000067524	fut9b	1	0.362567	-0.253422	0.067	0.138
ENSDARG00000071116	eepd1	1	0.367018	-0.34668	0.267	0.345
ENSDARG00000039578	pa2g4a	1	0.370931	-0.298137	0.167	0.241
ENSDARG00000011613	rbm39a	1	0.374349	0.288558	0.267	0.172
ENSDARG00000055192	zgc:136930	1	0.374349	0.746479	0.267	0.172
ENSDARG00000036832	cyt1l	1	0.376588	1.17485	0.267	0.207
ENSDARG00000024195	znf395b	1	0.37698	0.381638	0.333	0.276
ENSDARG00000054312	slc38a6	1	0.377924	0.319954	0.333	0.241
ENSDARG00000012942	itgb5	1	0.378004	0.278034	0.133	0.069
ENSDARG00000040564	hnrnpul1	1	0.378004	0.346796	0.133	0.069
ENSDARG00000099079	aclya	1	0.379429	-0.297885	0.1	0.172
ENSDARG00000096829	blvrb	1	0.383218	0.259319	0.3	0.207
ENSDARG00000012244	ube2e3	1	0.385242	0.275743	0.467	0.379
ENSDARG00000045190	ch25h	1	0.385693	0.441772	0.267	0.172
ENSDARG00000068457	tnnt3b	1	0.386313	0.288734	0.833	0.828
ENSDARG00000102986	csf1ra	1	0.389816	0.351762	0.5	0.414
ENSDARG00000036427	slc3a2a	1	0.390806	0.334278	0.867	0.828
ENSDARG00000033466	tagln2	1	0.393398	-0.258832	0.1	0.172
ENSDARG00000040684	plcd4b	1	0.393839	0.331358	0.133	0.069
ENSDARG00000055514	icn2	1	0.393839	0.787364	0.133	0.069
ENSDARG00000103900	sept9b	1	0.393839	0.351545	0.133	0.069
ENSDARG00000035679	si:rp71-45k5.4	1	0.39691	-0.253232	0.333	0.414
ENSDARG00000046030	zgc:110339	1	0.398087	0.357637	0.433	0.345
ENSDARG00000089787	crebzf	1	0.398779	0.428648	0.333	0.241
ENSDARG00000040764	id1	1	0.400217	0.296067	0.4	0.31
ENSDARG00000058128	msna	1	0.405199	-0.387115	0.533	0.586
ENSDARG00000116649	ube2e1	1	0.405556	0.297633	0.533	0.483
ENSDARG00000036754	hmgn3	1	0.40651	-0.250262	0.167	0.241
ENSDARG00000014222	zgc:86598	1	0.409461	0.275232	0.333	0.241
ENSDARG00000024933	spast	1	0.410069	0.308779	0.133	0.069
ENSDARG00000091574	suox	1	0.410069	0.298259	0.133	0.069
ENSDARG00000101030	si:ch73-158p21.3	1	0.414736	0.269491	0.567	0.448
ENSDARG00000012458	zgc:77849	1	0.416666	0.307061	0.4	0.345
ENSDARG00000079530	si:dkey-17m8.1	1	0.422254	0.312739	0.167	0.103
ENSDARG00000094041	krt17	1	0.422254	1.46479	0.167	0.103
ENSDARG00000024846	cops8	1	0.42355	-0.253105	0.133	0.207
ENSDARG00000040538	spsb4b	1	0.42669	0.322239	0.133	0.069
ENSDARG00000093584	zgc:193505	1	0.42669	0.603638	0.133	0.069
ENSDARG00000020574	atp2a1	1	0.428043	0.365667	0.433	0.379
ENSDARG00000003681	eif5	1	0.431815	0.287827	0.567	0.483
ENSDARG00000040503	sb:cb81	1	0.432566	-0.288215	0.533	0.586
ENSDARG00000103483	litaf	1	0.436121	0.369551	0.733	0.621
ENSDARG00000039682	si:ch211-121a2.2	1	0.437111	0.251442	0.2	0.138
ENSDARG00000016181	trim33	1	0.437135	0.312046	0.167	0.103
ENSDARG00000035549	uprt	1	0.437135	0.335496	0.167	0.103
ENSDARG00000040678	ccdc93	1	0.445915	-0.280685	0.2	0.276
ENSDARG00000060113	znf395a	1	0.452313	0.291869	0.167	0.103
ENSDARG00000086166	si:ch211-286b5.9	1	0.452313	0.272034	0.167	0.103
ENSDARG00000043531	jun	1	0.455921	0.525745	0.3	0.241
ENSDARG00000036588	mhc1zba	1	0.459552	0.313297	0.667	0.586
ENSDARG00000103038	pik3r3a	1	0.46537	0.305961	0.333	0.241
ENSDARG00000069527	ube2g1b	1	0.467785	0.275571	0.167	0.103
ENSDARG00000079434	tmem131l	1	0.470825	-0.264258	0.2	0.241
ENSDARG00000054438	fzd2	1	0.473943	0.266817	0.333	0.276
ENSDARG00000102320	mob1a	1	0.473943	0.266242	0.333	0.276
ENSDARG00000068305	mrps14	1	0.47704	-0.260415	0.267	0.31
ENSDARG00000068995	h2afx1	1	0.477164	-0.302091	0.767	0.724
ENSDARG00000087636	hmgn6	1	0.479364	0.265479	0.433	0.379
ENSDARG00000091079	si:zfos-1192g2.3	1	0.47966	0.298734	0.3	0.241
ENSDARG00000056281	cyb561a3a	1	0.483546	0.274833	0.167	0.103
ENSDARG00000013598	tnfb	1	0.491778	0.561444	0.3	0.241
ENSDARG00000068265	tomm5	1	0.49247	0.253084	0.567	0.448
ENSDARG00000095459	si:ch211-191j22.3	1	0.497054	0.380383	0.233	0.172
ENSDARG00000068978	glo1	1	0.509674	-0.39268	0.567	0.621
ENSDARG00000054543	samsn1a	1	0.509989	0.310513	0.533	0.448
ENSDARG00000052690	arrdc3a	1	0.512992	0.264559	0.333	0.241
ENSDARG00000068939	xaf1	1	0.525786	0.275289	0.5	0.483
ENSDARG00000055723	hsp70l	1	0.526442	0.525921	0.733	0.793
ENSDARG00000102599	si:ch1073-392o20.2	1	0.530038	0.549204	0.567	0.621
ENSDARG00000067916	lyn	1	0.535204	0.275896	0.4	0.345
ENSDARG00000070835	tnnc2	1	0.535204	0.424946	0.4	0.345
ENSDARG00000052091	rbpjb	1	0.538916	0.432966	0.233	0.172
ENSDARG00000053542	kctd12.2	1	0.541593	0.424326	0.533	0.586
ENSDARG00000028275	sult1st1	1	0.546505	-0.25197	0.3	0.345
ENSDARG00000022280	brd2a	1	0.551361	-0.254168	0.2	0.241
ENSDARG00000006225	ddx39aa	1	0.551858	0.252778	0.4	0.379
ENSDARG00000055900	zswim5	1	0.552567	-0.416445	0.1	0.138
ENSDARG00000097615	si:ch211-108d22.2	1	0.552567	-0.36234	0.1	0.138
ENSDARG00000006290	ndufs5	1	0.556521	0.284981	0.433	0.379
ENSDARG00000102572	si:ch211-260e23.9	1	0.558449	-0.280248	0.333	0.414
ENSDARG00000040559	rad1	1	0.561463	-0.258064	0.067	0.103
ENSDARG00000106529	dut	1	0.561463	-0.261004	0.067	0.103
ENSDARG00000054916	eif4ebp3	1	0.564713	-0.449254	0.467	0.414
ENSDARG00000104940	ciao2a	1	0.567774	0.31469	0.233	0.172
ENSDARG00000114425	med8	1	0.567774	0.280212	0.233	0.172
ENSDARG00000039730	zgc:112160	1	0.569822	0.313516	0.2	0.138
ENSDARG00000017084	bud31	1	0.570252	-0.27057	0.367	0.379
ENSDARG00000018174	gnai2a	1	0.581781	-0.278154	0.633	0.655
ENSDARG00000057624	cops5	1	0.589248	-0.266902	0.1	0.138
ENSDARG00000055837	arhgef1b	1	0.592241	-0.3131	0.167	0.207
ENSDARG00000059950	plxdc2	1	0.597351	0.277489	0.233	0.172
ENSDARG00000002445	prdm1a	1	0.604531	-0.250792	0.067	0.103
ENSDARG00000059789	parp8	1	0.604531	-0.275417	0.067	0.103
ENSDARG00000043009	fam43a	1	0.608671	0.385771	0.3	0.276
ENSDARG00000103566	tomm20b	1	0.609906	0.25305	0.667	0.517
ENSDARG00000027529	hmox1a	1	0.616985	-0.719019	0.367	0.414
ENSDARG00000041051	mid1ip1a	1	0.626607	0.344393	0.067	0.103
ENSDARG00000068969	zgc:153759	1	0.627014	-0.296153	0.1	0.138
ENSDARG00000040534	epcam	1	0.636616	0.378133	0.133	0.103
ENSDARG00000086374	isg15	1	0.636616	0.406005	0.133	0.103
ENSDARG00000012972	cfl1l	1	0.646279	0.31277	0.1	0.138
ENSDARG00000019417	gadd45ga	1	0.646279	-0.318119	0.1	0.138
ENSDARG00000076221	fthl28	1	0.646279	-1.02322	0.1	0.138
ENSDARG00000068370	ralgps1	1	0.649023	0.600074	0.067	0.103
ENSDARG00000013379	ppp6r3	1	0.653917	-0.307802	0.133	0.172
ENSDARG00000009390	npl	1	0.656023	-0.304756	0.367	0.379
ENSDARG00000054058	h1fx	1	0.668519	0.463678	0.6	0.655
ENSDARG00000102776	cxcl19	1	0.696141	1.08342	0.2	0.172
ENSDARG00000020926	creb3l3l	1	0.697548	0.382939	0.467	0.448
ENSDARG00000101569	ppargc1b	1	0.698206	0.250725	0.167	0.138
ENSDARG00000094210	fthl31	1	0.705469	-0.461055	0.1	0.138
ENSDARG00000051746	ada2a	1	0.706734	0.266264	0.233	0.207
ENSDARG00000054842	hsd17b14	1	0.714033	0.395246	0.4	0.414
ENSDARG00000033889	spty2d1	1	0.715522	0.286495	0.133	0.103
ENSDARG00000024443	gnpda2	1	0.716225	0.293894	0.167	0.138
ENSDARG00000033655	stmn1b	1	0.730779	0.376768	0.3	0.31
ENSDARG00000063917	mt-nd4	1	0.732544	0.262908	0.833	0.862
ENSDARG00000041450	rab11a	1	0.738047	0.295919	0.233	0.207
ENSDARG00000093303	ifitm1	1	0.745972	0.378028	0.1	0.138
ENSDARG00000055713	fmnl1a	1	0.754715	-0.468267	0.167	0.207
ENSDARG00000031246	hbegfb	1	0.756213	0.296089	0.133	0.103
ENSDARG00000029688	hsp70.1	1	0.758407	0.489371	0.6	0.552
ENSDARG00000034817	asah1b	1	0.761423	0.326516	0.833	0.897
ENSDARG00000068374	si:ch211-132b12.7	1	0.762804	0.332394	0.4	0.379
ENSDARG00000074782	adgrg3	1	0.766628	0.284199	0.533	0.517
ENSDARG00000090268	krtt1c19e	1	0.77227	0.541674	0.467	0.448
ENSDARG00000074322	si:ch211-194m7.3	1	0.772759	0.279004	0.433	0.621
ENSDARG00000020465	ewsr1b	1	0.773124	0.288331	0.3	0.31
ENSDARG00000027744	gadd45ba	1	0.78674	-0.834131	0.5	0.448
ENSDARG00000061375	sgpl1	1	0.789798	0.338762	0.167	0.138
ENSDARG00000089368	hopx	1	0.789798	-0.578393	0.167	0.138
ENSDARG00000053468	adam10a	1	0.793755	0.397857	0.267	0.276
ENSDARG00000017624	krt4	1	0.797249	1.22996	0.6	0.655
ENSDARG00000089307	pmaip1	1	0.801675	-0.278577	0.567	0.621
ENSDARG00000007275	si:ch211-251b21.1	1	0.820908	-0.462197	0.2	0.207
ENSDARG00000069708	cdc34a	1	0.8368	0.273056	0.133	0.172
ENSDARG00000019438	rnf13	1	0.840819	0.288437	0.167	0.207
ENSDARG00000101914	metrnla	1	0.842906	0.290788	0.233	0.276
ENSDARG00000088283	si:ch73-248e21.5	1	0.849167	0.304123	0.4	0.517
ENSDARG00000027590	44441	1	0.859428	-0.261134	0.367	0.345
ENSDARG00000052182	rbfox2	1	0.860706	-0.305769	0.133	0.103
ENSDARG00000023989	pef1	1	0.880152	-0.265184	0.167	0.172
ENSDARG00000031776	fthl27	1	0.891458	-0.279711	0.967	0.966
ENSDARG00000026762	fam126a	1	0.905349	0.371602	0.233	0.276
ENSDARG00000019098	cd82a	1	0.916865	0.263419	0.167	0.172
ENSDARG00000036830	krt91	1	0.932992	0.412297	0.733	0.759
ENSDARG00000021924	hsp70.3	1	0.945154	0.336671	0.733	0.759
ENSDARG00000089204	smim13	1	0.953756	0.347966	0.167	0.172
ENSDARG00000077828	slc29a3	1	0.965417	0.418771	0.1	0.103
ENSDARG00000089362	grn1	1	0.979097	-0.743804	0.367	0.379
ENSDARG00000003699	atp7a	1	1	0.364475	0.133	0.138
