# Supplementary material for: The microbiota promotes social behavior by modulating microglial remodeling of forebrain neurons
Source: PLoS Biol. 2022 Nov 1;20(11):e3001838. doi: 10.1371/journal.pbio.3001838 (PMC9624426; doi:10.1371/journal.pbio.3001838)
Supplement: S5 Table — (XLSX) [file pbio.3001838.s017.xlsx]

## Sheet: Cluster4_CVvGF
Ensembl ID	gene_NAME	p_val_adj	p_val	avg_logFC	pct.1	pct.2
ENSDARG00000086917	crygm2d2	0.00109605	4.96896e-08	-1.50186	0.154	0.944
ENSDARG00000016793	crybb1l2	0.17011	7.71192e-06	-0.770582	0	0.611
ENSDARG00000087765	crygm2d10	0.189246	8.57949e-06	-0.897242	0.115	0.778
ENSDARG00000068507	crybb1	0.231137	1.04786e-05	-0.936232	0.192	0.833
ENSDARG00000053862	crygmx	0.276662	1.25425e-05	-1.31362	0.231	0.778
ENSDARG00000041925	cryba2b	0.438691	1.98881e-05	-1.1042	0.115	0.722
ENSDARG00000109861	BX545855.1	0.730855	3.31333e-05	-1.18328	0.154	0.722
ENSDARG00000030411	crygn2	1	5.30166e-05	-0.838376	0.154	0.722
ENSDARG00000056874	lygl1	1	6.15022e-05	1.13794	1	1
ENSDARG00000042725	cebpb	1	7.79209e-05	-1.03997	0.923	1
ENSDARG00000053875	cryba1b	1	0.000142203	-0.849351	0.192	0.722
ENSDARG00000011925	spns1	1	0.000217093	-0.844512	0.154	0.667
ENSDARG00000092947	cyt1	1	0.000353493	-0.697572	0.577	1
ENSDARG00000017653	rgs13	1	0.000363081	-0.834249	0.615	1
ENSDARG00000024548	cryba4	1	0.000514187	-1.08277	0.231	0.722
ENSDARG00000015445	lim2.4	1	0.00069265	-0.604229	0	0.389
ENSDARG00000092310	si:ch211-199g17.2	1	0.00069265	-0.470176	0	0.389
ENSDARG00000103720	zgc:162730	1	0.000796746	-0.794645	0.923	1
ENSDARG00000019404	atp5f1d	1	0.000924309	0.580219	0.962	0.667
ENSDARG00000094310	si:ch211-255g12.6	1	0.00129339	-0.523837	0.077	0.5
ENSDARG00000069801	crygm2d12	1	0.00148121	-0.724019	0.154	0.611
ENSDARG00000003607	nr2f6a	1	0.00193036	-0.406999	0	0.333
ENSDARG00000088823	crygm2d3	1	0.00193036	-0.46244	0	0.333
ENSDARG00000102249	pepd	1	0.0019624	-0.596158	0.962	1
ENSDARG00000001303	psmb8a	1	0.00197754	0.547733	0.538	0.056
ENSDARG00000075643	ifi35	1	0.00242721	0.584678	0.5	0.056
ENSDARG00000071463	zgc:154125	1	0.00263302	0.611667	0.577	0.111
ENSDARG00000036915	dolpp1	1	0.00287293	-0.420182	0.038	0.389
ENSDARG00000099651	bin3	1	0.00287293	-0.366115	0.038	0.389
ENSDARG00000005162	tpm3	1	0.00289974	-0.626773	0.615	0.889
ENSDARG00000087324	crygm2d1	1	0.00292348	-0.802017	0.077	0.444
ENSDARG00000036161	hnrnpa0l	1	0.00295582	-0.440788	0.962	0.889
ENSDARG00000079762	si:dkey-253d23.4	1	0.0032489	-0.578627	0.077	0.444
ENSDARG00000030881	baxb	1	0.0033766	-0.620052	0.154	0.556
ENSDARG00000055751	fosb	1	0.0033766	-1.37439	0.154	0.556
ENSDARG00000098186	TMEM19	1	0.00349017	-0.479481	0.115	0.5
ENSDARG00000033144	psme2	1	0.00352154	0.724765	0.731	0.389
ENSDARG00000032929	cryba1l1	1	0.00374657	-0.994205	0.231	0.611
ENSDARG00000004636	ccdc9	1	0.00521151	-0.347318	0	0.278
ENSDARG00000006196	sav1	1	0.00521151	-0.390358	0	0.278
ENSDARG00000021509	tab2	1	0.00521151	-0.361426	0	0.278
ENSDARG00000067784	CABZ01088428.1	1	0.00521151	-0.356207	0	0.278
ENSDARG00000033587	CABZ01088134.1	1	0.00565148	0.978344	0.462	0.056
ENSDARG00000052010	ciao2b	1	0.00635182	-0.414682	0.154	0.556
ENSDARG00000044357	tbc1d23	1	0.00640727	0.330116	0.346	0
ENSDARG00000052091	rbpjb	1	0.00640727	0.535861	0.346	0
ENSDARG00000070097	selenos	1	0.00640727	0.490731	0.346	0
ENSDARG00000006397	laptm4a	1	0.00709169	-0.589974	0.385	0.722
ENSDARG00000070542	mafbb	1	0.00722314	-0.487311	0.846	1
ENSDARG00000001220	mycbp2	1	0.00741749	0.514053	0.423	0.056
ENSDARG00000067566	sftpbb	1	0.00758951	0.503402	0.5	0.111
ENSDARG00000010625	clic2	1	0.00765709	-0.468719	0.769	0.944
ENSDARG00000067672	card9	1	0.00799461	0.618206	0.577	0.167
ENSDARG00000103900	sept9b	1	0.00822346	-0.428427	0.038	0.333
ENSDARG00000034293	hif1ab	1	0.00825266	-0.523686	0.192	0.556
ENSDARG00000045019	aamp	1	0.00880951	-0.445745	0.154	0.5
ENSDARG00000053684	aldob	1	0.0088542	-1.30797	0.5	0.833
ENSDARG00000086658	crygm2d21	1	0.00918022	-0.588945	0.038	0.333
ENSDARG00000098635	irf2bp2b	1	0.0101135	-0.584541	0.269	0.611
ENSDARG00000007576	crybb1l1	1	0.0102351	-0.329979	0.038	0.333
ENSDARG00000012577	waca	1	0.0102351	-0.354488	0.038	0.333
ENSDARG00000029911	casc3	1	0.0102351	-0.307624	0.038	0.333
ENSDARG00000090882	si:rp71-36a1.5	1	0.0105953	0.481821	0.462	0.111
ENSDARG00000075718	rpz5	1	0.0108473	0.440522	0.808	0.5
ENSDARG00000034534	atp6v1aa	1	0.011146	-0.413374	0.692	0.833
ENSDARG00000045422	otulina	1	0.0111675	0.385507	0.308	0
ENSDARG00000102908	il16	1	0.0111675	0.423285	0.308	0
ENSDARG00000039969	akirin1	1	0.0114536	-0.355788	0.192	0.556
ENSDARG00000035152	ap2b1	1	0.0116364	-0.320175	0.077	0.389
ENSDARG00000015866	apoa2	1	0.0123535	-1.48266	0.692	1
ENSDARG00000027750	dpp7	1	0.0123933	-0.346582	0.962	1
ENSDARG00000025977	blmh	1	0.0124891	0.464882	0.462	0.111
ENSDARG00000007024	uox	1	0.013711	-0.533573	0	0.222
ENSDARG00000012942	itgb5	1	0.013711	-0.25152	0	0.222
ENSDARG00000017988	dse	1	0.013711	-0.333579	0	0.222
ENSDARG00000020364	fbp1b	1	0.013711	-0.307277	0	0.222
ENSDARG00000025074	slc25a10	1	0.013711	-0.346439	0	0.222
ENSDARG00000040666	nifk	1	0.013711	-0.270212	0	0.222
ENSDARG00000077918	dnase2b	1	0.013711	-0.251766	0	0.222
ENSDARG00000042319	cdca4	1	0.0137362	-0.403117	0.115	0.444
ENSDARG00000037091	asah1a	1	0.0146152	-0.426788	0.154	0.5
ENSDARG00000041959	cxcr4b	1	0.014777	-0.654728	0.808	0.944
ENSDARG00000098387	tmem176l.3a	1	0.0148492	-0.262875	0.231	0.611
ENSDARG00000094578	epsti1	1	0.0149867	0.431526	0.385	0.056
ENSDARG00000090889	si:ch211-132p1.3	1	0.0156146	0.643034	0.923	0.5
ENSDARG00000075536	cpne1	1	0.0157608	0.602637	0.654	0.333
ENSDARG00000061187	cbx5	1	0.0158924	0.364656	0.462	0.111
ENSDARG00000058413	rnaset2l	1	0.0161205	-0.495484	0.615	0.833
ENSDARG00000115547	CABZ01026681.1	1	0.0169732	0.422079	0.5	0.111
ENSDARG00000090389	ndufv3	1	0.0172006	0.460915	0.5	0.167
ENSDARG00000035136	selenow1	1	0.0175276	0.441664	1	0.833
ENSDARG00000035557	gabarapa	1	0.0177782	-0.361303	0.731	0.944
ENSDARG00000017772	mdh1aa	1	0.018811	-0.30681	0.962	1
ENSDARG00000005414	grapa	1	0.0189022	-0.504796	0.346	0.722
ENSDARG00000005652	man1a1	1	0.0191362	0.334947	0.269	0
ENSDARG00000010169	myd88	1	0.0191362	0.313959	0.269	0
ENSDARG00000030954	ftr56	1	0.0191362	0.396142	0.269	0
ENSDARG00000044402	nop16	1	0.0191362	0.307835	0.269	0
ENSDARG00000045639	elavl4	1	0.0191362	0.416656	0.269	0
ENSDARG00000055569	ghdc	1	0.0191362	0.325748	0.269	0
ENSDARG00000056903	mrpl13	1	0.0191362	0.317195	0.269	0
ENSDARG00000059231	hephl1a	1	0.0191362	0.399152	0.269	0
ENSDARG00000063021	rpain	1	0.0191362	0.250423	0.269	0
ENSDARG00000092158	cbx3b	1	0.0191362	0.288062	0.269	0
ENSDARG00000100743	si:dkey-190j3.4	1	0.0191362	0.317546	0.269	0
ENSDARG00000103956	si:dkey-17o15.2	1	0.0191362	0.295075	0.269	0
ENSDARG00000088013	zgc:136333	1	0.0192058	-0.511489	0.115	0.389
ENSDARG00000036107	txnipa	1	0.019941	-0.390154	0.923	1
ENSDARG00000006603	csrp1a	1	0.0201584	0.509288	0.423	0.111
ENSDARG00000039185	nfyba	1	0.0201584	0.408327	0.423	0.111
ENSDARG00000014101	pyroxd2	1	0.0203109	-0.479306	0.038	0.278
ENSDARG00000014366	luc7l3	1	0.0203109	-0.371416	0.038	0.278
ENSDARG00000030215	matn1	1	0.0203109	-0.400172	0.038	0.278
ENSDARG00000101116	vps33a	1	0.0203522	-0.265034	0.077	0.389
ENSDARG00000088745	MFAP4 (1 of many)	1	0.0205845	0.751055	0.962	0.944
ENSDARG00000003820	nr1d2a	1	0.0207151	-0.585344	0.231	0.556
ENSDARG00000090730	cfbl	1	0.0209441	0.609256	0.346	0.056
ENSDARG00000103824	hint1	1	0.0209441	0.370614	0.346	0.056
ENSDARG00000023394	slc37a2	1	0.0209957	-0.38901	0.769	0.944
ENSDARG00000061946	commd4	1	0.0210469	0.321389	0.385	0.056
ENSDARG00000093019	si:dkey-83k24.5	1	0.0210469	0.333243	0.385	0.056
ENSDARG00000079497	tcima	1	0.0212323	-0.355926	0.885	1
ENSDARG00000033855	cnot9	1	0.0218026	0.368871	0.423	0.111
ENSDARG00000039682	si:ch211-121a2.2	1	0.0218026	0.393814	0.423	0.111
ENSDARG00000026712	rab5c	1	0.0224628	-0.415064	0.769	1
ENSDARG00000016607	echdc2	1	0.0225184	0.545953	0.615	0.278
ENSDARG00000007241	mycb	1	0.0225753	-0.420655	0.038	0.278
ENSDARG00000069114	unc93b1	1	0.0225753	-0.294714	0.038	0.278
ENSDARG00000089404	si:dkey-24p1.7	1	0.0225753	-0.307243	0.038	0.278
ENSDARG00000090386	cd3eap	1	0.0225753	-0.360117	0.038	0.278
ENSDARG00000055226	slc7a7	1	0.0225818	-0.449196	0.923	0.889
ENSDARG00000031683	fosab	1	0.0226247	-0.68927	0.923	1
ENSDARG00000010729	CABZ01073795.1	1	0.0228179	0.726651	0.346	0.056
ENSDARG00000040064	acp6	1	0.0228179	0.405843	0.346	0.056
ENSDARG00000053091	si:ch211-204c21.1	1	0.0228179	-0.49113	0.115	0.389
ENSDARG00000077515	letm2	1	0.0228179	-0.403536	0.115	0.389
ENSDARG00000092677	coa6	1	0.0240877	0.382842	0.654	0.222
ENSDARG00000024540	tspan36	1	0.0245135	-0.286003	1	1
ENSDARG00000024789	mxc	1	0.0248357	1.25594	0.346	0.056
ENSDARG00000028164	cst14a.1	1	0.0248401	0.446693	0.5	0.167
ENSDARG00000075795	nol7	1	0.0250561	-0.261418	0.038	0.278
ENSDARG00000043899	psma6l	1	0.0252142	0.287671	0.462	0.111
ENSDARG00000041450	rab11a	1	0.025218	-0.331666	0.462	0.778
ENSDARG00000032619	tob1a	1	0.025331	-0.557189	0.154	0.444
ENSDARG00000071113	xirp2a	1	0.025444	0.453236	0.423	0.111
ENSDARG00000061375	sgpl1	1	0.0256394	-0.687309	0.423	0.722
ENSDARG00000035715	marcksl1b	1	0.0260585	0.468003	0.885	0.556
ENSDARG00000029660	commd5	1	0.0270062	0.32721	0.346	0.056
ENSDARG00000055837	arhgef1b	1	0.0270062	-0.409229	0.115	0.389
ENSDARG00000031795	abcf1	1	0.0271589	0.408191	0.462	0.111
ENSDARG00000035556	rps6ka3a	1	0.0273916	-0.4094	0.154	0.444
ENSDARG00000079009	abca1b	1	0.0275576	-0.404243	0.308	0.667
ENSDARG00000052690	arrdc3a	1	0.0276422	-0.353265	0.231	0.556
ENSDARG00000054355	dcaf7	1	0.0277695	-0.258392	0.038	0.278
ENSDARG00000061335	galnt1	1	0.0277695	-0.255503	0.038	0.278
ENSDARG00000009390	npl	1	0.0285594	-0.392451	0.538	0.778
ENSDARG00000104399	tppp	1	0.0286349	1.74106	0.5	0.167
ENSDARG00000039850	dusp22b	1	0.0295953	0.582034	0.385	0.111
ENSDARG00000041449	spred1	1	0.0307327	-0.341889	0.038	0.278
ENSDARG00000103980	ets2	1	0.0313329	-0.555009	0.5	0.833
ENSDARG00000053136	b2m	1	0.0313494	0.846214	0.615	0.278
ENSDARG00000090268	krtt1c19e	1	0.0314468	-0.489973	0.308	0.667
ENSDARG00000025350	prdx2	1	0.0316147	-0.350283	0.962	1
ENSDARG00000040527	siae	1	0.03179	-0.395934	0.077	0.333
ENSDARG00000042864	rpl7l1	1	0.0318422	0.322221	0.346	0.056
ENSDARG00000068382	pglyrp5	1	0.0318422	0.646929	0.346	0.056
ENSDARG00000056856	tax1bp1b	1	0.0319497	-0.299883	0.154	0.444
ENSDARG00000011376	dnase1l4.2	1	0.0323134	0.327595	0.231	0
ENSDARG00000012945	tnfsf13b	1	0.0323134	0.40469	0.231	0
ENSDARG00000020258	ewsr1a	1	0.0323134	0.293384	0.231	0
ENSDARG00000039647	slc6a1b	1	0.0323134	0.346713	0.231	0
ENSDARG00000040245	kpnb3	1	0.0323134	0.381686	0.231	0
ENSDARG00000071211	zgc:112255	1	0.0323134	0.262414	0.231	0
ENSDARG00000101543	washc5	1	0.0323134	0.262167	0.231	0
ENSDARG00000114387	CU499336.2	1	0.0323134	0.353151	0.231	0
ENSDARG00000045542	lamtor4	1	0.0325235	-0.351042	0.885	0.889
ENSDARG00000020133	jdp2b	1	0.0327517	-1.09298	0.654	0.722
ENSDARG00000017794	sdr16c5b	1	0.0328301	-0.453046	0.615	0.889
ENSDARG00000014914	lamp2	1	0.0334398	-0.339896	0.423	0.833
ENSDARG00000031020	pip4k2ca	1	0.0345268	0.277453	0.346	0.056
ENSDARG00000067741	itpkcb	1	0.0347248	-0.573885	0.077	0.333
ENSDARG00000087402	tpm1	1	0.0347248	-0.346981	0.077	0.333
ENSDARG00000019556	clcn7	1	0.0352591	0.385749	0.5	0.167
ENSDARG00000006314	itgav	1	0.0354702	-0.2845	0	0.167
ENSDARG00000007734	stn1	1	0.0354702	-0.250206	0	0.167
ENSDARG00000010070	adam9	1	0.0354702	-0.265248	0	0.167
ENSDARG00000011764	ints13	1	0.0354702	-0.300159	0	0.167
ENSDARG00000015921	pwp1	1	0.0354702	-0.272415	0	0.167
ENSDARG00000020007	col1a2	1	0.0354702	-0.469686	0	0.167
ENSDARG00000025699	mbd1b	1	0.0354702	-0.430817	0	0.167
ENSDARG00000029768	waplb	1	0.0354702	-0.328742	0	0.167
ENSDARG00000034503	per2	1	0.0354702	-0.313933	0	0.167
ENSDARG00000037281	fgg	1	0.0354702	-0.408716	0	0.167
ENSDARG00000039605	mat1a	1	0.0354702	-0.293399	0	0.167
ENSDARG00000040284	si:dkey-79d12.5	1	0.0354702	-0.364386	0	0.167
ENSDARG00000063101	man2a2	1	0.0354702	-0.329893	0	0.167
ENSDARG00000079815	lyrm7	1	0.0354702	-0.313038	0	0.167
ENSDARG00000087164	crygm2d4	1	0.0354702	-0.325058	0	0.167
ENSDARG00000100419	ints1	1	0.0354702	-0.277781	0	0.167
ENSDARG00000114030	CR759843.2	1	0.0354702	-0.548873	0	0.167
ENSDARG00000041400	ndufa3	1	0.0355298	0.404365	0.731	0.444
ENSDARG00000025903	lgals9l1	1	0.0363668	0.562432	0.923	0.722
ENSDARG00000074656	ctss2.1	1	0.0366051	-0.292114	0.846	0.944
ENSDARG00000053973	fetub	1	0.0369236	-1.12081	0.192	0.444
ENSDARG00000016156	fam53b	1	0.0370017	-0.283862	0.423	0.667
ENSDARG00000070721	vdrb	1	0.0371432	-0.314797	0.154	0.444
ENSDARG00000005551	hnrnph1l	1	0.0372757	0.364147	0.308	0.056
ENSDARG00000015474	ppp2r5ea	1	0.0372757	0.27174	0.308	0.056
ENSDARG00000091655	gcsha	1	0.0372757	0.339706	0.308	0.056
ENSDARG00000013938	psmb3	1	0.0374346	0.3221	0.885	0.556
ENSDARG00000076790	crygm2d16	1	0.0378879	-0.29253	0.077	0.333
ENSDARG00000089368	hopx	1	0.0378879	-0.286642	0.077	0.333
ENSDARG00000061368	klf13	1	0.0389389	-0.425371	0.231	0.444
ENSDARG00000102482	zgc:165573	1	0.0391767	-0.482012	0.654	0.722
ENSDARG00000044339	rp2	1	0.0397721	0.365835	0.654	0.389
ENSDARG00000043848	sod1	1	0.0398825	0.319875	0.731	0.5
ENSDARG00000043976	etf1b	1	0.0400211	-0.344659	0.5	0.667
ENSDARG00000101324	apoa1b	1	0.0400636	-1.78278	0.5	0.778
ENSDARG00000104181	tmsb1	1	0.0400636	1.28096	0.692	0.5
ENSDARG00000077664	zgc:110239	1	0.0403631	-0.432894	0.962	1
ENSDARG00000023958	rnf181	1	0.0404794	-0.32639	0.115	0.389
ENSDARG00000061294	arhgap5	1	0.0412929	-0.303211	0.077	0.333
ENSDARG00000008310	ip6k2a	1	0.0425763	-0.315342	0.5	0.722
ENSDARG00000045928	psma4	1	0.0427718	0.40703	0.769	0.556
ENSDARG00000025522	sgk1	1	0.0429999	-0.721482	0.385	0.611
ENSDARG00000040474	snx10b	1	0.0431029	0.346837	0.538	0.222
ENSDARG00000058731	slc2a6	1	0.0433821	0.614935	0.462	0.167
ENSDARG00000020623	baxa	1	0.0437684	-0.297269	0.115	0.389
ENSDARG00000045543	atp6v1f	1	0.0440305	-0.425848	0.577	0.833
ENSDARG00000017602	ccng2	1	0.0444985	-0.420005	0.5	0.889
ENSDARG00000037962	psmb7	1	0.0448606	0.392065	0.654	0.389
ENSDARG00000021021	trim35-28	1	0.0449536	-0.29409	0.077	0.333
ENSDARG00000038030	rbx1	1	0.0449762	0.290442	0.923	0.556
ENSDARG00000021346	pdhb	1	0.0454416	0.31061	0.5	0.222
ENSDARG00000025593	plekhj1	1	0.0457366	-0.357701	0.192	0.444
ENSDARG00000009336	aif1l	1	0.0461356	0.908385	0.538	0.278
ENSDARG00000110357	txndc15	1	0.0463014	0.353952	0.423	0.167
ENSDARG00000055186	ccr9a	1	0.0469067	-0.35038	0.731	0.944
ENSDARG00000043624	pqlc2	1	0.0472803	-0.293101	0.115	0.389
ENSDARG00000017985	zgc:77739	1	0.0475762	0.388214	0.308	0.056
ENSDARG00000096950	BX927244.1	1	0.0475762	0.301681	0.308	0.056
ENSDARG00000007603	stxbp2	1	0.047988	-0.420858	0.385	0.667
ENSDARG00000057698	ctsd	1	0.0481665	-0.427004	0.962	1
ENSDARG00000061908	mfsd12a	1	0.0490428	-0.332051	0.192	0.444
ENSDARG00000006266	stat1a	1	0.0490982	-0.444824	0.308	0.611
ENSDARG00000005789	enpp1	1	0.0491995	-0.491878	0.269	0.5
ENSDARG00000075129	mrps11	1	0.0495583	0.353677	0.423	0.167
ENSDARG00000009266	uevld	1	0.0495872	-0.261681	0.231	0.5
ENSDARG00000071683	zfr2	1	0.0497064	-0.294376	0.154	0.444
ENSDARG00000063921	mt-nd5	1	0.0504964	-0.323358	0.269	0.611
ENSDARG00000070426	chac1	1	0.0507339	-0.430206	0.731	0.889
ENSDARG00000058062	magt1	1	0.050943	0.465261	0.615	0.333
ENSDARG00000017230	fbxw11b	1	0.0512576	-0.454016	0.231	0.444
ENSDARG00000005560	ywhah	1	0.0515025	0.273483	0.308	0.056
ENSDARG00000007018	ms4a17a.6	1	0.0515025	0.297659	0.308	0.056
ENSDARG00000053404	PPP2CA	1	0.0515025	0.350015	0.308	0.056
ENSDARG00000087390	hbbe1.3	1	0.0515025	-0.412803	0.115	0.333
ENSDARG00000100020	pim1	1	0.0516102	-0.514777	0.385	0.611
ENSDARG00000025375	idh1	1	0.0522189	-0.251001	0.308	0.611
ENSDARG00000016154	zfp36l1a	1	0.0525474	-0.374653	0.192	0.444
ENSDARG00000043475	tagapb	1	0.0529589	-0.335805	0.231	0.5
ENSDARG00000013961	slc31a1	1	0.0530053	0.285999	0.423	0.167
ENSDARG00000077119	naxd	1	0.0533526	0.31861	0.385	0.111
ENSDARG00000036658	cab39l	1	0.0535421	-0.298761	0.077	0.278
ENSDARG00000014003	stard8	1	0.0539286	0.285086	0.192	0
ENSDARG00000016611	scrn3	1	0.0539286	0.31925	0.192	0
ENSDARG00000026049	mxf	1	0.0539286	0.328835	0.192	0
ENSDARG00000039208	nasp	1	0.0539286	0.28141	0.192	0
ENSDARG00000039265	arhgap4a	1	0.0539286	0.319813	0.192	0
ENSDARG00000040249	tlr18	1	0.0539286	0.457353	0.192	0
ENSDARG00000043339	abraxas1	1	0.0539286	0.270882	0.192	0
ENSDARG00000057974	parp12b	1	0.0539286	0.265834	0.192	0
ENSDARG00000067630	zgc:154075	1	0.0539286	-0.276753	0.038	0.222
ENSDARG00000074979	larp4ab	1	0.0539286	0.272141	0.192	0
ENSDARG00000093584	zgc:193505	1	0.0539286	0.274367	0.192	0
ENSDARG00000094206	si:ch73-191k20.3	1	0.0539286	0.258257	0.192	0
ENSDARG00000099325	gig2i	1	0.0539286	0.415722	0.192	0
ENSDARG00000104225	ndel1b	1	0.0539286	-0.340023	0.038	0.222
ENSDARG00000110288	CT583625.5	1	0.0539286	0.257091	0.192	0
ENSDARG00000114552	siva1	1	0.0539286	0.354832	0.192	0
ENSDARG00000090912	npc2	1	0.0540263	-0.322742	1	1
ENSDARG00000101334	ctsc	1	0.0540263	-0.28359	0.962	1
ENSDARG00000015111	ddx39ab	1	0.0547832	-0.281275	0.346	0.667
ENSDARG00000014536	pfdn1	1	0.0555037	0.404071	0.538	0.278
ENSDARG00000036291	nucb2b	1	0.0556964	-0.330775	0.115	0.333
ENSDARG00000037059	slc44a2	1	0.0556964	-0.326904	0.115	0.333
ENSDARG00000008890	ctns	1	0.0559463	-0.385995	0.269	0.5
ENSDARG00000097205	ulk2	1	0.05652	-0.366963	0.231	0.5
ENSDARG00000057867	lasp1	1	0.0566788	0.343688	0.846	0.722
ENSDARG00000099014	fxyd1	1	0.0566788	-0.346732	0.731	0.889
ENSDARG00000100562	CABZ01080702.1	1	0.0567067	-0.420906	0.538	0.722
ENSDARG00000059906	sdc4	1	0.0571671	-0.339493	1	1
ENSDARG00000103134	zgc:65873	1	0.0572195	0.252916	0.385	0.111
ENSDARG00000040118	zgc:113232	1	0.0575545	-0.307629	0.154	0.389
ENSDARG00000096304	btr31	1	0.0575545	0.396723	0.346	0.111
ENSDARG00000013144	atp1b1a	1	0.0576998	-0.295345	0.885	1
ENSDARG00000046106	rab10	1	0.0583414	-0.397265	0.462	0.667
ENSDARG00000033832	ampd1	1	0.058353	-0.333816	0.077	0.278
ENSDARG00000033450	nkap	1	0.0585349	0.398107	0.5	0.222
ENSDARG00000092653	si:dkey-1h24.6	1	0.0586777	0.476125	0.538	0.333
ENSDARG00000103403	sar1b	1	0.0589589	0.34058	0.538	0.278
ENSDARG00000038141	atf4b	1	0.0594536	-0.426065	0.615	1
ENSDARG00000016263	zdhhc5a	1	0.0595519	-0.289573	0.038	0.222
ENSDARG00000041839	tsc22d2	1	0.0595519	-0.310245	0.038	0.222
ENSDARG00000054574	znhit1	1	0.0595519	-0.28328	0.038	0.222
ENSDARG00000069630	tat	1	0.0595519	-0.32003	0.038	0.222
ENSDARG00000018190	asna1	1	0.0599883	0.279887	0.269	0.056
ENSDARG00000020201	cdc73	1	0.0599883	0.275682	0.269	0.056
ENSDARG00000059079	vps25	1	0.0599883	0.258546	0.269	0.056
ENSDARG00000068969	zgc:153759	1	0.0599883	0.383559	0.269	0.056
ENSDARG00000012234	psme3	1	0.0601711	0.254127	0.308	0.056
ENSDARG00000036848	slc43a2a	1	0.0601711	-0.386582	0.115	0.333
ENSDARG00000036212	tbc1d5	1	0.0601862	-0.279121	0.192	0.444
ENSDARG00000045620	nansa	1	0.0601862	-0.253691	0.192	0.444
ENSDARG00000057035	stoml3b	1	0.0601892	0.58734	0.846	0.778
ENSDARG00000037009	banf1	1	0.0602046	0.575161	0.654	0.444
ENSDARG00000067797	spi1a	1	0.0608623	0.464952	0.923	0.889
ENSDARG00000007708	nsa2	1	0.0609442	-0.32752	0.923	1
ENSDARG00000056259	tmem131	1	0.0616184	-0.455173	0.385	0.611
ENSDARG00000089223	ngfrb	1	0.0618059	-0.386615	0.154	0.389
ENSDARG00000091563	snw1	1	0.0622582	0.320815	0.5	0.222
ENSDARG00000025397	srsf3a	1	0.0635176	-0.323129	0.077	0.278
ENSDARG00000025549	ndufaf1	1	0.0635176	-0.326765	0.077	0.278
ENSDARG00000052638	fam210b	1	0.0635176	-0.252025	0.077	0.278
ENSDARG00000103957	aamdc	1	0.0649398	-0.357489	0.115	0.333
ENSDARG00000086374	isg15	1	0.0649806	0.969713	0.269	0.056
ENSDARG00000016724	zgc:162339	1	0.0656532	-0.271222	0.038	0.222
ENSDARG00000029783	dedd	1	0.0656532	-0.263642	0.038	0.222
ENSDARG00000115038	si:dkey-4c23.5	1	0.0656532	-0.294471	0.038	0.222
ENSDARG00000051888	ist1	1	0.0673233	-0.407861	0.5	0.667
ENSDARG00000044694	fybb	1	0.0678816	0.405096	0.808	0.556
ENSDARG00000037108	pfdn6	1	0.0687236	0.427952	0.385	0.167
ENSDARG00000039338	gadd45gip1	1	0.0688561	0.332144	0.423	0.167
ENSDARG00000018303	etv4	1	0.0690542	-0.393274	0.077	0.278
ENSDARG00000037423	smim19	1	0.0690542	-0.293255	0.077	0.278
ENSDARG00000052518	stx4	1	0.0690542	-0.290079	0.077	0.278
ENSDARG00000026072	pdcd5	1	0.0696014	0.295774	0.462	0.222
ENSDARG00000052377	psmd12	1	0.0696014	0.372585	0.462	0.222
ENSDARG00000028088	galk1	1	0.0702934	-0.292936	0.269	0.556
ENSDARG00000000656	psmb9a	1	0.0703108	0.356678	0.269	0.056
ENSDARG00000039880	arpp19b	1	0.0703108	0.251506	0.269	0.056
ENSDARG00000025254	s100a10b	1	0.0710893	-0.420589	0.154	0.389
ENSDARG00000088383	cox5aa	1	0.0715004	0.270134	1	0.889
ENSDARG00000005823	slc39a10	1	0.0722607	-0.25703	0.038	0.222
ENSDARG00000017119	vps37a	1	0.0722607	-0.318751	0.038	0.222
ENSDARG00000076189	ccdc88b	1	0.0733762	0.352999	0.423	0.167
ENSDARG00000116835	park7	1	0.0746193	0.396311	0.5	0.222
ENSDARG00000099465	rnf213a	1	0.0746898	0.752437	0.654	0.333
ENSDARG00000094695	si:dkey-204f11.64	1	0.0748155	0.406903	0.538	0.222
ENSDARG00000038938	itprid2	1	0.0749812	-0.323146	0.077	0.278
ENSDARG00000054978	kifc3	1	0.0749812	-0.345459	0.077	0.278
ENSDARG00000100003	glulb	1	0.0749812	-0.546567	0.077	0.278
ENSDARG00000100766	ube2q1	1	0.0749812	-0.28463	0.077	0.278
ENSDARG00000002536	tm9sf4	1	0.0754135	-0.289718	0.115	0.333
ENSDARG00000052536	tia1	1	0.0757256	-0.356175	0.231	0.444
ENSDARG00000078328	sec22a	1	0.0759946	0.276975	0.269	0.056
ENSDARG00000062352	sema4ab	1	0.0761431	-0.284472	0.154	0.389
ENSDARG00000078164	znf576.2	1	0.0761431	0.306229	0.346	0.111
ENSDARG00000099213	glyr1	1	0.0761431	0.250936	0.346	0.111
ENSDARG00000022659	snx4	1	0.0762382	-0.331687	0.269	0.5
ENSDARG00000003927	cldn12	1	0.078232	-0.278198	0.192	0.444
ENSDARG00000077726	nocta	1	0.078232	-0.368386	0.192	0.444
ENSDARG00000105012	utp23	1	0.078232	0.316021	0.385	0.167
ENSDARG00000090444	ponzr1	1	0.0790138	0.959019	0.5	0.333
ENSDARG00000068939	xaf1	1	0.0792874	0.459229	0.654	0.444
ENSDARG00000022974	wdr13	1	0.0794032	-0.286505	0.038	0.222
ENSDARG00000053466	timmdc1	1	0.080493	-0.31128	0.385	0.667
ENSDARG00000097478	qkia	1	0.080943	-0.339664	0.269	0.5
ENSDARG00000057460	crygm2d13	1	0.0811459	-0.353272	0.115	0.333
ENSDARG00000029443	zgc:92242	1	0.0813173	-0.251704	0.077	0.278
ENSDARG00000078691	gigyf1b	1	0.0813173	-0.279444	0.077	0.278
ENSDARG00000016809	prkacab	1	0.0814862	-0.316721	0.154	0.389
ENSDARG00000076532	si:ch211-222l21.1	1	0.0814862	0.408751	0.346	0.111
ENSDARG00000099674	dicp3.1	1	0.0814862	-0.33218	0.154	0.389
ENSDARG00000070675	fam3a	1	0.0816122	0.399907	0.5	0.278
ENSDARG00000087303	cebpd	1	0.0818812	-0.533445	0.154	0.333
ENSDARG00000039915	bola1	1	0.0820477	0.257493	0.269	0.056
ENSDARG00000057241	tnfsf10	1	0.0820477	0.315206	0.269	0.056
ENSDARG00000102758	FO704661.1	1	0.0823988	1.2209	0.731	0.5
ENSDARG00000094112	slc22a21	1	0.082607	-0.419449	0.769	0.889
ENSDARG00000055524	rnf7	1	0.083309	0.338672	0.654	0.333
ENSDARG00000094258	commd9	1	0.0833732	0.28847	0.385	0.167
ENSDARG00000057026	ran	1	0.0835103	0.278147	1	0.889
ENSDARG00000013968	psap	1	0.0835259	-0.301888	1	1
ENSDARG00000078386	dync1i2a	1	0.085233	0.276199	0.577	0.278
ENSDARG00000008370	csnk1da	1	0.0857443	-0.363991	0.231	0.444
ENSDARG00000016889	eif3g	1	0.0869308	0.257468	0.923	0.667
ENSDARG00000021582	dynlrb1	1	0.0871703	0.31577	0.769	0.556
ENSDARG00000018890	snrpa	1	0.0877566	0.273483	0.308	0.111
ENSDARG00000056410	fdx1	1	0.0877566	-0.457967	0.154	0.333
ENSDARG00000091631	si:ch211-197h24.6	1	0.0877566	0.358223	0.308	0.111
ENSDARG00000035285	ncor1	1	0.0880812	-0.287682	0.077	0.278
ENSDARG00000104222	inppl1a	1	0.0880812	-0.310458	0.077	0.278
ENSDARG00000039830	gng5	1	0.0882419	0.443089	0.885	0.611
ENSDARG00000005359	sucla2	1	0.0884536	0.319558	0.538	0.278
ENSDARG00000039730	zgc:112160	1	0.0884861	0.262096	0.269	0.056
ENSDARG00000008275	klhl24b	1	0.089319	0.274395	0.154	0
ENSDARG00000021143	rtn1b	1	0.089319	0.292924	0.154	0
ENSDARG00000053493	aldh1a2	1	0.089319	0.262411	0.154	0
ENSDARG00000055900	zswim5	1	0.089319	0.265196	0.154	0
ENSDARG00000060041	lig1	1	0.089319	0.295045	0.154	0
ENSDARG00000060498	tnfrsf9a	1	0.089319	0.66779	0.154	0
ENSDARG00000079347	zgc:194659	1	0.089319	0.25508	0.154	0
ENSDARG00000079766	tap1	1	0.089319	0.271884	0.154	0
ENSDARG00000092423	cxcl11.5	1	0.089319	1.83175	0.154	0
ENSDARG00000104458	rnasekb	1	0.089319	0.398281	0.154	0
ENSDARG00000116197	si:dkeyp-4c4.2	1	0.089319	0.265414	0.154	0
ENSDARG00000093058	STMP1	1	0.090267	-0.48295	0.538	0.667
ENSDARG00000095451	si:ch211-196l7.4	1	0.091405	-0.400667	0.654	0.833
ENSDARG00000010454	guca1a	1	0.0917459	-0.478787	0	0.111
ENSDARG00000012405	col1a1a	1	0.0917459	-0.347545	0	0.111
ENSDARG00000013613	anxa13l	1	0.0917459	-0.278699	0	0.111
ENSDARG00000024112	gmppaa	1	0.0917459	-0.253978	0	0.111
ENSDARG00000042010	pklr	1	0.0917459	-0.36064	0	0.111
ENSDARG00000074726	nrde2	1	0.0917459	-0.252995	0	0.111
ENSDARG00000074989	sparcl1	1	0.0917459	-0.276837	0	0.111
ENSDARG00000093760	si:ch211-197h24.9	1	0.0917459	-0.253952	0	0.111
ENSDARG00000099860	pkmb	1	0.0917459	-0.287024	0	0.111
ENSDARG00000104676	prkd2	1	0.0917459	-0.570721	0	0.111
ENSDARG00000105643	adgrg1	1	0.0917459	-0.274586	0	0.111
ENSDARG00000003952	pfn2	1	0.0921733	-0.449191	0.423	0.611
ENSDARG00000059049	zgc:174904	1	0.0927168	0.525505	0.654	0.333
ENSDARG00000057949	slc43a3b	1	0.092765	-1.66239	0.269	0.444
ENSDARG00000062326	hmgn7	1	0.0937824	0.301318	0.769	0.444
ENSDARG00000039887	c1qbp	1	0.0939673	0.391367	0.308	0.111
ENSDARG00000060489	mrpl32	1	0.0939673	0.325413	0.308	0.111
ENSDARG00000035470	sh3glb2b	1	0.0941455	-0.387034	0.308	0.5
ENSDARG00000077950	tor1	1	0.0941455	0.340055	0.5	0.222
ENSDARG00000076229	mrtfab	1	0.0942418	-0.263118	0.192	0.389
ENSDARG00000095705	CDPF1	1	0.0944758	0.300753	0.385	0.167
ENSDARG00000016855	sf3b5	1	0.0964859	-0.297374	0.269	0.5
ENSDARG00000091234	si:ch73-335l21.4	1	0.0964859	-0.822391	0.269	0.5
ENSDARG00000059128	uqcrh	1	0.0968803	0.321865	0.885	0.889
ENSDARG00000012002	slc38a7	1	0.0977308	-0.373778	0.423	0.667
ENSDARG00000052522	snx11	1	0.0977308	-0.481877	0.462	0.611
ENSDARG00000005464	dnase1l1	1	0.097741	0.713818	0.538	0.333
ENSDARG00000000069	dap	1	0.0983844	0.283238	0.423	0.222
ENSDARG00000030537	psmc1a	1	0.0983844	0.316651	0.423	0.222
ENSDARG00000031681	atp6v0b	1	0.098563	0.367031	0.846	0.556
ENSDARG00000079391	mrpl42	1	0.0992947	0.272728	0.462	0.222
ENSDARG00000058285	cpt1b	1	0.0993613	-0.268767	0.154	0.389
ENSDARG00000104066	dnaja2a	1	0.100028	0.26527	0.846	0.667
ENSDARG00000102055	hadhb	1	0.100456	0.258209	0.385	0.167
ENSDARG00000011125	snrpb	1	0.101197	0.311466	0.731	0.5
ENSDARG00000011837	zgc:100846	1	0.102967	0.330501	0.231	0.056
ENSDARG00000013763	rrbp1a	1	0.102967	0.327589	0.231	0.056
ENSDARG00000057772	44262	1	0.102967	0.320703	0.231	0.056
ENSDARG00000074653	si:ch211-233m11.1	1	0.102967	0.370089	0.231	0.056
ENSDARG00000098296	gnsb	1	0.102967	0.260574	0.231	0.056
ENSDARG00000100129	brd3b	1	0.102967	0.256877	0.231	0.056
ENSDARG00000103199	si:dkey-247k7.2	1	0.102967	1.30406	0.231	0.056
ENSDARG00000109648	si:ch211-147m6.1	1	0.104536	0.443518	0.962	0.944
ENSDARG00000020761	arrdc2	1	0.10508	-0.426038	0.692	0.889
ENSDARG00000070545	top1l	1	0.105108	0.302314	0.462	0.222
ENSDARG00000038754	plk3	1	0.105342	-0.423764	0.308	0.5
ENSDARG00000045146	tomm22	1	0.105342	0.252517	0.5	0.222
ENSDARG00000077082	agtrap	1	0.105924	-0.303958	0.346	0.611
ENSDARG00000098012	itgae.1	1	0.106162	-0.560204	0.654	0.833
ENSDARG00000033735	ncf1	1	0.107287	0.994154	0.654	0.556
ENSDARG00000022970	tm9sf1	1	0.107444	0.339832	0.308	0.111
ENSDARG00000086309	erlec1	1	0.107444	0.268088	0.308	0.111
ENSDARG00000113572	si:dkey-102c8.3	1	0.107444	-0.487348	0.154	0.333
ENSDARG00000101849	adipor2	1	0.107681	-0.277409	0.731	0.833
ENSDARG00000016783	srsf6b	1	0.108114	-0.279873	0.269	0.5
ENSDARG00000051886	ankrd11	1	0.108114	-0.257564	0.269	0.5
ENSDARG00000000241	slc40a1	1	0.108795	-0.366882	0.692	0.778
ENSDARG00000076058	gba	1	0.110437	0.306118	0.423	0.222
ENSDARG00000014591	ilf2	1	0.110696	-0.260741	0.538	0.667
ENSDARG00000071426	lrrc59	1	0.111324	0.350984	0.462	0.278
ENSDARG00000056281	cyb561a3a	1	0.112211	0.286654	0.423	0.167
ENSDARG00000006524	supt6h	1	0.113318	0.336457	0.385	0.167
ENSDARG00000076486	acp1	1	0.113318	0.367527	0.385	0.167
ENSDARG00000105033	BX897691.1	1	0.113318	0.26088	0.385	0.167
ENSDARG00000038439	fabp10a	1	0.11397	-1.56161	0.5	0.667
ENSDARG00000004160	reep3b	1	0.114734	-0.304709	0.154	0.333
ENSDARG00000009871	snrpc	1	0.114734	0.387468	0.308	0.111
ENSDARG00000017910	pdss1	1	0.114734	0.265795	0.308	0.111
ENSDARG00000042799	atpaf1	1	0.114734	0.305525	0.308	0.111
ENSDARG00000104071	hikeshi	1	0.114734	0.268357	0.308	0.111
ENSDARG00000010553	mmgt1	1	0.116055	0.257606	0.538	0.278
ENSDARG00000079267	FERMT3 (1 of many)	1	0.116055	-0.434921	0.346	0.556
ENSDARG00000014915	ndufab1b	1	0.116336	0.327192	0.692	0.444
ENSDARG00000104871	LEPROTL1	1	0.116885	-0.319542	0.269	0.444
ENSDARG00000099184	map2k6	1	0.117542	0.291215	0.462	0.222
ENSDARG00000014898	ncbp2	1	0.117571	-0.308276	0.308	0.5
ENSDARG00000071570	si:dkeyp-87e7.4	1	0.118409	-0.351362	0.115	0.278
ENSDARG00000024295	slc11a2	1	0.118837	-0.458696	0.385	0.611
ENSDARG00000071667	si:dkey-222f2.7	1	0.118837	-0.263979	0.385	0.611
ENSDARG00000010721	44445	1	0.119598	0.28964	0.577	0.389
ENSDARG00000035625	snrnp27	1	0.119598	0.313086	0.577	0.389
ENSDARG00000026540	ppp4r2a	1	0.119788	0.257314	0.231	0.056
ENSDARG00000041391	tmed10	1	0.119851	-0.331829	0.692	0.778
ENSDARG00000058593	sri	1	0.119851	0.61417	0.769	0.667
ENSDARG00000012672	gtf2e2	1	0.120215	0.251783	0.5	0.278
ENSDARG00000056235	smndc1	1	0.120215	-0.370379	0.346	0.5
ENSDARG00000043102	lxn	1	0.123395	-0.327359	0.615	0.778
ENSDARG00000038099	gskip	1	0.12409	0.253102	0.462	0.278
ENSDARG00000033227	lect2l	1	0.124637	0.39778	0.846	0.5
ENSDARG00000032997	rnf185	1	0.125055	-0.33899	0.385	0.611
ENSDARG00000039931	slc25a33	1	0.126129	-0.345928	0.423	0.667
ENSDARG00000003584	pla2g7	1	0.12613	0.31025	0.654	0.389
ENSDARG00000039007	eno3	1	0.12645	0.33924	0.962	0.833
ENSDARG00000036704	tmem18	1	0.126741	-0.285747	0.346	0.5
ENSDARG00000029100	chchd1	1	0.127011	-0.274293	0.115	0.278
ENSDARG00000031647	stat2	1	0.127444	0.354696	0.385	0.167
ENSDARG00000074967	zgc:162698	1	0.127444	-0.340842	0.231	0.389
ENSDARG00000094854	ms4a17a.9	1	0.127948	0.345573	0.769	0.5
ENSDARG00000013732	vta1	1	0.128184	0.318695	0.346	0.167
ENSDARG00000074507	rmdn1	1	0.128184	-0.287106	0.192	0.389
ENSDARG00000006683	arhgef6	1	0.128969	0.354424	0.231	0.056
ENSDARG00000075172	fbxo25	1	0.128969	0.285387	0.231	0.056
ENSDARG00000086881	ier2b	1	0.130366	-0.391674	0.731	0.833
ENSDARG00000071026	mllt11	1	0.130476	-0.277293	0.154	0.333
ENSDARG00000046143	prkab1b	1	0.130494	0.272454	0.692	0.5
ENSDARG00000052244	zgc:158564	1	0.130667	-0.277325	0.269	0.444
ENSDARG00000012987	gpia	1	0.131102	0.264124	0.462	0.222
ENSDARG00000028396	fkbp5	1	0.131102	-0.534935	0.308	0.444
ENSDARG00000032102	prdx3	1	0.132087	0.27742	0.654	0.444
ENSDARG00000044345	cyfip1	1	0.132213	-0.310536	0.423	0.611
ENSDARG00000075831	slc7a8a	1	0.132508	-0.278758	0.577	0.833
ENSDARG00000045359	elocb	1	0.132513	0.259084	0.615	0.389
ENSDARG00000004189	cbx1a	1	0.133521	-0.302704	0.077	0.222
ENSDARG00000009771	ppme1	1	0.133521	-0.403398	0.077	0.222
ENSDARG00000016357	fmo5	1	0.133521	-0.303758	0.077	0.222
ENSDARG00000029639	tomm70a	1	0.133521	-0.26624	0.077	0.222
ENSDARG00000042984	fpr1	1	0.133521	-0.39922	0.077	0.222
ENSDARG00000098874	exoc6b	1	0.133521	-0.273368	0.077	0.222
ENSDARG00000101413	dusp7	1	0.133521	-0.401974	0.077	0.222
ENSDARG00000030241	vbp1	1	0.133539	0.282054	0.5	0.278
ENSDARG00000007960	hnrnpaba	1	0.134162	0.295639	0.731	0.556
ENSDARG00000098813	stx12	1	0.135618	-0.335793	0.346	0.556
ENSDARG00000101074	glud1b	1	0.135618	0.265126	0.538	0.278
ENSDARG00000102986	csf1ra	1	0.135618	-0.443638	0.346	0.556
ENSDARG00000041878	rab11ba	1	0.135717	0.2713	0.615	0.444
ENSDARG00000070391	tspan4b	1	0.135994	-0.264288	0.192	0.389
ENSDARG00000028275	sult1st1	1	0.136091	-0.29645	0.115	0.278
ENSDARG00000019765	zgc:158803	1	0.137906	-0.403092	0.038	0.167
ENSDARG00000022424	slc26a5	1	0.137906	-0.357804	0.038	0.167
ENSDARG00000073756	slc12a7a	1	0.137906	-0.266537	0.038	0.167
ENSDARG00000074201	flna	1	0.137906	-0.450877	0.038	0.167
ENSDARG00000088440	ssh2a	1	0.137906	-0.325277	0.038	0.167
ENSDARG00000103730	vgll4b	1	0.137906	-0.279466	0.038	0.167
ENSDARG00000045364	trappc3	1	0.137969	0.307196	0.462	0.278
ENSDARG00000061228	pfdn4	1	0.140607	0.313028	0.692	0.611
ENSDARG00000037998	flot1b	1	0.140653	-0.349187	0.385	0.556
ENSDARG00000099776	glula	1	0.142134	-0.53657	0.615	0.778
ENSDARG00000006040	cyp20a1	1	0.142415	-0.361469	0.462	0.667
ENSDARG00000007180	slc30a4	1	0.142903	-0.405491	0.231	0.389
ENSDARG00000022438	cox6a1	1	0.143347	0.280256	0.962	1
ENSDARG00000003675	cryl1	1	0.144166	-0.390485	0.192	0.389
ENSDARG00000056550	tango2	1	0.144166	0.257101	0.346	0.167
ENSDARG00000070261	crlf3	1	0.144166	0.284729	0.346	0.167
ENSDARG00000103619	si:ch73-238c9.1	1	0.144166	0.297815	0.346	0.167
ENSDARG00000044203	sumf1	1	0.144194	-0.339088	0.077	0.222
ENSDARG00000080009	bahcc1b	1	0.144194	-0.289281	0.077	0.222
ENSDARG00000052674	csnk1a1	1	0.144549	0.261327	0.654	0.5
ENSDARG00000099667	snrpg	1	0.145354	0.298725	0.654	0.444
ENSDARG00000053878	inpp5l	1	0.145664	-0.298396	0.115	0.278
ENSDARG00000069808	ostm1	1	0.145664	-0.3764	0.115	0.278
ENSDARG00000000887	zgc:56699	1	0.147761	0.304327	0.115	0
ENSDARG00000002445	prdm1a	1	0.147761	0.312473	0.115	0
ENSDARG00000011449	fes	1	0.147761	0.504857	0.115	0
ENSDARG00000044566	fabp6	1	0.147761	0.279925	0.115	0
ENSDARG00000058638	si:ch211-71m22.1	1	0.147761	0.260705	0.115	0
ENSDARG00000079166	ace	1	0.147761	0.268977	0.115	0
ENSDARG00000093186	si:dkey-30j10.5	1	0.147761	1.20498	0.115	0
ENSDARG00000093750	cd180	1	0.147761	0.372657	0.115	0
ENSDARG00000101040	ccl20a.3	1	0.147761	0.627973	0.115	0
ENSDARG00000103556	si:ch211-218g23.6	1	0.147761	0.405376	0.115	0
ENSDARG00000078619	pnp5a	1	0.147845	-0.268424	0.154	0.333
ENSDARG00000011648	snrpd1	1	0.149721	0.336225	0.423	0.278
ENSDARG00000018478	agxtb	1	0.151066	-0.41783	0.038	0.167
ENSDARG00000034572	gpr143	1	0.151066	-0.253076	0.038	0.167
ENSDARG00000061223	ogfrl1	1	0.151066	-0.335229	0.038	0.167
ENSDARG00000035918	bzw2	1	0.151154	-0.611073	0.231	0.389
ENSDARG00000036830	krt91	1	0.151572	-0.344901	0.808	0.944
ENSDARG00000025428	socs3a	1	0.152359	-0.473767	0.462	0.722
ENSDARG00000054191	pgk1	1	0.152359	0.313447	0.615	0.5
ENSDARG00000044684	rbp4l	1	0.15271	-0.251887	0.192	0.389
ENSDARG00000016904	bckdk	1	0.152861	0.37741	0.385	0.222
ENSDARG00000038822	mrc1b	1	0.153016	-0.375962	0.308	0.5
ENSDARG00000077473	mych	1	0.15366	-0.350335	0.269	0.444
ENSDARG00000005891	cyb5r3	1	0.155509	-0.268819	0.077	0.222
ENSDARG00000015905	lztr1	1	0.155509	-0.296394	0.077	0.222
ENSDARG00000036840	krt15	1	0.155744	-0.396767	0.115	0.278
ENSDARG00000098646	mthfd2	1	0.155744	-0.313066	0.115	0.278
ENSDARG00000025147	cd63	1	0.15703	-0.277749	1	1
ENSDARG00000074635	abca1a	1	0.157419	0.485517	0.692	0.5
ENSDARG00000062467	stra6l	1	0.159896	0.261499	0.269	0.111
ENSDARG00000088040	si:dkeyp-27c8.2	1	0.159896	0.304452	0.269	0.111
ENSDARG00000029865	rassf2a	1	0.160022	0.303019	0.538	0.389
ENSDARG00000001950	ak1	1	0.160576	0.342015	0.615	0.389
ENSDARG00000103101	si:ch211-235e9.6	1	0.160576	0.265419	0.615	0.389
ENSDARG00000018898	zfand5a	1	0.161374	-0.442099	0.615	0.722
ENSDARG00000043960	rpf2	1	0.161633	0.316221	0.346	0.167
ENSDARG00000060246	slc16a6b	1	0.161633	-0.343339	0.192	0.389
ENSDARG00000099154	CABZ01032488.1	1	0.162461	-0.623039	0.192	0.333
ENSDARG00000059908	si:ch211-217k17.7	1	0.164033	0.370335	0.615	0.444
ENSDARG00000089156	egr3	1	0.165163	-0.31423	0.038	0.167
ENSDARG00000036685	ccnt2a	1	0.167485	-0.252703	0.077	0.222
ENSDARG00000057513	mdm4	1	0.167485	-0.365302	0.077	0.222
ENSDARG00000061013	ankfy1	1	0.167485	-0.26846	0.077	0.222
ENSDARG00000073742	prss59.2	1	0.167828	0.344029	0.538	0.389
ENSDARG00000108441	CU570894.1	1	0.167828	-0.263952	0.385	0.611
ENSDARG00000058044	rab1ba	1	0.168737	-0.350327	0.231	0.389
ENSDARG00000094300	nupr1a	1	0.168788	-0.330177	0.615	0.722
ENSDARG00000021905	derl1	1	0.169279	0.270959	0.462	0.278
ENSDARG00000098293	si:dkey-27i16.2	1	0.169364	-0.449052	0.769	1
ENSDARG00000093003	acy3.1	1	0.170202	0.503137	0.269	0.111
ENSDARG00000100742	reep5	1	0.171838	-0.285365	0.615	0.833
ENSDARG00000007783	blk	1	0.173727	0.341791	0.192	0.056
ENSDARG00000033489	ube2j1	1	0.173727	0.253496	0.192	0.056
ENSDARG00000038095	socs1a	1	0.173727	0.289722	0.192	0.056
ENSDARG00000063634	hpse	1	0.173727	0.363672	0.192	0.056
ENSDARG00000076074	dda1	1	0.173727	0.376652	0.192	0.056
ENSDARG00000093098	ccl34b.8	1	0.173727	0.273552	0.192	0.056
ENSDARG00000102514	BX323596.2	1	0.173727	2.02187	0.192	0.056
ENSDARG00000040465	irf2	1	0.176192	-0.353653	0.462	0.611
ENSDARG00000096979	NPC2 (1 of many)	1	0.176583	-0.282395	0.808	0.889
ENSDARG00000042824	nfe2l2a	1	0.177133	-0.282166	0.846	0.944
ENSDARG00000007405	strap	1	0.178085	-0.298488	0.231	0.389
ENSDARG00000016477	eif4a2	1	0.178085	-0.281477	0.231	0.389
ENSDARG00000088124	adrb2a	1	0.179316	0.368566	0.385	0.222
ENSDARG00000069376	tnfsf12	1	0.179551	-0.272784	0.615	0.833
ENSDARG00000057630	galm	1	0.179607	-0.258122	0.269	0.444
ENSDARG00000074390	tmem176l.4	1	0.179607	0.319631	0.423	0.222
ENSDARG00000043446	efhd1	1	0.180141	-0.279355	0.077	0.222
ENSDARG00000051756	pdhx	1	0.180998	0.268874	0.269	0.111
ENSDARG00000020574	atp2a1	1	0.184412	0.322633	0.654	0.333
ENSDARG00000040440	snrpd2	1	0.184568	0.265525	0.577	0.389
ENSDARG00000054172	pgrmc1	1	0.18479	0.319597	0.462	0.333
ENSDARG00000061169	larp1b	1	0.18673	0.267502	0.192	0.056
ENSDARG00000061796	rasgrp4	1	0.18673	0.296004	0.192	0.056
ENSDARG00000071445	myoz1b	1	0.18673	0.277607	0.192	0.056
ENSDARG00000102975	nsg2	1	0.18673	0.507607	0.192	0.056
ENSDARG00000076780	acadsb	1	0.188852	0.251355	0.385	0.222
ENSDARG00000105023	selplg	1	0.18916	-0.335056	0.115	0.278
ENSDARG00000021113	ptmaa	1	0.189209	0.366393	0.962	0.944
ENSDARG00000102929	zgc:101715	1	0.190764	0.284979	0.346	0.167
ENSDARG00000075618	slc36a1	1	0.192281	0.480867	0.5	0.389
ENSDARG00000005576	mphosph8	1	0.192294	0.263251	0.269	0.111
ENSDARG00000113977	fthl29	1	0.192294	0.974968	0.269	0.111
ENSDARG00000056248	si:dkey-183i3.5	1	0.192687	-0.526186	0.192	0.333
ENSDARG00000003641	tfg	1	0.192913	-0.304121	0.462	0.611
ENSDARG00000015887	b2ml	1	0.193216	-0.254485	0.885	1
ENSDARG00000003517	impa1	1	0.196057	0.367947	0.462	0.278
ENSDARG00000043781	psmb10	1	0.196057	0.266642	0.462	0.278
ENSDARG00000054864	aplp2	1	0.196765	0.29087	0.538	0.333
ENSDARG00000016280	eif1ad	1	0.197926	-0.310179	0.231	0.389
ENSDARG00000044811	cdk9	1	0.197926	-0.275435	0.231	0.389
ENSDARG00000001940	dnajc1	1	0.198456	0.276027	0.5	0.278
ENSDARG00000086699	smim15	1	0.198471	-0.290516	0.577	0.833
ENSDARG00000007377	odc1	1	0.198631	-0.554898	0.269	0.444
ENSDARG00000014196	myl1	1	0.198755	0.33842	0.385	0.222
ENSDARG00000039299	rdh14a	1	0.200437	0.257299	0.192	0.056
ENSDARG00000090054	znf318	1	0.200437	0.255863	0.192	0.056
ENSDARG00000098099	zgc:64065	1	0.200437	0.276555	0.192	0.056
ENSDARG00000059360	srsf3b	1	0.200968	-0.303106	0.423	0.722
ENSDARG00000006395	rbm25b	1	0.201398	-0.271281	0.115	0.278
ENSDARG00000033364	mgst3b	1	0.201698	0.27589	0.577	0.444
ENSDARG00000104030	taf12	1	0.201921	-0.299994	0.423	0.556
ENSDARG00000016016	dbnlb	1	0.202556	0.258578	0.423	0.278
ENSDARG00000055120	ctsba	1	0.203858	-0.28586	1	1
ENSDARG00000044098	egr2a	1	0.2041	0.486612	0.269	0.111
ENSDARG00000030349	cryba2a	1	0.207561	-0.286272	0.077	0.222
ENSDARG00000071491	nrros	1	0.209722	-0.498455	0.615	0.722
ENSDARG00000057882	arpc3	1	0.210116	0.273751	1	0.889
ENSDARG00000016368	zbtb8os	1	0.210771	0.25355	0.577	0.444
ENSDARG00000043009	fam43a	1	0.211183	-0.544746	0.423	0.556
ENSDARG00000079271	dcxr	1	0.211183	-0.27972	0.385	0.611
ENSDARG00000077850	lgals3a	1	0.211199	0.312006	0.577	0.389
ENSDARG00000101199	rbp4	1	0.211199	-0.551449	0.423	0.611
ENSDARG00000053542	kctd12.2	1	0.21427	0.302339	0.769	0.667
ENSDARG00000032496	pon1	1	0.214866	0.251218	0.192	0.056
ENSDARG00000058647	hck	1	0.219692	0.274973	0.385	0.222
ENSDARG00000102051	mtbl	1	0.220338	-0.461186	0.423	0.5
ENSDARG00000089307	pmaip1	1	0.22075	-0.403788	0.731	0.833
ENSDARG00000053215	me1	1	0.220905	0.270547	0.615	0.556
ENSDARG00000013863	fam133b	1	0.223942	0.373189	0.615	0.444
ENSDARG00000020239	lpin1	1	0.225286	-0.740739	0.385	0.556
ENSDARG00000071004	abhd12	1	0.227345	-0.317494	0.538	0.611
ENSDARG00000039150	lgmn	1	0.227698	-0.284737	0.923	0.833
ENSDARG00000011545	arrb2b	1	0.227919	-0.251627	0.654	0.833
ENSDARG00000012972	cfl1l	1	0.229276	0.792957	0.269	0.111
ENSDARG00000015278	plxnc1	1	0.229796	-0.269993	0.462	0.611
ENSDARG00000087647	sept7a	1	0.230649	-0.275122	0.231	0.389
ENSDARG00000023299	snu13b	1	0.234496	0.315677	0.231	0.111
ENSDARG00000014463	usf1l	1	0.236415	-0.279605	0.308	0.5
ENSDARG00000003526	psma5	1	0.237072	0.359576	0.615	0.5
ENSDARG00000031954	rbck1	1	0.23915	0.339366	0.308	0.167
ENSDARG00000068478	gpx4a	1	0.242661	-0.341398	0.154	0.278
ENSDARG00000103271	pla2g15	1	0.24731	-0.367167	0.615	0.722
ENSDARG00000079105	mhc2dab	1	0.247603	0.315025	0.346	0.167
ENSDARG00000055875	pag1	1	0.248759	0.259299	0.231	0.111
ENSDARG00000059057	atpv0e2	1	0.248759	0.311709	0.231	0.111
ENSDARG00000041623	mt2	1	0.250291	-1.15247	0.308	0.444
ENSDARG00000009585	papola	1	0.25191	-0.303578	0.192	0.333
ENSDARG00000024717	selenbp1	1	0.252906	-0.335718	0.115	0.222
ENSDARG00000094246	si:dkey-222h21.10	1	0.256587	-0.266615	0.154	0.278
ENSDARG00000006468	grap2a	1	0.258662	0.473733	0.423	0.333
ENSDARG00000035751	ipo7	1	0.258662	0.379985	0.423	0.333
ENSDARG00000003931	cndp2	1	0.259857	-0.268752	1	1
ENSDARG00000021669	sec61a1	1	0.260484	-0.293663	0.885	0.722
ENSDARG00000017180	npc1	1	0.260502	0.323697	0.615	0.556
ENSDARG00000020984	slc16a10	1	0.260573	-0.275744	0.5	0.556
ENSDARG00000002271	zfand5b	1	0.262109	-0.40223	0.423	0.556
ENSDARG00000016623	si:ch211-195b13.1	1	0.263618	0.251025	0.231	0.111
ENSDARG00000058734	prdx1	1	0.263618	1.10967	0.231	0.111
ENSDARG00000059308	golt1bb	1	0.263618	0.256812	0.231	0.111
ENSDARG00000078389	ifi46	1	0.26621	0.255357	0.385	0.222
ENSDARG00000040178	havcr1	1	0.270116	-0.365028	0.962	1
ENSDARG00000068432	si:dkey-56m19.5	1	0.273025	0.510904	0.462	0.389
ENSDARG00000043531	jun	1	0.273884	0.589028	0.692	0.5
ENSDARG00000099954	plekhm1	1	0.278833	0.321446	0.308	0.167
ENSDARG00000037421	egr1	1	0.280008	-0.309876	0.231	0.389
ENSDARG00000103566	tomm20b	1	0.28187	0.273497	0.769	0.611
ENSDARG00000000796	nr4a1	1	0.282041	-0.458065	0.538	0.667
ENSDARG00000058079	txndc17	1	0.283884	-0.290219	0.346	0.5
ENSDARG00000105462	si:dkey-82k12.13	1	0.284682	0.343933	0.5	0.444
ENSDARG00000076586	csf2rb	1	0.285288	-0.318952	0.269	0.389
ENSDARG00000037935	aldh16a1	1	0.285364	-0.285519	0.115	0.222
ENSDARG00000053496	gemin8	1	0.285364	-0.255485	0.115	0.222
ENSDARG00000025826	gna12a	1	0.286078	-0.264596	0.154	0.278
ENSDARG00000015266	mab21l2	1	0.288618	0.346654	0.154	0.056
ENSDARG00000053130	pcp4a	1	0.288618	0.278321	0.154	0.056
ENSDARG00000098024	si:dkey-262k9.2	1	0.288618	0.303101	0.154	0.056
ENSDARG00000101047	rtcb	1	0.288618	0.256981	0.154	0.056
ENSDARG00000107526	smkr1	1	0.288618	0.3464	0.154	0.056
ENSDARG00000060199	mrpl18	1	0.289396	0.252027	0.385	0.278
ENSDARG00000019307	dusp5	1	0.293395	-0.280197	0.231	0.389
ENSDARG00000101569	ppargc1b	1	0.295144	0.258427	0.231	0.111
ENSDARG00000101063	CABZ01058650.1	1	0.298509	-0.273449	0.269	0.389
ENSDARG00000010752	acsl4b	1	0.298882	-0.350717	0.308	0.444
ENSDARG00000068708	ifrd1	1	0.30061	-0.299802	0.615	0.722
ENSDARG00000033647	smarcb1a	1	0.302449	0.259441	0.385	0.278
ENSDARG00000074624	si:ch211-198a12.6	1	0.302606	-0.252446	0.115	0.222
ENSDARG00000096651	gpr108	1	0.302606	-0.275313	0.115	0.222
ENSDARG00000009978	icn	1	0.305371	1.96882	0.423	0.278
ENSDARG00000044125	txn	1	0.305371	0.451976	0.423	0.278
ENSDARG00000062338	zeb2a	1	0.305371	0.311749	0.423	0.278
ENSDARG00000105424	si:rp71-46j2.7	1	0.307204	0.33192	0.346	0.222
ENSDARG00000051762	CABZ01080568.1	1	0.30765	-0.299797	0.192	0.333
ENSDARG00000011079	wdr3	1	0.308073	-0.256474	0.231	0.333
ENSDARG00000069302	snx9b	1	0.308535	-0.31755	0.462	0.5
ENSDARG00000014420	elavl3	1	0.308751	0.258367	0.154	0.056
ENSDARG00000018460	mbnl2	1	0.308751	-0.296499	0.077	0.167
ENSDARG00000021140	pabpc1b	1	0.308751	-0.256355	0.077	0.167
ENSDARG00000037238	smad5	1	0.308751	-0.270651	0.077	0.167
ENSDARG00000075261	timp2b	1	0.308751	-0.283932	0.077	0.167
ENSDARG00000076574	si:ch211-171h4.6	1	0.311817	0.278261	0.231	0.111
ENSDARG00000043644	vkorc1l1	1	0.317778	-0.325899	0.154	0.278
ENSDARG00000100515	dusp1	1	0.317974	-0.308036	0.5	0.556
ENSDARG00000042539	ywhaqa	1	0.31968	-0.297098	0.423	0.611
ENSDARG00000020298	btg2	1	0.319849	-0.326818	0.654	0.722
ENSDARG00000006200	eif4g1a	1	0.321557	-0.256352	0.346	0.5
ENSDARG00000055400	si:dkey-56f14.7	1	0.321557	-0.250028	0.346	0.5
ENSDARG00000078073	nudt5	1	0.321717	-0.263182	0.423	0.5
ENSDARG00000067990	myhz1.1	1	0.322808	0.375827	0.808	0.611
ENSDARG00000032631	ltb4r	1	0.325396	-0.382434	0.308	0.444
ENSDARG00000016710	rchy1	1	0.329248	-0.274083	0.192	0.278
ENSDARG00000075151	si:dkey-188i13.10	1	0.329713	0.335516	0.385	0.278
ENSDARG00000002509	zgc:153911	1	0.329792	-0.372598	0.077	0.167
ENSDARG00000009511	tnfa	1	0.329792	0.493288	0.154	0.056
ENSDARG00000045979	zgc:153704	1	0.329792	-0.513237	0.077	0.167
ENSDARG00000099200	zgc:123103	1	0.329792	-0.348082	0.077	0.167
ENSDARG00000031981	pcbd1	1	0.331794	-0.331329	0.654	0.722
ENSDARG00000100729	tln1	1	0.331794	-0.26515	0.654	0.722
ENSDARG00000003109	rcan1a	1	0.333674	-0.572168	0.538	0.389
ENSDARG00000090401	CABZ01020840.1	1	0.333674	0.852095	0.5	0.444
ENSDARG00000099741	mvb12a	1	0.33785	0.25289	0.308	0.222
ENSDARG00000037191	ttr	1	0.33913	-0.288564	0.038	0.111
ENSDARG00000040874	add3a	1	0.33913	-0.257175	0.038	0.111
ENSDARG00000041569	ces2	1	0.33913	-0.547516	0.038	0.111
ENSDARG00000044895	fmoda	1	0.33913	-0.316218	0.038	0.111
ENSDARG00000056498	crp2	1	0.33913	-0.375888	0.038	0.111
ENSDARG00000068208	def8	1	0.33913	-0.264296	0.038	0.111
ENSDARG00000071224	si:ch211-133n4.4	1	0.33913	-0.310748	0.038	0.111
ENSDARG00000090063	fa2h	1	0.33913	-0.280318	0.038	0.111
ENSDARG00000009505	prelid3b	1	0.343825	-0.347443	0.577	0.667
ENSDARG00000059294	marco	1	0.3454	-0.299449	0.885	0.889
ENSDARG00000109289	mrps15	1	0.345625	0.322092	0.269	0.167
ENSDARG00000039034	marcksl1a	1	0.345723	-0.267021	0.923	1
ENSDARG00000053047	eif2s2	1	0.346974	0.266943	0.731	0.722
ENSDARG00000090873	ccl34a.4	1	0.348426	-0.305363	0.385	0.5
ENSDARG00000007836	ctsla	1	0.349463	-0.28351	0.962	1
ENSDARG00000042993	prss1	1	0.351684	0.267477	0.538	0.444
ENSDARG00000006598	sgk2b	1	0.351697	-0.370069	0.154	0.278
ENSDARG00000036036	mdka	1	0.351697	-0.36328	0.154	0.278
ENSDARG00000062315	sik2b	1	0.35174	-0.352271	0.077	0.167
ENSDARG00000070787	jupa	1	0.35174	0.26778	0.154	0.056
ENSDARG00000104795	cxcl8a	1	0.35174	0.751807	0.154	0.056
ENSDARG00000103991	sec14l1	1	0.353395	-0.273249	0.308	0.444
ENSDARG00000016691	cd9b	1	0.355423	1.26657	0.346	0.278
ENSDARG00000035879	fuca1.2	1	0.355423	-0.289494	0.269	0.389
ENSDARG00000103846	hspa5	1	0.356504	0.327767	0.654	0.556
ENSDARG00000076386	epdl1	1	0.357138	-0.257491	0.846	0.833
ENSDARG00000019302	mid1ip1b	1	0.362512	0.3367	0.269	0.167
ENSDARG00000076847	tnrc6c1	1	0.362512	-0.252897	0.192	0.278
ENSDARG00000059054	pdk2b	1	0.365036	-0.496975	0.462	0.556
ENSDARG00000036074	cebpa	1	0.369764	-0.435422	0.846	0.833
ENSDARG00000044613	c1qa	1	0.373388	0.331753	0.615	0.444
ENSDARG00000028201	commd8	1	0.373501	0.29042	0.385	0.278
ENSDARG00000031776	fthl27	1	0.374551	0.484846	1	1
ENSDARG00000016085	mbnl3	1	0.379907	-0.270537	0.192	0.278
ENSDARG00000025269	pdcd6ip	1	0.382733	-0.252854	0.615	0.611
ENSDARG00000000588	grasp	1	0.383088	-0.306883	0.5	0.556
ENSDARG00000045824	zgc:101783	1	0.385863	0.286096	0.308	0.222
ENSDARG00000089362	grn1	1	0.388747	0.409624	0.885	0.722
ENSDARG00000055723	hsp70l	1	0.396438	-0.293144	0.846	0.944
ENSDARG00000031745	si:busm1-266f07.2	1	0.397806	0.585692	0.269	0.167
ENSDARG00000037967	si:dkey-16l2.16	1	0.398936	0.262883	0.346	0.222
ENSDARG00000068711	crfb4	1	0.404601	-0.310174	0.308	0.389
ENSDARG00000027088	ptgdsb.1	1	0.40645	-0.275885	0.346	0.444
ENSDARG00000020929	fam49ba	1	0.411272	-0.252621	0.5	0.556
ENSDARG00000002002	lmcd1	1	0.416204	-0.265572	0.192	0.278
ENSDARG00000102612	slc15a4	1	0.417871	0.284416	0.731	0.667
ENSDARG00000089838	si:dkey-262k9.4	1	0.418534	-0.433436	0.577	0.556
ENSDARG00000015149	wasa	1	0.420075	0.411245	0.308	0.222
ENSDARG00000096257	si:ch73-367p23.2	1	0.420274	0.270933	0.192	0.111
ENSDARG00000018146	gpx1a	1	0.421937	0.374049	0.846	0.722
ENSDARG00000094210	fthl31	1	0.422331	0.615295	0.577	0.5
ENSDARG00000053468	adam10a	1	0.425814	0.257493	0.538	0.5
ENSDARG00000096829	blvrb	1	0.432996	0.486155	0.615	0.5
ENSDARG00000002285	mcoln1a	1	0.435552	0.260427	0.346	0.278
ENSDARG00000011175	atp6v1d	1	0.440937	-0.255589	0.615	0.667
ENSDARG00000015394	thoc7	1	0.445464	-0.281555	0.154	0.222
ENSDARG00000102555	si:dkey-33i11.9	1	0.446207	0.301208	0.731	0.667
ENSDARG00000056075	rca2.1	1	0.456006	0.299583	0.308	0.222
ENSDARG00000008363	mcl1b	1	0.456103	-0.492108	0.962	1
ENSDARG00000041060	lgals9l3	1	0.46277	0.319302	0.577	0.556
ENSDARG00000093608	ccl34b.1	1	0.466269	-0.402514	0.885	0.889
ENSDARG00000013430	bhmt	1	0.470735	-0.659471	0.462	0.278
ENSDARG00000015050	calm2b	1	0.477889	0.287389	0.769	0.722
ENSDARG00000019613	ip6k2b	1	0.47836	-0.319563	0.462	0.5
ENSDARG00000040764	id1	1	0.483455	-0.508014	0.692	0.5
ENSDARG00000017121	mafba	1	0.4869	-0.320734	0.5	0.556
ENSDARG00000002131	celf2	1	0.487529	0.254769	0.231	0.167
ENSDARG00000094706	cxcl11.6	1	0.50284	1.0462	0.115	0.056
ENSDARG00000092362	hsp70.2	1	0.50388	-0.254985	0.962	0.944
ENSDARG00000076573	si:dkey-88j15.3	1	0.506555	0.385578	0.346	0.278
ENSDARG00000023188	lcp1	1	0.510707	0.252292	0.846	0.833
ENSDARG00000045190	ch25h	1	0.515045	0.53441	0.385	0.333
ENSDARG00000054058	h1fx	1	0.519131	-0.641385	0.5	0.556
ENSDARG00000040298	apoa4b.1	1	0.522073	-0.412564	0.115	0.167
ENSDARG00000027590	44441	1	0.539001	0.297869	0.538	0.556
ENSDARG00000069432	plscr3b	1	0.540472	-0.257015	0.231	0.278
ENSDARG00000045132	vdac1	1	0.548655	0.290244	0.5	0.389
ENSDARG00000068457	tnnt3b	1	0.563388	0.26618	0.654	0.556
ENSDARG00000090615	cd59	1	0.565758	-0.537027	0.115	0.056
ENSDARG00000101169	grap2b	1	0.568561	0.306782	0.692	0.667
ENSDARG00000021343	wsb1	1	0.573342	-0.372186	0.308	0.333
ENSDARG00000014499	nutf2l	1	0.575388	-0.265888	0.115	0.167
ENSDARG00000040277	fbxo32	1	0.575388	-0.607926	0.115	0.167
ENSDARG00000076838	apom	1	0.575388	-0.295333	0.115	0.167
ENSDARG00000004588	sox4a	1	0.576311	0.435913	0.231	0.167
ENSDARG00000075163	cxcl20	1	0.581694	0.534133	0.346	0.333
ENSDARG00000078973	uckl1b	1	0.589108	0.292354	0.154	0.111
ENSDARG00000099420	nme2b.2	1	0.592938	0.301567	0.462	0.444
ENSDARG00000035719	arl5c	1	0.598907	-0.274643	0.615	0.667
ENSDARG00000091996	tcnbb	1	0.602829	-0.717768	0.192	0.278
ENSDARG00000045661	irf7	1	0.616991	0.471542	0.154	0.111
ENSDARG00000074060	map3k14a	1	0.627826	0.280844	0.385	0.333
ENSDARG00000009401	vcanb	1	0.631146	-0.607852	0.115	0.167
ENSDARG00000023151	ucp1	1	0.631146	-0.62418	0.115	0.167
ENSDARG00000040503	sb:cb81	1	0.633847	-0.436861	0.385	0.389
ENSDARG00000045803	mfge8b	1	0.633847	0.310157	0.385	0.389
ENSDARG00000076221	fthl28	1	0.636896	0.676852	0.538	0.444
ENSDARG00000098787	cd7al	1	0.645437	0.687827	0.154	0.111
ENSDARG00000025391	pfdn2	1	0.64603	-0.268399	0.5	0.5
ENSDARG00000033466	tagln2	1	0.649001	0.285252	0.269	0.222
ENSDARG00000034650	fabp7b	1	0.658143	0.476344	0.808	0.889
ENSDARG00000041691	bhlhe41	1	0.658453	-0.277618	0.385	0.444
ENSDARG00000042708	tuba8l	1	0.664456	0.362986	0.5	0.5
ENSDARG00000070038	rbp2a	1	0.669941	0.357261	0.654	0.667
ENSDARG00000008186	syk	1	0.67021	0.273679	0.192	0.167
ENSDARG00000022807	pitpnc1b	1	0.672062	-0.257292	0.192	0.222
ENSDARG00000103466	ccl35.1	1	0.674843	0.389177	0.769	0.833
ENSDARG00000019861	fgl2a	1	0.68225	0.258225	0.462	0.389
ENSDARG00000003216	anxa2a	1	0.684153	-0.62931	0.077	0.111
ENSDARG00000011122	pptc7a	1	0.684153	-0.285839	0.077	0.111
ENSDARG00000090286	serpina1	1	0.684153	-0.585849	0.077	0.111
ENSDARG00000027529	hmox1a	1	0.688279	0.901076	0.5	0.611
ENSDARG00000007867	dazap2	1	0.689478	0.260649	0.308	0.278
ENSDARG00000002745	tdh	1	0.692344	0.283077	0.654	0.5
ENSDARG00000058358	krt8	1	0.692818	0.309016	0.846	0.778
ENSDARG00000015551	fth1a	1	0.702505	0.533603	0.962	0.944
ENSDARG00000099148	bzw1b	1	0.709772	-0.420823	0.769	0.778
ENSDARG00000040251	ctsk	1	0.714237	0.300202	0.962	1
ENSDARG00000086826	sult6b1	1	0.745259	0.285709	0.346	0.333
ENSDARG00000021924	hsp70.3	1	0.747228	-0.319751	0.923	0.944
ENSDARG00000018976	sptlc2a	1	0.747663	-0.256131	0.192	0.222
ENSDARG00000090722	leg1.1	1	0.747663	-0.657134	0.192	0.222
ENSDARG00000076800	tnfrsf18	1	0.749427	0.300391	0.192	0.167
ENSDARG00000021681	asrgl1	1	0.750007	-0.254276	0.154	0.167
ENSDARG00000052746	grinab	1	0.750462	0.265344	0.577	0.722
ENSDARG00000088439	gm2a	1	0.76538	0.426023	0.923	0.944
ENSDARG00000017299	fabp11a	1	0.791691	0.739329	0.808	0.722
ENSDARG00000100582	si:ch211-195b11.3	1	0.809464	0.575095	0.423	0.389
ENSDARG00000100461	CABZ01078737.1	1	0.830292	-0.26692	0.423	0.389
ENSDARG00000040295	apoeb	1	0.831341	-0.797503	0.269	0.278
ENSDARG00000016939	itgb2	1	0.832193	0.267826	0.346	0.333
ENSDARG00000010641	slc20a1b	1	0.832438	-0.257539	0.577	0.556
ENSDARG00000003486	ppp1caa	1	0.838255	0.263103	0.5	0.5
ENSDARG00000044254	anxa3b	1	0.838539	0.286549	0.769	0.833
ENSDARG00000070844	gamt	1	0.846242	-0.339892	0.346	0.389
ENSDARG00000077360	fthl30	1	0.879507	0.26527	0.115	0.111
ENSDARG00000019353	sparc	1	0.894045	-0.535253	0.308	0.278
ENSDARG00000088641	grn2	1	0.909378	3.20388	0.231	0.222
ENSDARG00000036628	cd74b	1	0.914095	0.285775	0.769	0.833
ENSDARG00000028389	rab44	1	0.924105	0.295388	0.385	0.389
ENSDARG00000040534	epcam	1	0.948199	0.442909	0.115	0.111
ENSDARG00000074782	adgrg3	1	0.951927	-0.327867	0.769	0.667
ENSDARG00000002353	tagapa	1	0.955816	0.269907	0.346	0.389
ENSDARG00000029072	klf6a	1	0.957268	-0.288551	0.423	0.389
ENSDARG00000102776	cxcl19	1	0.960004	-0.557926	0.577	0.5
ENSDARG00000026109	slc48a1b	1	0.962446	0.558886	0.231	0.278
ENSDARG00000017489	ifi45	1	0.969749	0.281954	0.5	0.556
ENSDARG00000006242	ptp4a1	1	0.989914	-0.366755	0.577	0.444
ENSDARG00000070155	tuba8l3	1	1	-0.446265	0.115	0.111
ENSDARG00000074285	si:ch73-335m24.2	1	1	-0.402204	0.115	0.111
ENSDARG00000074322	si:ch211-194m7.3	1	1	0.26089	0.962	0.944
